# Supplementary material for: Loss of pyruvate kinase M2 limits growth and triggers innate immune signaling in endothelial cells
Source: Nat Commun. 2018 Oct 9;9:4077. doi: 10.1038/s41467-018-06406-8 (PMC6177464; doi:10.1038/s41467-018-06406-8)
Supplement: Supplementary file 4 — Supplementary Data 1 [file 41467_2018_6406_MOESM4_ESM.xlsx]

## Sheet: 12C Scr_PKM2_PKM
Metabolite	Chemical Formula	HMDB	PubChem	KEGG	Scr1	Scr2	Scr3	PKM2_1	PKM2_2	PKM2_3	PKM_1	PKM_2	PKM_3
2-aminoacrylic acid	C3H5NO2	HMDB03609	123991	C02218	1.55158e+07	1.66766e+07	1.65327e+07	3.22708e+07	2.68595e+07	2.65518e+07	1.48671e+07	1.43629e+07	1.37909e+07
N-Methylethanolamine phosphate	C3H10NO4P	NA	NA	C01210	386192	1.6324e+06	1.37018e+06	393596	1.29013e+06	1.47007e+06	889204	859884	1.17297e+06
creatinine	C4H7N3O	HMDB00562	588	C00791	1.36139e+08	1.69125e+08	1.56465e+08	1.53536e+08	1.43361e+08	153522444	1.82452e+08	1.57759e+08	1.70313e+08
creatine	C4H9N3O2	HMDB00064	586	C00300	2.9085e+08	3.15644e+08	345052160	3.67519e+08	2.88518e+08	2.75301e+08	3.30142e+08	2.64929e+08	2.65708e+08
5,6-dihydrothymine	C5H8N2O2	HMDB00079	93556	C00906	4.59648e+07	4.6363e+07	4.43105e+07	4.91439e+07	4.07042e+07	4.05089e+07	4.76944e+07	4.58292e+07	4.84211e+07
L-cysteinylglycine	C5H10N2O3S	HMDB00078	439498	C01419	2.28559e+06	2.56796e+06	3.6682e+06	2.32971e+06	2.34289e+06	2.51519e+06	962940	1.09111e+06	1.04185e+06
choline phosphate	C5H14NO4P	HMDB01565	1014	C00588	1.43477e+08	1.68772e+08	1.96935e+08	8.10255e+07	8.63243e+07	88158680	1.08681e+08	104953259	1.00234e+08
Nicotinamide	C6H6N2O	HMDB01406	936	C00153	780431618	1105443941	1071370457	1002220172	9.92851e+08	1006023244	1237453897	1022796650	1101011756
Urocanate	C6H6N2O2	HMDB00301	736715	C00785	1.95733e+07	2.21456e+07	1.74215e+07	2.181e+07	2.12068e+07	1.93269e+07	2.25943e+07	2.32439e+07	1.98404e+07
Methylimidazoleacetic acid	C6H8N2O2	HMDB02820	75810	C05828	863358	651835	834031	827819	740354	759820	946050	940684	680614
citr_L[e]	C6H13N3O3	NA	NA	NA	3.16303e+06	3.42569e+06	3.16584e+06	2.98994e+06	3.03678e+06	3.17049e+06	3.57469e+06	3.23811e+06	3.04144e+06
D-Glucosamine	C6H13NO5	HMDB01514	439213	C00329	2.10214e+06	2.18022e+06	2.23189e+06	2.42805e+06	2.31748e+06	2.41932e+06	2.36293e+06	2.56735e+06	2.49929e+06
benzoate	C7H6O2	HMDB01870	243	C00180	2.49923e+07	2.82251e+07	2.47765e+07	2.44199e+07	2.42747e+07	2.58277e+07	2.52164e+07	2.70281e+07	2.7186e+07
1-methylnicotinamide	C7H8N2O	HMDB00699	457	C02918	8.4651e+08	9.36936e+08	1010080180	1100532498	1119002612	1154409788	7.11396e+08	7.74001e+08	7.49651e+08
anthranilate	C7H7NO2	HMDB01123	227	C00108	2.78515e+06	3042501	3.45485e+06	3.71235e+06	3.28012e+06	3.17874e+06	2.74736e+06	2.54699e+06	2.70847e+06
N(2)-acetyl-L-ornithine	C7H14N2O3	HMDB03357	439232	C00437	1.02377e+06	1.10166e+06	856724	1.27798e+06	1.23852e+06	1.4253e+06	1.46276e+06	1.39631e+06	1.19631e+06
dopaminochrome	C8H7NO2	NA	NA	NA	1.97648e+06	1.67028e+06	1.76196e+06	1.74555e+06	1.61583e+06	1.64297e+06	1.89092e+06	1.68142e+06	1.62153e+06
Pyridoxal	C8H9NO3	HMDB01545	1050	C00250	1.83148e+06	1.48069e+06	1.59887e+06	1.56085e+06	1.49496e+06	1.51984e+06	1.64974e+06	1.4545e+06	1.42591e+06
sn-Glycero-3-phosphocholine	C8H20NO6P	HMDB00086	71920	C00670	1.71496e+08	1.68838e+08	1.86154e+08	1.92041e+08	1.68506e+08	1.47305e+08	5.59177e+08	6.14055e+08	5.96491e+08
coumarin	C9H6O2	HMDB01218	323	C05851	1.31628e+07	1.47059e+07	1.3107e+07	1.31578e+07	1.29008e+07	1.34388e+07	1.31957e+07	1.37546e+07	1.40228e+07
N6N6N6-Trimethyl-L-lysine	C9H20N2O2	HMDB01325	440120	C03793	2.24075e+07	2.69579e+07	2.63554e+07	2.71902e+07	2.41589e+07	2.36917e+07	3.05678e+07	2.80739e+07	2.77725e+07
3-Hydroxy-N6N6N6-trimethyl-L-lysine	C9H20N2O3	HMDB01422	439460	C01259	1.58484e+06	1.97804e+06	1.86188e+06	1.86973e+06	1.81835e+06	1.71823e+06	2.65397e+06	2.33718e+06	2.40136e+06
C9H13N5O3(4)	C9H13N5O3	NA	NA	NA	6.78286e+07	8.08979e+07	6.56462e+07	6.43437e+07	6.06612e+07	6.65053e+07	8.12381e+07	7.36585e+07	7.84122e+07
naphthalene	C10H8	HMDB29751	931	C00829	286107	372141	339235	188098	322285	528559	424897	730622	414865
perillyl aldehyde	C10H14O	HMDB03647	16441	C02576	2.00341e+06	1.82343e+06	2.05733e+06	2.164e+06	1.76464e+06	1.88359e+06	2.25506e+06	2.0788e+06	1.86724e+06
xanthosine	C10H12N4O6	HMDB00299	64959	C01762	84555.2	231701	192667	77697.3	189374	212650	266960	160696	217239
glutathione	C10H17N3O6S	HMDB00125	124886	C00051	1.38561e+08	1.50355e+08	1.75867e+08	1.59945e+08	1.33213e+08	1.34029e+08	5.16043e+07	6.27713e+07	5.86405e+07
GSSG	C20H32N6O12S2	HMDB03337	975	C00127	8.80116e+06	1.18782e+07	1.27089e+07	1.22216e+07	1.20891e+07	1.28497e+07	9.02325e+06	7.59691e+06	7.81509e+06
5-methoxytryptophol	C11H13NO2	HMDB01896	12835		1.72751e+06	1.73028e+06	1.83391e+06	1.92668e+06	2.22689e+06	2.32936e+06	1.96305e+06	2.25734e+06	2.13909e+06
N-Ribosylnicotinamide	C11H14N2O5	HMDB00855	439924	C03150	255203	1.04004e+06	547426	506131	676875	710617	1.53372e+06	878731	911933
5-Methylthioadenosine	C11H15N5O3S	HMDB01173	439176	C00170	3.26584e+06	3.16001e+06	3.64191e+06	776421	483710	441498	1.37045e+06	968480	1.10396e+06
N-acetylneuraminic acid	C11H19NO9	HMDB00230	445063	C19910	4.8262e+06	9.86631e+06	8.05842e+06	5.35071e+06	5.17912e+06	5.56241e+06	7.30482e+06	5.79091e+06	5.17175e+06
thiamine	C12H16N4OS	HMDB00235	1130	C00378	4.36443e+07	8.94359e+07	6.93655e+07	4.26998e+07	6.51967e+07	7.37226e+07	8.9599e+07	8.17436e+07	9.07263e+07
12S-HHT	C17H28O3	HMDB12535	5283141		882394	517932	431162	564736	512407	604512	500400	550374	625738
3(S)10(R)-OH-octadeca-6-trans-412-cis-trienoate	C18H30O4	NA	NA	NA	1.11405e+06	531727	517576	632000	578920	561014	573724	700233	573061
CDP-ethanolamine	C11H20N4O11P2	HMDB01564	123727	C00570	13616.7	7873.32	8145.24	316261	320580	252858	97253.6	80808.4	97895.5
beta-1-4-mannose-N-acetylglucosamine	C14H25NO11	HMDB06535	53477853		123796	139841	152477	215630	153693	206880	82202.6	154703	64276.6
CDPcholine	C14H26N4O11P2	HMDB01413	13804	C00307	227655	242289	294524	235625	304667	232080	366885	313711	362545
5-S-glutathionyl-dopamine	C18H26N4O8S	NA	NA	NA	1000	8826.84	1000	1000	1000	1000	44792.1	1000	6906.45
CMP-N-acetyl-beta-neuraminate	C20H31N4O16P	NA	3428	C00128	513794	807059	1.01617e+06	701047	836647	931652	320282	218407	470714
NAD+	C21H27N7O14P2	HMDB00902	5893	C00003	9.26102e+06	1.00771e+07	1.23036e+07	9.33632e+06	9.85683e+06	8.57905e+06	6.16542e+06	6.1023e+06	6.22814e+06
NADH	C21H29N7O14P2	HMDB01487	928	C00004	235943	294199	305798	102829	78506.2	91534.1	60732.2	42101.7	31710.4
13-carboxy-gama-tocopherol	C28H46O4	HMDB12517	53481453		3.98025e+06	4.44628e+06	4.27002e+06	4.13544e+06	4.15725e+06	3.90542e+06	4.52694e+06	3.90217e+06	3.95172e+06
C4H9NO2(4)	C4H9NO2	NA	NA	NA	1.28998e+06	1.9863e+06	1.56142e+06	1.59992e+06	1.61716e+06	1.81573e+06	1.98388e+06	1.72341e+06	1.91114e+06
Ureidopropionic acid/Glycyl-glycine	C4H8N2O3	HMDB00026	111	C02642	2.94404e+07	2.96583e+07	2.91779e+07	3.47045e+07	2.9531e+07	2.96286e+07	3.33263e+07	3.28528e+07	3.19686e+07
histamine	C5H9N3	HMDB00870	774	C00388	2.49265e+06	1.82752e+06	1.6383e+06	2.69647e+06	2.1159e+06	2.12115e+06	2.40823e+06	2.80472e+06	2.61853e+06
acetamidopropanal	C5H9NO2	HMDB12880	5460495	C18170	4.75425e+08	5.02291e+08	4.47314e+08	3.78232e+08	3.4496e+08	3.49483e+08	4.59969e+08	4.21871e+08	4.46947e+08
Ornithine	C5H12N2O2	HMDB00214	6262	C00077	9.52122e+06	1.20383e+07	1.10563e+07	1.12799e+07	9.76278e+06	9.79772e+06	1.33275e+07	1.23101e+07	1.15129e+07
3-Ureidoisobutyrate/Glycylsarcosine	C5H10N2O3	HMDB02031	160663	C05100	3979615309	4210603723	4050601442	4318743553	3884165495	3798750997	4294665297	4137305581	4053581700
C6H11NO3(4)	C6H11NO3	NA	NA	NA	3.36152e+06	3.32996e+06	3.04226e+06	3.17037e+06	3.23235e+06	3.00225e+06	3.49593e+06	3.28147e+06	3.21685e+06
(R)-mevalonate	C6H12O4	HMDB59629	439230	C00408	1.81624e+07	2.08327e+07	2.02061e+07	1.73383e+07	1.88226e+07	1.96113e+07	2.27305e+07	1.97846e+07	1.95715e+07
spermidine dialdehyde-2	C7H13NO2	HMDB13076	217390	NA	2.22391e+06	2.77783e+06	2.25044e+06	2.33795e+06	2.29446e+06	2.40461e+06	2.66224e+06	2.35602e+06	2.40217e+06
acetylcholine/4-(trimethylammonio)butanoate	C7H15NO2	HMDB00895	187	C01996	7.58096e+06	8.24543e+06	8.95698e+06	7.64156e+06	7.21724e+06	7.42354e+06	1.02408e+07	1.07641e+07	1.04161e+07
isoputreanine/putreanine	C7H16N2O2	HMDB06009	171763		1.16071e+07	1.40836e+07	1.47034e+07	1.25532e+07	1.46265e+07	1.54896e+07	1.40698e+07	1.44213e+07	1.48802e+07
N-Acetylmethionine	C7H13NO3S	HMDB11745	6180	C02712	134369	127237	101118	95914.3	179650	90431.9	228974	243482	337624
Pyridoxine/Norepinephrine-1	C8H11NO3	HMDB00239	1054	C00314	7.22886e+08	9.50246e+08	9.20204e+08	7.90466e+08	8.21485e+08	8.84237e+08	1086106892	8.58641e+08	8.9715e+08
Glycylleucine	C8H16N2O3	HMDB00759	92843	C02155	574577	1.08949e+06	860550	96377.1	694501	854593	1.19394e+06	1.09537e+06	901238
gama-L-glutamyl-L-alanine/5-L-Glutamyl-L-alanine-1	C8H14N2O5	HMDB06248	440103	C03740	4.3048e+06	4.3124e+06	5.86255e+06	717521	918721	1.05545e+06	1.0165e+06	2.21447e+06	1.93625e+06
C9H8O3(3)	C9H8O3	NA	NA	NA	4.55661e+07	5.0287e+07	4.55744e+07	4.48602e+07	4.37285e+07	4.70833e+07	4.55444e+07	4.80732e+07	4.97645e+07
Adrenaline/L-Normetanephrine	C9H13NO3	HMDB00068	5816	C00788	2.23558e+07	2.71374e+07	2.68858e+07	2.21186e+07	2.13485e+07	2.23833e+07	2.33519e+07	2.33361e+07	2.46999e+07
limonene/(+)-alpha-pinene	C10H16	HMDB03375	439250	C00521	1.488e+06	1.39325e+06	1.46138e+06	1.40739e+06	1.36609e+06	1.45991e+06	1.4574e+06	1.52058e+06	1.38107e+06
indole-3-acetate/(5-hydroxyindol-3-yl)acetaldehyde	C10H9NO2	HMDB00197	802	C00954	4.6395e+08	6.42845e+08	6.04262e+08	5.143e+08	5.71416e+08	5.89164e+08	7.28824e+08	6.12206e+08	660187409
(-)-Salsolinol/NN-dimethyldopaminequinone-1	C10H13NO2	HMDB42012	91588	C09642	1.58538e+06	2.17194e+06	2.21755e+06	2.06302e+06	2.54367e+06	2.68638e+06	2.82537e+06	3.17677e+06	2.97156e+06
L-kynurenine/Formyl-5-hydroxykynurenamine	C10H12N2O3	HMDB00684	161166	C00328	904980	1.45778e+06	1.11876e+06	945381	1.23659e+06	1.23222e+06	1.55779e+06	1.43037e+06	1.44459e+06
methyl indole-3-acetate	C11H11NO2	HMDB29738	74706		645380	934322	953968	782379	994561	893205	1.03198e+06	1.11815e+06	1.00229e+06
sphingosine/(2S)-1-hydroxy-3-oxooctadecan-2-aminium	C18H37NO2	HMDB00252	5353955	C00319	2.08435e+06	2.81888e+06	3.32024e+06	2.80505e+06	3.10047e+06	2.66458e+06	1.68838e+06	2.59134e+06	2.45023e+06
3-oxo-10(R)-hydroxy-octadeca-6E8E12Z-trienoate/3-oxo-10(S)-hydroxy-octadeca-6E8E12Z-trienoate	C18H28O4	NA	NA	NA	1.14339e+06	840835	982372	764680	901484	912857	858863	890907	1.03041e+06
C18H32O4(3)	C18H32O4	NA	NA	NA	2.02218e+06	942389	891673	1.11436e+06	1.07397e+06	1.21377e+06	906820	1.41418e+06	1.01098e+06
C20H30O(4)	C20H30O	NA	NA	NA	1000	18865.1	1751.38	19436.5	2205.22	52665.7	1000	1779.81	11117.7
C20H28O2(7)	C20H28O2	NA	NA	NA	159850	117274	134891	76131.1	115172	179045	152997	123413	136826
5-guanidino-2-oxopentanoic acid	C6H11N3O3	HMDB04225	558	C03771	3.23835e+06	2.23825e+06	2.08343e+06	3.14531e+06	2.35561e+06	2.34459e+06	2.96033e+06	2.98684e+06	2.56578e+06
phenylacetaldehyde	C8H8O	HMDB06236	998	C00601	1.66318e+06	1.91375e+06	1.89964e+06	1.66755e+06	1.83663e+06	1.82523e+06	1.81623e+06	1.89298e+06	1.95198e+06
L-serine	C3H7NO3	HMDB00187	5951	C00065	2.83623e+07	2.92734e+07	2.80586e+07	3.46204e+07	2.92439e+07	2.86438e+07	3.13904e+07	3.16351e+07	3.03575e+07
L-cysteine	C3H7NO2S	HMDB00574	5862	C00097	1.22251e+06	1.11477e+06	1.10623e+06	1.75149e+06	1.07638e+06	1.23019e+06	753864	834680	1.12149e+06
NN-dimethylglycine	C4H9NO2	HMDB00092	673	C01026	723415	940347	761405	789955	832727	891610	935802	903691	1.08648e+06
L-asparagine	C4H8N2O3	HMDB00168	6267	C00152	2.94208e+07	2.96072e+07	2.91749e+07	3.47045e+07	2.94394e+07	2.96107e+07	3.32129e+07	3.27976e+07	3.18958e+07
choline	C5H13NO	HMDB00097	305	C00114	4674796650	5379007345	5640165427	6141324629	5242128493	5415150750	5024770980	5888779553	5854926022
L-methionine	C5H11NO2S	HMDB00696	6137	C00073	215082778	2.18883e+08	199842303	2.13274e+08	1.89032e+08	1.99296e+08	2.03995e+08	2.13629e+08	2.17915e+08
L-histidine	C6H9N3O2	HMDB00177	6274	C00135	3.58323e+08	4.36785e+08	4.25114e+08	4.84878e+08	4.61432e+08	4.43731e+08	5.41905e+08	4.68047e+08	4.39325e+08
L-phenylalanine	C9H11NO2	HMDB00159	6140	C00079	1833198791	2267779283	2141709287	2037384663	2093011139	2074512345	2109901088	2221191758	1928627040
Biotin	C10H16N2O3S	HMDB00030	171548	C00120	856717	1.44962e+06	1.35691e+06	714846	1.15184e+06	1.08547e+06	1.14727e+06	1.23084e+06	1.51249e+06
S-Adenosyl-L-homocysteine	C14H20N6O5S	HMDB00939	439155	C00021	164020	171424	216167	111629	161605	202573	132264	110220	80813.6
S-adenosyl-L-methionine	C15H22N6O5S	HMDB01185	16757548	C00019	3.7343e+06	3.69329e+06	5.03353e+06	651141	787176	700728	1.62497e+06	2.02082e+06	1.87832e+06
L-threonine	C4H9NO3	HMDB00167	6288	C00188	2.50488e+07	3.04793e+07	2.73149e+07	3.00636e+07	2.86085e+07	2.93272e+07	3.59361e+07	3.38577e+07	3.49541e+07
glycine betaine	C5H11NO2	HMDB00043	247	C00719	133270468	1.23395e+08	9.83705e+07	1.29574e+08	9.61232e+07	9.65916e+07	7.71574e+07	100580020	1.14167e+08
L-glutamine	C5H10N2O3	HMDB00641	5961	C00064	3017614718	3658384742	3406075624	2941553925	3228535302	3393562703	3929869627	3348124913	3410468529
L-tyrosine	C9H11NO3	HMDB00158	6057	C00082	1.71954e+08	1.91499e+08	1.72505e+08	1.7229e+08	1.69279e+08	1.78147e+08	1.73199e+08	1.8323e+08	1.87214e+08
L-alanine	C3H7NO2	HMDB00161	5950	C00041	1.168e+07	1.37391e+07	1.32531e+07	1.01618e+07	9.08353e+06	8.90436e+06	1.60816e+07	1.3607e+07	1.32005e+07
L-proline	C5H9NO2	HMDB00162	145742	C00148	4.75425e+08	5.02291e+08	4.47314e+08	3.78232e+08	3.4496e+08	3.49483e+08	4.59969e+08	4.21871e+08	4.46947e+08
Cystathionine	C7H14N2O4S	HMDB00099	439258	C02291	154358	164592	178868	71460.7	74480.7	73561.9	111600	113500	113985
adenosine	C10H13N5O4	HMDB00050	60961	C00212	1.03165e+07	6.01173e+06	9.01638e+06	1.06982e+07	9.76635e+06	8.59418e+06	4.69236e+06	6.34085e+06	6.39811e+06
2-deoxycytidine	C9H13N3O4	HMDB00014	13711	C00881	1.63127e+06	2.24611e+06	1.91158e+06	1.14366e+06	1.22021e+06	1.03397e+06	1.89184e+06	1.30115e+06	1.50299e+06
adenine	C5H5N5	HMDB00034	190	C00147	1.15858e+07	1.53128e+07	1.65093e+07	1.47995e+07	16694666	1.54413e+07	1.40131e+07	1.44278e+07	1.50875e+07
Guanine	C5H5N5O	HMDB00132	764	C00242	1.11625e+06	2.03645e+06	1.65292e+06	1.55312e+06	2.01442e+06	2.47224e+06	2.47064e+06	1.88993e+06	2.3894e+06
cytosine	C4H5N3O	HMDB00630	597	C00380	1.20145e+07	1.52393e+07	1.26409e+07	7.91494e+06	9.63226e+06	7.13085e+06	1.59332e+07	9.29519e+06	1.18309e+07
thymine/imidazol-4-ylacetate	C5H6N2O2	HMDB00262	1135	C00178	2.11344e+06	2.97064e+06	2.56281e+06	4.97547e+06	5.49998e+06	5928519	4.60397e+06	3.90322e+06	4.2297e+06
(R)-carnitine	C7H15NO3	HMDB00062	2724480	C15025	1.77229e+07	2.65296e+07	2.34639e+07	18597047	1.84101e+07	1.83365e+07	2.81492e+07	1.89887e+07	2.13204e+07
O-acetylcarnitine	C9H17NO4	HMDB00201	1	C02571	1.13714e+07	6.95374e+06	8.64104e+06	9.33974e+06	7.54285e+06	7.62896e+06	7.46904e+06	6.71896e+06	6.65792e+06
propionyl-carnitine	C10H19NO4	HMDB00824	107738	C03017	7.03206e+06	8.58273e+06	7.77047e+06	6.74708e+06	7.12505e+06	7.31883e+06	8.84579e+06	7.09946e+06	7.54269e+06
butyryl carnitine	C11H21NO4	HMDB02013	439829	C02862	8.92049e+06	1.2006e+07	1.21128e+07	6.11904e+06	7.07857e+06	7.1798e+06	8.44392e+06	7.273e+06	7.31362e+06
3-Hydroxybutyrylcarnitine	C11H21NO5	HMDB13127	53481617	NA	31908.6	47002.7	23299.3	1000	9848.56	7885.08	18505	7711.59	27631.4
succinyl carnitine	C11H19NO6	NA	NA	NA	493624	963716	706707	493017	675924	785339	1.21604e+06	811178	787111
tiglyl carnitine	C12H21NO4	HMDB02366	22833596	NA	85141.9	82273.9	119309	75933	50869.9	76370.8	49683.8	77630.3	53136.6
glutaryl carnitine	C12H21NO6	HMDB13130	53481622		683622	943986	639931	586118	514844	769418	1.16362e+06	793872	707165
octenoyl carnitine	C15H27NO4	NA	NA	NA	97823.8	82991.3	114042	113420	148218	111984	115356	117142	85446.5
decenoyl carnitine	C17H31NO4	NA	NA	NA	54774.8	43868.1	52731	50399.9	36832.4	68524.8	8399.96	13550.1	24522.5
tetradecenoyl carnitine	C21H39NO4	HMDB13329	53481677		254500	291246	217957	186920	266407	298389	298211	243384	313823
L-palmitoylcarnitine	C23H45NO4	HMDB00222	11953816	C02990	367985	426188	448762	692461	662424	683792	771198	649089	681069
heptadecanoyl carnitine	C24H47NO4	HMDB06210	53477803		25552.1	36735.3	33690.2	62001.2	62077	77687	32677.3	36484.5	59279.8
stearoylcarnitine	C25H49NO4	HMDB00848	6426855		149602	173330	215984	348392	332725	337219	192186	246013	230288
tetradecanoyl carnitine(myristoyl carnitine)	C21H41NO4	HMDB05066	53477791		69676	92298.1	62354.3	8435.88	20250.8	50801	1000	23026.1	133298
trans-Hexadec-2-enoyl carnitine	C23H43NO4	HMDB06317	53477817		73382.4	99568.5	80246.3	108803	125536	139387	110456	106168	102341
Linoleyl carnitine/Linoelaidyl carnitine	C25H45NO4	HMDB06469	6450015		4709.89	3473.45	5434.9	14737.3	29175.2	33248.4	23733.6	5920.84	12346
Elaidic carnitine/Vaccenyl carnitine	C25H47NO4	HMDB06464	53477837		230316	294747	303830	530032	484600	510618	633825	350006	373363
1-methylpyrrolinium	C5H9N	HMDB60253	8429	C06178	3.09249e+08	3.83292e+08	3.52997e+08	4.22967e+08	3.48595e+08	348838841	4.20415e+08	3.86032e+08	3.74773e+08
glycine	C2H5NO2	HMDB00123	750	C00037	1.31368e+06	1.42602e+06	1.25013e+06	1.36033e+06	1.38205e+06	1.30911e+06	1.92017e+06	2.13907e+06	2.20885e+06
sarcosine	C3H7NO2	HMDB00271	1088	C00213	1000	72800.4	21141.6	1000	48096.4	82224.9	56503.5	29571.9	115067
Hypotaurine	C2H7NO2S	HMDB00965	107812	C00519	441131	255029	285586	185620	267963	259173	43123.5	142691	187876
Taurine	C2H7NO3S	HMDB00251	1123	C00245	1.16793e+08	1.16376e+08	1.34651e+08	140272741	1.1863e+08	1.23285e+08	6.09697e+07	7.68036e+07	6.89218e+07
L-erythrulose	C4H8O4	HMDB06293	5460032	C02045	3.29894e+07	3.59009e+07	3.48185e+07	4.75248e+07	3.51059e+07	3.52125e+07	3.92204e+07	4.3516e+07	3.93583e+07
L-threonate	C4H8O5	HMDB00943	151152	C01620	2.2774e+08	2.48653e+08	2.30565e+08	2.29403e+08	227026716	236481462	224981542	2.5282e+08	2.22759e+08
allantoate	C4H8N4O4	HMDB01209	203	C00499	80481.1	140022	132427	144088	141763	201464	211537	264865	176834
3-methyl-2-oxobutanoate	C5H8O3	HMDB00019	49	C00141	3.43061e+07	4.43097e+07	4.25578e+07	2.24462e+07	2.67136e+07	2.78933e+07	5.66922e+07	5.22856e+07	5.02498e+07
beta-hydroxy-beta-methylbutyrate	C5H10O3	HMDB00754	69362		1.93268e+06	1.64936e+06	1.89258e+06	1.66968e+06	1.6893e+06	1.71734e+06	1.80375e+06	1.96224e+06	1.79469e+06
Xanthine	C5H4N4O2	HMDB00292	1188	C00385	3.34991e+07	3.80948e+07	3.42756e+07	3.85592e+07	3.30088e+07	3.39368e+07	4.30422e+07	3.86248e+07	3.69287e+07
(S)-dihydroorotate	C5H6N2O4	HMDB03349	439216	C00337	803741	1.09087e+06	1.10101e+06	263028	408990	445403	370077	480110	490694
7,9-dihydro-1H-purine-2688(3H)-trione	C5H4N4O3	NA	NA	NA	8.16802e+06	7.42138e+06	6.93741e+06	5.91163e+06	6.24682e+06	6.80671e+06	5.66902e+06	5.89643e+06	6.28126e+06
N-Carbamoyl-L-aspartate	C5H8N2O5	HMDB00828	93072	C00438	2.16618e+06	2.91844e+06	2.61078e+06	1.0787e+06	607005	533502	996735	743318	589932
(R)-2-hydroxy-4-methylpentanoate	C6H12O3	HMDB00624	439960	C03264	1.4017e+06	1.1585e+06	1.59959e+06	1.23452e+06	1.15743e+06	1.28746e+06	1.55172e+06	1.63139e+06	1.54374e+06
4-nitrophenolate	C6H5NO3	NA	NA	NA	700985	591267	556402	528378	564093	735876	643225	683248	571344
2-methylglutaconic acid	C6H8O4	HMDB02266	6368126		5.05806e+07	5.63503e+07	5.59791e+07	6.38947e+07	5.46746e+07	5.70255e+07	6.20206e+07	6.46886e+07	6.15195e+07
lysine	C6H14N2O2	HMDB00182	5962	C00047	1479582490	1814660138	1618477940	1853219352	1575744424	1630355336	2020922394	1823455054	1746194679
2-aminomuconate	C6H7NO4	HMDB01241	5280499	C02220	123371	179446	146607	25989.4	80890.7	81308.6	119021	114791	89125.7
2-oxoadipate	C6H8O5	HMDB00225	71	C00322	493228	537550	537099	222109	515563	585670	578306	571189	771244
erythro-5-hydroxy-L-lysinium	C6H14N2O3	HMDB00450	3032849	C16741	1.63122e+06	1.57952e+06	1.44094e+06	1.83409e+06	1.52204e+06	1.55643e+06	2.01553e+06	1.92093e+06	1.79348e+06
arginine	C6H14N4O2	HMDB00517	6322	C00062	2.93532e+08	3.637e+08	3.34455e+08	3.56632e+08	3.28465e+08	3.45509e+08	4.15746e+08	3.70196e+08	3.62094e+08
D-Glucosamine 6-phosphate	C6H14NO8P	HMDB01254	439217	C00352	139989	138290	180786	116991	107791	115127	95855.9	70738.8	93216.7
4-hydroxybenzoate/Gentisate aldehyde	C7H6O3	HMDB00500	135	C00156	957173	843260	1.09682e+06	845303	934912	882491	1.03165e+06	1.20969e+06	965873
3-hydroxyanthranilate	C7H7NO3	HMDB01476	86	C00632	177955	199174	192845	168334	188150	196633	205426	219734	238449
N-acetyl-L-glutamate	C7H11NO5	HMDB01138	185	C00624	8.02796e+07	9.24031e+07	9.14207e+07	3.81298e+07	3.87115e+07	3.91411e+07	1.05022e+07	1.04833e+07	1.00859e+07
4-pyridoxate	C8H9NO4	HMDB00017	6723	C00847	511196	756884	612935	488462	639833	694276	906920	853925	741491
fructoseglycine	C8H15NO7	HMDB60278	3081391		125313	511750	263578	246484	348750	426766	622815	532216	480470
nonanoate	C9H18O2	HMDB00847	8158	C01601	3.42412e+07	3.31924e+07	3.54821e+07	3.80816e+07	3.36076e+07	3.37618e+07	4.01329e+07	3.82794e+07	3.41812e+07
(4-hydroxy-3-methoxyphenyl)acetaldehyde	C9H10O3	HMDB05175	151276	C05581	307460	305541	402199	266926	289813	308316	356324	391926	336173
(R)-Pantothenate	C9H17NO5	HMDB00210	988	C00864	1657033559	1790877878	1843851743	1546014184	1450604937	1530750632	1520414852	1680606117	1606827122
carnosine	C9H14N4O3	HMDB00033	439224	C00386	3.82224e+06	4.10779e+06	3.55148e+06	3.0223e+06	3.45553e+06	3.67358e+06	4.89666e+06	3.71177e+06	3.74912e+06
Galactosylglycerol	C9H18O8	HMDB06790	656504	C05401	53158.4	79160.4	102810	121307	96179.6	68457.9	23528.1	67634.9	69438.6
N-acetyl-seryl-aspartate	C9H14N2O7	NA	NA	NA	2.38568e+06	3.18953e+06	2.78068e+06	1.50275e+06	1.56829e+06	1.50939e+06	1.25636e+06	931812	889137
3-Deoxy-D-glycero-D-galacto-2-nonulosonic acid	C9H16O9	HMDB00425	22833524		4.74877e+06	5.34123e+06	5.39722e+06	6.49012e+06	5.93962e+06	5.92395e+06	5.6359e+06	6.4359e+06	6.13748e+06
Perillic acid	C10H14O2	HMDB04586	1256	C11924	784283	689604	905443	909085	753102	782127	803466	864032	774940
trans-4,5-epoxy-2(E)-decenal	C10H16O2	NA	NA	NA	607366	498548	836809	372129	400770	500408	568689	528764	438464
caprate	C10H20O2	HMDB00511	2969	C01571	2.32583e+07	2.31928e+07	2.42095e+07	2.49723e+07	2.22825e+07	2.39967e+07	2.5635e+07	2.50536e+07	2.2756e+07
w-hydroxydecanoicacid	C10H20O3	HMDB02203	26612		1.009e+06	595607	671436	538802	646505	705686	649287	698581	681496
L-tryptophan	C11H12N2O2	HMDB00929	6305	C00078	1.88655e+08	2.48667e+08	2.34771e+08	228786486	2.36603e+08	2.32612e+08	2.63464e+08	2.61504e+08	2.22202e+08
5-Methoxyindoleacetate	C11H11NO3	HMDB04096	18986	C05660	976351	1.47193e+06	1.35478e+06	1.03549e+06	1.22481e+06	1.28935e+06	1.68813e+06	1.31993e+06	1.36831e+06
Glycyl-phenylalanine	C11H14N2O3	HMDB28848	NA	NA	23873.7	24525.9	20474.1	16145.9	16854.1	18737.2	11939.2	16064.2	14907.1
laurate	C12H24O2	HMDB00638	3893	C02679	5.90149e+07	6.33365e+07	6.76667e+07	6.3302e+07	6.29083e+07	6.89989e+07	6.83882e+07	8.60981e+07	6.46064e+07
omega hydroxy dodecanoate (n-C12:0)	C12H24O3	NA	NA	NA	1.13409e+06	673506	696463	659302	790584	866052	654650	890871	634618
Dodecanedioic acid	C12H22O4	HMDB00623	12736	C02678	1.49734e+06	1.46759e+06	1.86423e+06	978335	1.02692e+06	1.35316e+06	980384	993822	1.00809e+06
fructosyllysine	C12H24N2O7	NA	9839580	NA	3.79378e+06	6.13656e+06	4.39752e+06	4.13897e+06	4.20303e+06	4.93303e+06	6.91639e+06	5.48615e+06	5.45413e+06
tetradecenoate (n-C14:1)	C14H26O2	NA	NA	NA	2.65822e+06	2.96438e+06	1.8938e+06	2.16727e+06	2.52377e+06	3.14063e+06	3.36324e+06	3.45165e+06	2.44604e+06
myristate	C14H28O2	HMDB00806	11005	C06424	1.1991e+08	1.14384e+08	1.26837e+08	1.3034e+08	1.17051e+08	116587593	1.13785e+08	1.31613e+08	110807675
6(S)-hydroxy-tetradeca-2E4E8Z-trienoate/6(R)-hydroxy-tetradeca-2E4E8Z-trienoate	C14H22O3	NA	NA	NA	1.26549e+06	1.1534e+06	1.32293e+06	1.08442e+06	1.22984e+06	1.28732e+06	1.36141e+06	1.5002e+06	1.40464e+06
omega hydroxy tetradecanoate (n-C14:0)	C14H28O3	NA	NA	NA	1.0834e+06	1.04189e+06	934451	1.51085e+06	1.234e+06	1.18922e+06	1.03502e+06	1.22799e+06	915304
3(S)6(R)-dihydroxy-tetradec-8Z-enoate/3(S)6(S)-dihydroxy-tetradec-8Z-enoate	C14H26O4	NA	NA	NA	1.08331e+07	1.23687e+07	1.25414e+07	1.30916e+07	1.30065e+07	1.47735e+07	1.77032e+07	1.7344e+07	1.52824e+07
pentadecanoate	C15H30O2	HMDB00826	13849	C16537	2.81897e+07	2.16113e+07	2.13492e+07	2.27075e+07	2.2385e+07	2.16576e+07	2.13871e+07	2.47519e+07	1.97274e+07
palmitoleate	C16H30O2	HMDB03229	445638	C08362	1.9893e+07	1.99666e+07	1.34713e+07	1.40406e+07	1.67642e+07	1.92912e+07	2.18725e+07	2.11791e+07	1.53972e+07
palmitate	C16H32O2	HMDB00220	985	C00249	6.57538e+08	664301518	7.49723e+08	8.12386e+08	6.42585e+08	5.91065e+08	5.3568e+08	6.8424e+08	570592871
omega hydroxy hexadecanoate (n-C16:0)	C16H32O3	HMDB06294	7058075		1.08856e+07	7.94691e+06	1.02119e+07	9.62851e+06	8.93013e+06	1.0577e+07	9.22468e+06	1.19958e+07	8.95426e+06
11'-Carboxy-alpha-chromanol	C16H22O4	HMDB12515	53481451		2.14293e+06	2.34991e+06	3.15462e+06	1.61132e+06	2.3113e+06	2.37473e+06	2.2616e+06	2.83803e+06	2.64011e+06
Hexadecanedioic acid	C16H30O4	HMDB00672	10459	C19615	1.54289e+06	1.06988e+06	1.07332e+06	1.28395e+06	1.12678e+06	1.38723e+06	1.1041e+06	2.06134e+06	912808
margarate	C17H34O2	HMDB02259	10465		1.3118e+07	9.83324e+06	9.18159e+06	9.55611e+06	1.11689e+07	1.05936e+07	8.42288e+06	1.17013e+07	8.72102e+06
stearate	C18H36O2	HMDB00827	5281	C01530	1.05226e+08	1.42326e+08	1.5081e+08	1.11669e+08	158264328	1.28145e+08	1.07471e+08	1.64955e+08	1.33069e+08
12,13-epoxy-9-hydroperoxy-10E-octadecenoate	C18H32O5	NA	NA	NA	332281	126747	105533	329652	167605	265211	174530	294067	133173
8,11,14-Eicosatrienoic acid (DGLA)	C20H34O2	HMDB02925	5280581	C03242	1.23325e+06	1.04044e+06	1.12314e+06	1.0328e+06	892264	1.07958e+06	2.12778e+06	1.32017e+06	1.26238e+06
Eicosenoic acid	C20H38O2	HMDB02231	5282768	C16526	449694	463408	499136	498613	568499	535250	497717	726547	625379
UDP-alpha-D-xylose	C14H22N2O16P2	HMDB01018	439179	C00190	94826.1	84073.8	120086	64956.1	63144	52939.9	52257.7	40783.1	66065.2
UDP-D-glucuronate	C15H22N2O18P2	HMDB00935	17473	C00167	1.45719e+06	2.04955e+06	2.68216e+06	2.12597e+06	1.93155e+06	2.13877e+06	1.22315e+06	1.47334e+06	1.26549e+06
GDP-D-mannose	C16H25N5O16P2	HMDB01163	18396	C00096	239462	279389	315737	290315	263150	255188	78877.8	130190	149749
glycochenodeoxycholate	C26H43NO5	HMDB00637	22833540	C05466	1.10767e+06	1.38347e+06	1.50465e+06	1.00435e+06	1.31926e+06	1.43034e+06	1.18406e+06	1.78606e+06	1.38648e+06
C4H6O3(3)	C4H6O3				3.90569e+07	4.18913e+07	4.15714e+07	4.1182e+07	3.91556e+07	4.02868e+07	4.41403e+07	4.599e+07	44058165
C4H8O3(3)	C4H8O3				2.56543e+07	1.92205e+07	2.34161e+07	2.55444e+07	2.20779e+07	2.22503e+07	1.79333e+07	2.38341e+07	2.2308e+07
5,6-dihydrouracil/L-3-Cyanoalanine	C4H6N2O2	HMDB00076	649	C00429	622946	1.0336e+06	992776	274382	409807	376024	368173	414186	402522
5-oxoproline/L-1-Pyrroline-3-hydroxy-5-carboxylate	C5H7NO3	HMDB00267	4992	C01879	4564010435	4480182667	4614918197	4544645656	4298688080	4273438989	4416313469	4892831520	4757772594
itaconate/Mesaconate	C5H6O4	HMDB02092	811	C00490	6.59081e+06	8.08478e+06	7.46026e+06	7.10289e+06	6.63571e+06	6.80487e+06	7.34382e+06	7.28786e+06	6.72975e+06
L-4-hydroxyglutamate semialdehyde	C5H9NO4	HMDB06556	8224	C05938	4.925e+08	6.13301e+08	6.27202e+08	5.08002e+08	4.13135e+08	4.23743e+08	4.51036e+08	408711327	3.9052e+08
C5H10O5(6)	C5H10O5	NA	NA	NA	8.74985e+06	9.51433e+06	9.82088e+06	1.17894e+07	8.99114e+06	9.41395e+06	1.06441e+07	1.09828e+07	1.02639e+07
L-arabinitol/xylitol/D-ribitol	C5H12O5	NA	NA	NA	2.75147e+06	3.43976e+06	3.39229e+06	2.22585e+06	2.56569e+06	2.687e+06	2.40665e+06	2.90929e+06	2.62721e+06
L-xylonate/L-lyxonate	C5H10O6	HMDB60256	6971043	C05411	8.97209e+07	1.07153e+08	1.02752e+08	9.89462e+07	9.99459e+07	1.05425e+08	9.94877e+07	1.08357e+08	100772272
3-methyl-2-oxopentanoate/4-methyl-2-oxopentanoate(ketoleucine)	C6H10O3	HMDB00491	47	C03465	2.04212e+08	2.56361e+08	2.52396e+08	1.1435e+08	1.43373e+08	1.56386e+08	3.26731e+08	3.23069e+08	3.13326e+08
L-2-aminoadipate	C6H11NO4	HMDB00510	469	C00956	6.71394e+06	8.86654e+06	8.53143e+06	7.71765e+06	7.52629e+06	7.24244e+06	4.19726e+06	4.8356e+06	4.248e+06
L-fucose/L-Fuculose	C6H12O5	HMDB00174	17106	C01019	633074	601419	589090	627452	525431	615592	767164	674151	530718
N-Formimidoyl-L-glutamate	C6H10N2O4	HMDB00854	439233	C00439	2.381e+06	1.72556e+06	1.95908e+06	1.51057e+06	1.52197e+06	1.63068e+06	1.6175e+06	1.7876e+06	1.66472e+06
N-acetyl-L-aspartate/2-Amino-3-oxoadipate	C6H9NO5	HMDB00812	65065	C01042	8.99461e+06	1.02251e+07	9.8668e+06	3.97183e+06	3.91074e+06	4.09369e+06	3.92048e+06	3.98977e+06	3.52051e+06
C6H12O6(5)	C6H12O6	NA	NA	NA	6.71399e+07	6.9901e+07	6.9073e+07	7.70988e+07	6.88197e+07	6.88026e+07	8.21545e+07	7.6588e+07	7.36411e+07
L-Iditol/D-glucitol/galactitol	C6H14O6	NA	NA	NA	3.99877e+07	4.36064e+07	5.31695e+07	4.59359e+07	3.93022e+07	4.73301e+07	4.40724e+07	4.95454e+07	4.38326e+07
3-dehydro-L-gulonate/D-glucuronate/L-iduronate	C6H10O7	HMDB06334	439273	C00618	3.23701e+06	3.1157e+06	3.25993e+06	3.17345e+06	2.56156e+06	2.65847e+06	2.3929e+06	2.84202e+06	2.61934e+06
gulonate	C6H12O7	HMDB03290	152304	C00800	1.28215e+07	1.12504e+07	1.15509e+07	8.10996e+06	6.48167e+06	5.89271e+06	6.4375e+06	7.35191e+06	7.08173e+06
Methylisocitric acid/2-methylcitrate	C7H10O7	HMDB06471	513	C04593	369681	588779	575907	641766	474049	435067	473015	425183	390226
4-Hydroxyphenylacetate/2-Hydroxyphenylacetate/3,4-Dihydroxyphenylacetaldehyde	C8H8O3	HMDB00020	127	C00642	1.70064e+06	1.52843e+06	1.55749e+06	1.4952e+06	1.59162e+06	1.55933e+06	1.68729e+06	1.4211e+06	1.47009e+06
4-hydroxy-2-nonenal/3,4-epoxynonanal	C9H16O2	HMDB04362	5283344		1.66425e+06	1.3593e+06	1.4725e+06	1.49125e+06	1.28806e+06	1.40923e+06	1.54877e+06	1.39818e+06	1.19216e+06
adrenochrome/N-benzoylglycinate	C9H9NO3	HMDB12884	5898		7.61707e+06	8.92505e+06	9.42168e+06	7.73658e+06	9.18962e+06	9.47298e+06	8.69118e+06	1.14135e+07	1.04292e+07
trans-caffeate/3-(4-hydroxyphenyl)pyruvate	C9H8O4	HMDB03501	689043	C01197	208471	102629	133413	144617	127750	146962	113009	160269	155595
4(R)-hydroxy-dodec-6Z-enoate/4(S)-hydroxy-dodec-6Z-enoate	C12H22O3	NA	NA	NA	3.28285e+06	2.4429e+06	2.61231e+06	2.62762e+06	2.53024e+06	2.62067e+06	2.67179e+06	2.86527e+06	2.5996e+06
C14H24O3(4)	C14H24O3	NA	NA	NA	268946	261642	190480	48950	310680	358306	154605	300278	278183
3-oxo-6(R)-hydroxy-tetradec-8-cis-enoate/3-oxo-6(S)-hydroxy-tetradec-8Z-enoate	C14H24O4	NA	NA	NA	1.32023e+06	805498	927464	460532	807618	1.00492e+06	781184	1.0159e+06	908566
8(R)-hydroxy-hexadeca-2E4E6E10Z-tetraenoate/8(S)-hydroxy-hexadeca-2E4E6E10Z-tetraenoate	C16H24O3	NA	NA	NA	723879	461148	982303	184326	414570	602032	697650	578801	644474
C16H26O3(4)	C16H26O3	NA	NA	NA	2.07403e+06	1.05371e+06	2.23935e+06	1.38408e+06	1.02312e+06	1.37268e+06	2.17846e+06	1.44283e+06	1.17903e+06
3-oxo-8(R)-hydroxy-hexadeca-6E10Z-dienoate/3-oxo-8(S)-hydroxy-hexadeca-6E10Z-dienoate	C16H26O4	NA	NA	NA	310409	381493	571744	105450	319494	376632	331028	320295	348164
linoleic acid/linoelaidic acid (all trans C18:2)/octadecadienoate (n-C18:2)	C18H32O2	HMDB00673	5280450	C01595	6.76139e+06	7.12828e+06	5.69035e+06	5.60342e+06	6.48953e+06	6.77057e+06	8.8761e+06	8.2626e+06	6.91465e+06
oleic acid/elaidate/trans-vaccenate	C18H34O2	HMDB00207	445639	C00712	3.55711e+07	3.59655e+07	3.10332e+07	3.45351e+07	3.41171e+07	3.66939e+07	4.85183e+07	4.66622e+07	3.81435e+07
9(10)-EpOME/12(13)-EpOME	C18H32O3	HMDB04701	6246154	C14825	1.40004e+06	1.17252e+06	1.03909e+06	700047	1.11136e+06	1.22417e+06	1.15861e+06	1.81806e+06	970046
9,10-hydroxyoctadec-12(Z)-enoate/12,13-hydroxyoctadec-9(Z)-enoate	C18H34O4	HMDB04704	9966640	C14828	3.71697e+06	2.24915e+06	2.61209e+06	1.74298e+06	2.66442e+06	2.68769e+06	2.36109e+06	4.94664e+06	2.42633e+06
pristanic acid	C19H38O2	HMDB00795	123929		1.45987e+06	1.65872e+06	1.75028e+06	1.55238e+06	1.76402e+06	1.6867e+06	1.52089e+06	1.88091e+06	1.72884e+06
arachidonic acid	C20H32O2	HMDB01043	444899	C00219	4.80342e+06	4.39272e+06	4.16598e+06	3.70052e+06	2.62181e+06	3.29426e+06	8.89728e+06	5.87965e+06	4.69444e+06
phytanic acid/arachidic acid	C20H40O2	HMDB00801	26840	C01607	1.26464e+06	1.49963e+06	1.55947e+06	1.28326e+06	1.657e+06	1.48719e+06	1.25253e+06	2.03566e+06	1.54428e+06
docosahexaenoate(DHA)	C22H32O2	HMDB02183	445580	C06429	890692	1.09052e+06	968821	1.66598e+06	1.53529e+06	1.78803e+06	3.31693e+06	2.66133e+06	2.33107e+06
clupanodonic acid/docosa-4,7,10,13,16-pentaenoic acid	C22H34O2	HMDB06528	5497182	C16513	509531	524603	525949	650334	777586	962591	2.31002e+06	1.5664e+06	1.33681e+06
UDP-D-glucose/UDP-D-galactose	C15H24N2O17P2	HMDB00286	53477679	C00029	9.34764e+06	9.29787e+06	1.20969e+07	1.02932e+07	8.15638e+06	8.529e+06	4.1049e+06	5.377e+06	4.76245e+06
ADP-mannose/GDP-L-fucose/ADP alpha-D-glucoside	C16H25N5O15P2	HMDB06369	440940	C06192	315233	342531	385399	294856	288621	299693	336745	462747	323842
UDP-N-acetyl-alpha-D-glucosamine/UDP-N-acetyl-alpha-D-galactosamine	C17H27N3O17P2	HMDB00290	445675	C00043	2.53358e+07	2.57592e+07	3.0992e+07	3.22756e+07	2.3957e+07	2.37294e+07	16146936	1.8881e+07	1.74153e+07
Taurodeoxycholic acid/taurochenodeoxycholate	C26H45NO6S	HMDB00896	2733768	C05463	1.91442e+06	2.18442e+06	2.13646e+06	1.78404e+06	1.84189e+06	2.13999e+06	2.26549e+06	2.43994e+06	2.10344e+06
L-isoleucine/L-leucine	C6H13NO2	HMDB00172	6306	C00407	5318273158	6284536076	6080116501	5031235551	5596379191	5663847931	5682542718	6466716596	5921282869
thiosulfate	H2O3S2	HMDB00257	1084	C00320	1.04947e+06	1.76927e+06	1.59208e+06	1.78502e+06	1.33955e+06	1.56396e+06	1.74479e+06	1.61863e+06	1.61845e+06
L-cysteate	C3H7NO5S	HMDB02757	25701	C00506	3.96998e+06	4.89687e+06	4.38154e+06	4.19239e+06	4.11269e+06	3.90254e+06	4.55091e+06	4.18471e+06	3.90259e+06
L-glutamate	C5H9NO4	HMDB00148	33032	C00025	2.54937e+08	3.05651e+08	3.14633e+08	2.06956e+08	2.17231e+08	2.04586e+08	2.22909e+08	2.01049e+08	1.86635e+08
myo-inositol	C6H12O6	HMDB00211	NA	C00137	6.6968e+07	6.98569e+07	6.8998e+07	7.69694e+07	6.87599e+07	6.87529e+07	8.21129e+07	7.6554e+07	7.36083e+07
uracil	C4H4N2O2	HMDB00300	1174	C00106	1.08267e+06	1.68232e+06	1.48021e+06	1.39814e+06	1.46032e+06	1.5181e+06	1.9303e+06	1.80419e+06	1.57384e+06
aspartate	C4H7NO4	HMDB00191	5960	C00049	8.44095e+07	9.51802e+07	9.37871e+07	165504271	1.5933e+08	1.54964e+08	6.9465e+07	6.80045e+07	6.38802e+07
Hypoxanthine	C5H4N4O	HMDB00157	790	C00262	4.48922e+08	6.4325e+08	5.80791e+08	5.6227e+08	5.46439e+08	5.80721e+08	6.84328e+08	6.87047e+08	6.28883e+08
5-Amino-1-(5-Phospho-D-ribosyl)imidazole-4-carboxamide	C9H15N4O8P	HMDB01517	7258	C04677	47870.6	27994.7	35084.2	42724.9	42414.8	25897.2	1000	7111.49	14620.2
GDP	C10H15N5O11P2	HMDB01201	8977	C00035	362658	341800	431895	234084	318522	309815	160649	199319	231197
GTP	C10H16N5O14P3	HMDB01273	6830	C00044	1.43565e+06	1.38395e+06	1.89467e+06	1.53631e+06	1.74485e+06	1.75123e+06	855936	879564	622810
AMP	C10H14N5O7P	HMDB00045	6083	C00020	404372	438771	469976	328646	323346	312254	389007	396084	307060
ADP	C10H15N5O10P2	HMDB01341	6022	C00008	3.3388e+06	3.49046e+06	4.24538e+06	3.07077e+06	3.58405e+06	3.95348e+06	2.88742e+06	2.7512e+06	2.23469e+06
ATP	C10H16N5O13P3	HMDB00538	5957	C00002	7.1696e+06	7.66152e+06	9.01265e+06	7.57521e+06	8.79261e+06	9.62253e+06	5.58452e+06	5.10227e+06	4.10481e+06
orotate	C5H4N2O4	HMDB00226	967	C00295	1.87611e+06	1.57841e+06	2.05944e+06	641907	517279	489315	400456	436939	486022
CTP	C9H16N3O14P3	HMDB00082	6176	C00063	408613	502249	451788	501536	554034	594958	408440	300744	185047
UMP	C9H13N2O9P	HMDB00288	6030	C00105	1.54084e+06	1.65874e+06	2.13718e+06	1.49255e+06	1.51473e+06	1.72297e+06	1.06778e+06	946949	1.11413e+06
UDP	C9H14N2O12P2	HMDB00295	6031	C00015	633095	769392	736104	672511	607078	734791	440454	407792	296299
UTP	C9H15N2O15P3	HMDB00285	6133	C00075	2.16838e+06	2.22625e+06	2.57834e+06	1.72076e+06	2.22769e+06	2.38443e+06	1.32046e+06	1.2092e+06	971634
dUDP	C9H14N2O11P2	HMDB01000	145729	C01346	240053	236760	303430	70330.1	53455.6	81914.6	67101.7	23578.5	35825.6
inosine	C10H12N4O5	HMDB00195	6021	C00294	1.96324e+08	2.46473e+08	2.0275e+08	2.73218e+08	2.43782e+08	2.48529e+08	2.83937e+08	2.38157e+08	2.17315e+08
guanosine	C10H13N5O5	HMDB00133	6802	C00387	809340	971189	810716	900711	899613	1.09286e+06	1.78026e+06	1.53438e+06	1.50082e+06
cytidine	C9H13N3O5	HMDB00089	6175	C00475	477367	643607	677887	853134	955054	905579	2.06701e+06	2.02451e+06	1.73531e+06
uridine	C9H12N2O6	HMDB00296	6029	C00299	329624	460562	436093	532110	489174	615477	1.5158e+06	1.35461e+06	1.27862e+06
Thymidine	C10H14N2O5	HMDB00273	5789	C00214	224154	300422	264873	719683	648858	735999	735184	629069	500742
Deoxyinosine	C10H12N4O4	HMDB00071	65058	C05512	2.05329e+06	2.61969e+06	2.46085e+06	1.92283e+06	1.54332e+06	1.56178e+06	2.2563e+06	2.26199e+06	1.97861e+06
Deoxyuridine	C9H12N2O5	HMDB00012	13712	C00526	419514	415591	413683	459968	505064	546389	454507	464095	499257
alpha-D-glucose	C6H12O6	HMDB03345	79025	C00267	2.35404e+08	2.60266e+08	2.72023e+08	3.04191e+08	2.38446e+08	2.53131e+08	298443297	3.01808e+08	2.70128e+08
G6P/F6P	C6H13O9P	HMDB01401	5958	C00092	1.81519e+06	2.47368e+06	2.86481e+06	1.78653e+06	2.3208e+06	2.4067e+06	1.91462e+06	1.95533e+06	1.70632e+06
beta-D-Fructose 1,6-bisphosphate	C6H14O12P2	HMDB60444	10267	C05378	7918.56	15878.5	1000	61929.5	21332.1	1000	1000	1000	1000
Dihydroxyacetone phosphate	C3H7O6P	HMDB01473	668	C00111	238162	320998	488316	50338.9	211973	132957	120944	68906.1	44774.7
D-Glycerate 3-phosphate/D-Glycerate 2-phosphate	C3H7O7P	HMDB00807	724	C00197	968643	1.00485e+06	1.0144e+06	828749	1.13927e+06	1.19922e+06	893199	680387	699825
Phosphoenolpyruvate	C3H5O6P	HMDB00263	1005	C00074	474826	359208	588035	779031	739787	960322	670727	505640	666098
pyruvate	C3H4O3	HMDB00243	1060	C00022	3.10004e+08	3.53465e+08	3.67612e+08	3.21324e+08	3.33357e+08	3.43363e+08	3.45946e+08	3.77864e+08	3.42232e+08
lactate	C3H6O3	HMDB00190	107689	C00186	3946151981	3597693494	4035517679	2617441503	2238367584	2154604751	2358969845	2812124073	2470034050
citrate/isocitrate	C6H8O7	HMDB00094	311	C00158	1.49238e+08	1.48657e+08	1.62927e+08	1.6279e+08	1.6877e+08	1.82784e+08	1.46604e+08	1.67654e+08	1.50896e+08
cis-aconitate	C6H6O6	HMDB00072	643757	C00417	3.32286e+06	3.12493e+06	3.49178e+06	3.63124e+06	3.8472e+06	3.65854e+06	3.07223e+06	3.60664e+06	3.31819e+06
2-oxoglutarate(2-)	C5H6O5	HMDB00208	51	C00026	1.22403e+07	1.06694e+07	1.05563e+07	5.03603e+06	4.17682e+06	4.07267e+06	5.42638e+06	6.30207e+06	5.41699e+06
succinate(2-)	C4H6O4	HMDB00254	1110	C00042	8.99661e+07	8.89534e+07	9.23424e+07	8.70639e+07	7.28132e+07	7.46363e+07	8.41529e+07	8.92931e+07	7.84287e+07
fumarate	C4H4O4	HMDB00134	444972	C00122	2.23369e+07	2.39792e+07	2.55945e+07	2.23335e+07	1.89799e+07	1.82856e+07	1.02567e+07	1.18218e+07	1.09902e+07
malate(2-)	C4H6O5	HMDB00156	222656	C00149	174505235	177068581	1.83833e+08	1.26181e+08	1.09941e+08	1.08174e+08	6.29817e+07	7.11323e+07	6.56142e+07
2-Hydroxyglutarate	C5H8O5	HMDB00694	439939	C02630	2.04413e+07	2.95623e+07	2.458e+07	1.85206e+07	2.20331e+07	2.21677e+07	2.7407e+07	2.43635e+07	2.2158e+07
ribose-phosphate	C5H11O8P	HMDB01548	3417	C00117	1.67855e+06	2.63971e+06	2.69366e+06	1.51362e+06	1.99601e+06	2.1852e+06	2.54167e+06	2.32337e+06	2.21498e+06
Sedoheptulose 7-phosphate	C7H15O10P	METPA0585	NA	C05382	201726	229417	315198	57986.3	75509.9	67236	45125.5	49222.1	39473.2

## Sheet: 13C Scr_PKM2_PKM
Chemical formula	Metabolite	Scr1	Scr2	Scr3	PKM2_1	PKM2_2	PKM2_3	PKM_1	PKM_2	PKM_3
C3H7NO2	alanine	1.25242e+07	1.21562e+07	1.40812e+07	9.57271e+06	1.07251e+07	1.09478e+07	1.46724e+07	1.42844e+07	1.59405e+07
[13C]1C3H7NO2	1[13C]alanine	404204	308633	376352	221272	159347	270189	469073	341132	427890
[13C]2C3H7NO2	2[13C]alanine	0	0	0	0	0	0	0	0	0
[13C]3C3H7NO2	3[13C]alanine	1.04649e+06	1.16599e+06	1.06074e+06	260433	336297	404041	1.0479e+06	935914	1.03341e+06
C5H13NO	choline	5.61108e+09	5.31843e+09	5.99652e+09	5.37909e+09	5.77269e+09	6.25974e+09	6.35379e+09	6.22003e+09	6.35767e+09
[13C]1C5H13NO	1[13C]choline	2.94891e+08	2.79284e+08	3.15051e+08	2.82938e+08	3.03843e+08	3.28191e+08	3.32614e+08	3.26001e+08	3.34489e+08
[13C]2C5H13NO	2[13C]choline	0	0	0	0	0	0	0	0	0
[13C]3C5H13NO	3[13C]choline	0	0	0	0	0	0	0	0	0
[13C]4C5H13NO	4[13C]choline	0	0	0	0	0	0	0	0	0
[13C]5C5H13NO	5[13C]choline	0	0	0	0	0	0	0	0	0
C3H7NO3	serine	2.88707e+07	2.778e+07	2.85705e+07	2.79201e+07	2.91204e+07	2.96358e+07	3.11559e+07	3.05128e+07	3.27957e+07
[13C]1C3H7NO3	1[13C]serine	851896	887220	916722	969720	986614	980779	1.03328e+06	1.02988e+06	1.06687e+06
[13C]2C3H7NO3	2[13C]serine	7685.52	6103.68	0	9198.6	0	0	32020.9	30482.4	48732.8
[13C]3C3H7NO3	3[13C]serine	138122	171438	156878	172330	219310	153123	176649	189196	233213
C4H7N3O	Creatinine	1.50722e+08	1.68881e+08	1.89915e+08	1.50986e+08	1.75135e+08	1.88536e+08	1.82421e+08	2.0743e+08	2.31648e+08
[13C]1C4H7N3O	1[13C]Creatinine	6.24866e+06	6.85885e+06	8.03394e+06	6.19241e+06	7.27429e+06	7.97912e+06	7.73272e+06	8.74558e+06	9.6667e+06
[13C]2C4H7N3O	2[13C]Creatinine	63530	45431.1	71728	27197.4	72334.1	51451.4	111258	40394.2	94564.6
[13C]3C4H7N3O	3[13C]Creatinine	0	0	0	0	0	0	0	0	0
[13C]4C4H7N3O	4[13C]Creatinine	0	0	0	0	0	0	0	0	0
C5H9NO2	proline	4.54081e+08	4.51921e+08	5.51369e+08	3.59912e+08	3.92236e+08	4.5082e+08	4.66281e+08	4.6173e+08	5.70421e+08
[13C]1C5H9NO2	1[13C]proline	2.57169e+07	2.5824e+07	3.15086e+07	1.99428e+07	2.20384e+07	2.50862e+07	2.6596e+07	2.6636e+07	3.26131e+07
[13C]2C5H9NO2	2[13C]proline	8.09891e+06	9.52089e+06	1.05128e+07	2.73651e+06	2.2673e+06	2.74785e+06	4.73883e+06	5.42827e+06	6.92723e+06
[13C]3C5H9NO2	3[13C]proline	1.05048e+06	966583	1.33425e+06	224343	270840	317206	549575	681189	756046
[13C]4C5H9NO2	4[13C]proline	499968	451040	591749	0	44729	53293.1	144785	182188	263162
[13C]5C5H9NO2	5[13C]proline	23039.3	38042.6	30644.3	0	0	0	0	0	0
C5H11NO2	Betaine	1.09934e+08	2.13101e+08	1.3606e+08	1.74796e+08	169089789	1.06771e+08	1.18904e+08	1.05032e+08	1.33213e+08
[13C]1C5H11NO2	1[13C]betaine	5.57136e+06	1.144e+07	7.31966e+06	9.42515e+06	8.95444e+06	5.37456e+06	6.13783e+06	5.40424e+06	7.04912e+06
[13C]2C5H11NO2	2[13C]betaine	58913.4	189246	101288	143339	114384	38119.7	100831	31843.6	92107.1
[13C]3C5H11NO2	3[13C]betaine	0	0	0	0	0	0	0	0	0
[13C]4C5H11NO2	4[13C]betaine	0	0	0	0	0	0	0	0	0
[13C]5C5H11NO2	5[13C]betaine	0	0	0	0	0	0	0	0	0
C4H9NO3	threonine	2.92007e+07	2.5082e+07	2.99364e+07	2.76427e+07	2.77189e+07	3.08536e+07	3.69266e+07	3.60574e+07	3.76157e+07
[13C]1C4H9NO3	1[13C]threonine	1.07321e+06	968532	1.19278e+06	1.05776e+06	1.07415e+06	1.11234e+06	1.33755e+06	1.39948e+06	1.48909e+06
[13C]2C4H9NO3	2[13C]threonine	0	0	0	0	0	0	0	0	0
[13C]3C4H9NO3	3[13C]threonine	0	0	0	0	0	0	0	0	0
[13C]4C4H9NO3	4[13C]threonine	0	0	0	0	0	0	0	0	0
C3H7NO2S	cysteine	756598	732969	1.04312e+06	873233	976903	905710	739622	928753	1.13844e+06
[13C]1C3H7NO2S	1[13C]cysteine	0	0	0	0	0	0	0	0	0
[13C]2C3H7NO2S	2[13C]cysteine	0	0	0	0	0	0	0	0	0
[13C]3C3H7NO2S	3[13C]cysteine	0	0	0	0	0	0	0	0	0
C4H9N3O2	creatine	3.58389e+08	3.66054e+08	4.229e+08	3.3769e+08	3.79952e+08	3.72769e+08	3.11279e+08	3.47593e+08	3.80874e+08
[13C]1C4H9N3O2	1[13C]creatine	1.53171e+07	1.54602e+07	1.81685e+07	1.43076e+07	1.608e+07	1.60528e+07	1.34422e+07	1.50614e+07	1.62369e+07
[13C]2C4H9N3O2	2[13C]creatine	180635	155998	200786	154799	207222	158083	125828	190505	202696
[13C]3C4H9N3O2	3[13C]creatine	0	0	0	0	0	0	0	0	0
[13C]4C4H9N3O2	4[13C]creatine	0	0	0	0	0	0	0	0	0
C5H12N2O2	ornithine	9.07603e+06	9.34371e+06	1.03812e+07	8.85736e+06	8.93995e+06	1.01543e+07	1.22805e+07	1.12656e+07	1.31116e+07
[13C]1C5H12N2O2	1[13C]ornithine	434101	409360	534251	496928	460781	500023	691415	598459	703988
[13C]2C5H12N2O2	2[13C]ornithine	0	0	0	0	0	0	0	0	0
[13C]3C5H12N2O2	3[13C]ornithine	0	0	0	0	0	0	0	0	0
[13C]4C5H12N2O2	4[13C]ornithine	0	0	0	0	0	0	0	0	0
[13C]5C5H12N2O2	5[13C]ornithine	0	0	0	0	0	0	0	0	0
C4H8N2O3	asparagine	3.07884e+07	2.97532e+07	3.22875e+07	2.98665e+07	3.04878e+07	3.20038e+07	3.54375e+07	3.37819e+07	3.57797e+07
[13C]1C4H8N2O3	1[13C]asparagine	971319	1.07532e+06	1.18062e+06	969278	1.03424e+06	1.1168e+06	1.26549e+06	1.19127e+06	1.29002e+06
[13C]2C4H8N2O3	2[13C]asparagine	0	0	0	0	0	0	0	0	0
[13C]3C4H8N2O3	3[13C]asparagine	0	0	0	0	0	0	0	0	0
[13C]4C4H8N2O3	4[13C]asparagine	0	0	0	0	0	0	0	0	0
C5H10N2O3	glutamine	4.33586e+09	4.20566e+09	4.61982e+09	3.90939e+09	4.0966e+09	4.42676e+09	4.59629e+09	4.41472e+09	4.78034e+09
[13C]1C5H10N2O3	1[13C]glutamine	2.44106e+08	2.35864e+08	2.5813e+08	2.21781e+08	2.31425e+08	2.48341e+08	2.60427e+08	2.50998e+08	2.68704e+08
[13C]2C5H10N2O3	2[13C]glutamine	4.00964e+06	4.17751e+06	4.34781e+06	3.73073e+06	4.04319e+06	4.29577e+06	3.94152e+06	3.9647e+06	4.28399e+06
[13C]3C5H10N2O3	3[13C]glutamine	0	0	0	0	0	0	0	0	0
[13C]4C5H10N2O3	4[13C]glutamine	0	0	0	0	0	0	0	0	0
[13C]5C5H10N2O3	5[13C]glutamine	0	0	0	0	0	0	0	0	0
C5H9NO4	glutamate	5.24318e+08	5.22893e+08	5.70065e+08	4.1296e+08	4.50011e+08	4.56601e+08	3.77829e+08	4.03642e+08	4.40634e+08
[13C]1C5H9NO4	1[13C]glutamate	3.51307e+07	3.4576e+07	3.90134e+07	3.55106e+07	3.79658e+07	3.78648e+07	2.96972e+07	3.12015e+07	3.43719e+07
[13C]2C5H9NO4	2[13C]glutamate	4.70988e+07	4.61661e+07	5.35451e+07	4.88846e+07	5.30365e+07	5.42469e+07	3.82812e+07	4.13896e+07	4.54435e+07
[13C]3C5H9NO4	3[13C]glutamate	6.19985e+06	5.76653e+06	7.09032e+06	7.46787e+06	8.3846e+06	8.49186e+06	5.801e+06	6.01165e+06	6.70368e+06
[13C]4C5H9NO4	4[13C]glutamate	2.72849e+06	2.58109e+06	2.98677e+06	2.72833e+06	2.88212e+06	2.99329e+06	2.19779e+06	2.29729e+06	2.63576e+06
[13C]5C5H9NO4	5[13C]glutamate	870890	898309	894704	525393	611860	704951	438217	496052	529798
C5H11NO2S	methionine	1.78912e+08	1.87616e+08	2.0725e+08	1.89049e+08	2.00512e+08	2.01637e+08	1.97906e+08	1.96341e+08	2.20024e+08
[13C]1C5H11NO2S	1[13C]methionine	9.49147e+06	9.85148e+06	1.10369e+07	9.84779e+06	1.05729e+07	1.08624e+07	1.06528e+07	1.00302e+07	1.18509e+07
[13C]2C5H11NO2S	2[13C]methionine	53780.4	46610.8	99242.3	102669	83721.3	65323	101302	46577.3	77233.6
[13C]3C5H11NO2S	3[13C]methionine	0	0	0	0	0	0	0	0	0
[13C]4C5H11NO2S	4[13C]methionine	4042.38	25714.4	41750.6	0	0	0	0	0	0
[13C]5C5H11NO2S	5[13C]methionine	0	0	0	0	0	0	0	0	0
C5H5N5O	guanine	967584	1.61945e+06	1.38657e+06	1.91708e+06	2.32384e+06	2.29597e+06	1.36082e+06	1.68714e+06	1.50542e+06
[13C]1C5H5N5O	1[13C]guanine	6941.54	22590.8	14334.6	33194.1	47636.8	38393.8	14698.6	13163.6	15903.8
[13C]2C5H5N5O	2[13C]guanine	0	0	0	0	0	0	0	0	0
[13C]3C5H5N5O	3[13C]guanine	0	0	0	0	0	0	0	0	0
[13C]4C5H5N5O	4[13C]guanine	0	0	0	0	0	0	0	0	0
[13C]5C5H5N5O	5[13C]guanine	0	0	0	0	0	0	0	0	0
C6H9N3O2	histidine	4.11129e+08	4.297e+08	4.58705e+08	4.02573e+08	4.41559e+08	4.59239e+08	4.99957e+08	5.30849e+08	5.27529e+08
[13C]1C6H9N3O2	1[13C]histidine	2.67865e+07	2.77905e+07	3.02299e+07	2.63782e+07	2.86769e+07	3.01653e+07	3.31331e+07	3.49631e+07	3.42028e+07
[13C]2C6H9N3O2	2[13C]histidine	482533	431727	473815	386182	475002	486857	523541	567581	579631
[13C]3C6H9N3O2	3[13C]histidine	0	0	0	0	0	0	0	0	0
[13C]4C6H9N3O2	4[13C]histidine	0	0	0	0	0	0	0	0	0
[13C]5C6H9N3O2	5[13C]histidine	0	0	0	0	0	0	0	0	0
[13C]6C6H9N3O2	6[13C]histidine	0	0	0	0	0	0	0	0	0
C8H17NO2	2-Aminooctanoic acid	4.63547e+06	4.32864e+06	4.68504e+06	4.03447e+06	4.22276e+06	4.54837e+06	4.8184e+06	4.62381e+06	5.10574e+06
[13C]1C8H17NO2	1[13C]2-Aminooctanoic acid	273067	267455	320185	233083	235096	263565	363158	327004	294072
[13C]2C8H17NO2	2[13C]2-Aminooctanoic acid	0	0	0	0	0	0	0	0	0
[13C]3C8H17NO2	3[13C]2-Aminooctanoic acid	0	0	0	0	0	0	0	0	0
[13C]4C8H17NO2	4[13C]2-Aminooctanoic acid	0	0	0	0	0	0	0	0	0
[13C]5C8H17NO2	5[13C]2-Aminooctanoic acid	0	0	0	0	0	0	0	0	0
[13C]6C8H17NO2	6[13C]2-Aminooctanoic acid	0	0	0	0	0	0	0	0	0
[13C]7C8H17NO2	7[13C]2-Aminooctanoic acid	0	0	0	0	0	0	0	0	0
[13C]8C8H17NO2	8[13C]2-Aminooctanoic acid	0	0	0	0	0	0	0	0	0
C7H15NO3	carnitine	3.99841e+07	3.38644e+07	4.21666e+07	3.11752e+07	3.32732e+07	3.99058e+07	4.0333e+07	3.8573e+07	4.43211e+07
[13C]1C7H15NO3	1[13C]carnitine	2.72177e+06	2.18981e+06	2.94039e+06	2.06414e+06	2.16758e+06	2.61759e+06	2.75322e+06	2.57522e+06	2.82979e+06
[13C]2C7H15NO3	2[13C]carnitine	0	0	0	0	0	0	0	0	0
[13C]3C7H15NO3	3[13C]carnitine	0	0	0	0	0	0	0	0	0
[13C]4C7H15NO3	4[13C]carnitine	0	0	0	0	0	0	0	0	0
[13C]5C7H15NO3	5[13C]carnitine	0	0	0	0	0	0	0	0	0
[13C]6C7H15NO3	6[13C]carnitine	0	0	0	0	0	0	0	0	0
[13C]7C7H15NO3	7[13C]carnitine	0	0	0	0	0	0	0	0	0
C9H11NO2	phenylalanine	1.56318e+09	1.2181e+09	1.73795e+09	1.30381e+09	1.46256e+09	1.57097e+09	1.65018e+09	1.56166e+09	1.65811e+09
[13C]1C9H11NO2	1[13C]phenylalanine	1.5335e+08	1.19549e+08	1.69704e+08	1.26702e+08	1.42499e+08	1.53046e+08	1.61492e+08	1.54204e+08	1.61882e+08
[13C]2C9H11NO2	2[13C]phenylalanine	4.8131e+06	3.71589e+06	5.22312e+06	3.87918e+06	4.58616e+06	4.76588e+06	4.79475e+06	4.56341e+06	4.8354e+06
[13C]3C9H11NO2	3[13C]phenylalanine	81048.8	50825	59647.1	31949.6	109618	54907.4	16551.5	9719.93	36793.2
[13C]4C9H11NO2	4[13C]phenylalanine	0	0	0	0	0	0	0	0	0
[13C]5C9H11NO2	5[13C]phenylalanine	0	0	0	0	0	0	0	0	0
[13C]6C9H11NO2	6[13C]phenylalanine	0	0	0	0	0	0	0	0	0
[13C]7C9H11NO2	7[13C]phenylalanine	0	0	0	0	0	0	0	0	0
[13C]8C9H11NO2	8[13C]phenylalanine	0	0	0	0	0	0	0	0	0
[13C]9C9H11NO2	9[13C]phenylalanine	0	0	0	0	0	0	0	0	0
C9H11NO3	tyrosine	1.69889e+08	1.54396e+08	1.96049e+08	1.60079e+08	1.81518e+08	1.94179e+08	1.89269e+08	1.83761e+08	2.19463e+08
[13C]1C9H11NO3	1[13C]tyrosine	1.60894e+07	1.39644e+07	1.82742e+07	1.50459e+07	1.69908e+07	1.79468e+07	1.7935e+07	1.74717e+07	2.00574e+07
[13C]2C9H11NO3	2[13C]tyrosine	321511	190430	234998	173435	334958	263844	244484	223394	260317
[13C]3C9H11NO3	3[13C]tyrosine	0	0	8389.46	13068.2	26932.5	0	9045.36	0	14972.5
[13C]4C9H11NO3	4[13C]tyrosine	0	0	0	0	0	0	0	0	0
[13C]5C9H11NO3	5[13C]tyrosine	0	0	0	0	0	0	0	0	0
[13C]6C9H11NO3	6[13C]tyrosine	0	0	0	0	0	0	0	0	0
[13C]7C9H11NO3	7[13C]tyrosine	0	0	0	0	0	0	0	0	0
[13C]8C9H11NO3	8[13C]tyrosine	0	0	0	0	0	0	0	0	0
[13C]9C9H11NO3	9[13C]tyrosine	0	0	0	0	0	0	0	0	0
C5H14NO4P	Phosphorylcholine	2.83692e+08	3.24349e+08	2.88349e+08	1.85521e+08	1.87739e+08	1.63853e+08	1.11249e+08	1.70673e+08	1.36431e+08
[13C]1C5H14NO4P	1[13C]Phosphorylcholine	1.46029e+07	1.69631e+07	1.49705e+07	9.4131e+06	9.25026e+06	8.14582e+06	5.51948e+06	8.48442e+06	6.89906e+06
[13C]2C5H14NO4P	2[13C]Phosphorylcholine	0	0	0	0	0	0	0	0	0
[13C]3C5H14NO4P	3[13C]Phosphorylcholine	0	0	0	0	0	0	0	0	0
[13C]4C5H14NO4P	4[13C]Phosphorylcholine	0	0	0	0	0	0	0	0	0
[13C]5C5H14NO4P	5[13C]Phosphorylcholine	0	0	0	0	0	0	0	0	0
C11H15N5O3S	S-methyl-5-thioadenosine	2.2991e+06	2.77778e+06	2.8814e+06	604177	599876	721054	896299	1.31751e+06	1.6132e+06
[13C]1C11H15N5O3S	1[13C]S-methyl-5-thioadenosine	277627	345270	276389	17494.8	50926.9	26586.3	16978	84833.2	136173
[13C]2C11H15N5O3S	2[13C]S-methyl-5-thioadenosine	323888	438230	391998	6416.17	7658.6	5101.42	20312.7	30830.5	28301.5
[13C]3C11H15N5O3S	3[13C]S-methyl-5-thioadenosine	603755	758170	703013	12296.2	16262.6	31167.2	39530.7	89392.5	143001
[13C]4C11H15N5O3S	4[13C]S-methyl-5-thioadenosine	24583.1	43328.7	26630.5	0	0	0	0	0	7078.68
[13C]5C11H15N5O3S	5[13C]S-methyl-5-thioadenosine	409085	545689	500480	0	0	0	7993.57	15755.1	31856.8
[13C]6C11H15N5O3S	6[13C]S-methyl-5-thioadenosine	0	0	0	0	0	0	0	0	0
[13C]7C11H15N5O3S	7[13C]S-methyl-5-thioadenosine	0	0	0	0	0	0	0	0	0
[13C]8C11H15N5O3S	8[13C]S-methyl-5-thioadenosine	0	0	0	0	0	0	0	0	0
[13C]9C11H15N5O3S	9[13C]S-methyl-5-thioadenosine	0	0	0	0	0	0	0	0	0
[13C]10C11H15N5O3S	10[13C]S-methyl-5-thioadenosine	0	0	0	0	0	0	0	0	0
[13C]11C11H15N5O3S	11[13C]S-methyl-5-thioadenosine	0	0	0	0	0	0	0	0	0
C10H17N3O6S	GSH	1.36669e+08	1.32619e+08	1.70455e+08	1.72201e+08	1.80739e+08	1.84907e+08	3.93719e+07	6.17296e+07	6.22424e+07
[13C]1C10H17N3O6S	1[13C]glutathione	1.55661e+07	1.48749e+07	1.97637e+07	2.30351e+07	2.44326e+07	2.51137e+07	5.28477e+06	8.2272e+06	8.31221e+06
[13C]2C10H17N3O6S	2[13C]glutathione	2.13175e+07	2.02325e+07	2.72421e+07	4.06648e+07	4.30922e+07	4.41784e+07	8.29472e+06	1.33843e+07	1.30791e+07
[13C]3C10H17N3O6S	3[13C]glutathione	2.44671e+06	2.50752e+06	3.51496e+06	5.31596e+06	5.71043e+06	6.18008e+06	1.26511e+06	1.70809e+06	1.86098e+06
[13C]4C10H17N3O6S	4[13C]glutathione	1.52183e+06	1.49309e+06	2.16172e+06	3.38598e+06	3.80887e+06	4.2576e+06	962343	1.36478e+06	1.34802e+06
[13C]5C10H17N3O6S	5[13C]glutathione	231666	209558	369149	535259	624303	609576	54997.3	198736	147749
[13C]6C10H17N3O6S	6[13C]glutathione	0	0	0	0	0	0	0	0	0
[13C]7C10H17N3O6S	7[13C]glutathione	0	0	0	0	0	0	0	0	0
[13C]8C10H17N3O6S	8[13C]glutathione	0	0	0	0	0	0	0	0	0
[13C]9C10H17N3O6S	9[13C]glutathione	0	0	0	0	0	0	0	0	0
[13C]10C10H17N3O6S	10[13C]glutathione	0	0	0	0	0	0	0	0	0
C15H22N6O5S	S-adenosyl-L-methionine	2.19039e+06	2.65097e+06	2.67864e+06	545896	665650	708552	1.30239e+06	1.56587e+06	2.02947e+06
[13C]1C15H22N6O5S	1[13C]S-adenosyl-L-methionine	349951	465578	424782	22603.8	46119.8	72596.6	150350	234699	293581
[13C]2C15H22N6O5S	2[13C]S-adenosyl-L-methionine	298284	395304	360507	18512.3	29176.8	13124.1	41984.4	49599.9	118672
[13C]3C15H22N6O5S	3[13C]S-adenosyl-L-methionine	576534	703721	667340	21856.3	41086.5	37040.1	121155	160521	225912
[13C]4C15H22N6O5S	4[13C]S-adenosyl-L-methionine	68689.9	103324	100746	0	0	5352.47	3586.7	4547.74	11730
[13C]5C15H22N6O5S	5[13C]S-adenosyl-L-methionine	460060	492089	541525	8578.89	13713.4	39269.9	45180.2	75479.3	74379.3
[13C]6C15H22N6O5S	6[13C]S-adenosyl-L-methionine	4861.21	1733.74	17615.5	0	2031.21	0	0	0	0
[13C]7C15H22N6O5S	7[13C]S-adenosyl-L-methionine	0	0	0	0	0	0	0	0	0
[13C]8C15H22N6O5S	8[13C]S-adenosyl-L-methionine	0	0	0	0	0	0	0	0	0
[13C]9C15H22N6O5S	9[13C]S-adenosyl-L-methionine	0	0	0	0	0	0	0	0	0
[13C]10C15H22N6O5S	10[13C]S-adenosyl-L-methionine	0	0	0	0	0	0	0	0	0
[13C]11C15H22N6O5S	11[13C]S-adenosyl-L-methionine	0	0	0	0	0	0	0	0	0
[13C]12C15H22N6O5S	12[13C]S-adenosyl-L-methionine	0	0	0	0	0	0	0	0	0
[13C]13C15H22N6O5S	13[13C]S-adenosyl-L-methionine	0	0	0	0	0	0	0	0	0
[13C]14C15H22N6O5S	14[13C]S-adenosyl-L-methionine	0	0	0	0	0	0	0	0	0
[13C]15C15H22N6O5S	15[13C]S-adenosyl-L-methionine	0	0	0	0	0	0	0	0	0
C20H32N6O12S2	GSSG	6.08003e+06	6.16922e+06	6.35527e+06	6.31504e+06	6.1932e+06	5.99711e+06	2.89438e+06	4.49189e+06	5.12387e+06
[13C]1C20H32N6O12S2	1[13C]glutathione disulfide_pos	1.78286e+06	1.65641e+06	1.74973e+06	2.13809e+06	1.98117e+06	1.94196e+06	659788	1.33968e+06	1.5647e+06
[13C]2C20H32N6O12S2	2[13C]glutathione disulfide_pos	2.08808e+06	2.06517e+06	2.23403e+06	2.90881e+06	3.17638e+06	3.06057e+06	1.26277e+06	2.02309e+06	2.33623e+06
[13C]3C20H32N6O12S2	3[13C]glutathione disulfide_pos	532105	267925	596063	739883	888572	829889	222910	289821	425911
[13C]4C20H32N6O12S2	4[13C]glutathione disulfide_pos	76642.9	46184.2	217314	426110	723602	420770	35543.9	149334	136431
[13C]5C20H32N6O12S2	5[13C]glutathione disulfide_pos	0	0	0	0	0	0	0	0	0
[13C]6C20H32N6O12S2	6[13C]glutathione disulfide_pos	0	0	0	0	0	0	0	0	0
[13C]7C20H32N6O12S2	7[13C]glutathione disulfide_pos	0	0	0	0	0	0	0	0	0
[13C]8C20H32N6O12S2	8[13C]glutathione disulfide_pos	0	0	0	0	0	0	0	0	0
[13C]9C20H32N6O12S2	9[13C]glutathione disulfide_pos	0	0	0	0	0	0	0	0	0
[13C]10C20H32N6O12S2	10[13C]glutathione disulfide_pos	0	0	0	0	0	0	0	0	0
[13C]11C20H32N6O12S2	11[13C]glutathione disulfide_pos	0	0	0	0	0	0	0	0	0
[13C]12C20H32N6O12S2	12[13C]glutathione disulfide_pos	0	0	0	0	0	0	0	0	0
[13C]13C20H32N6O12S2	13[13C]glutathione disulfide_pos	0	0	0	0	0	0	0	0	0
[13C]14C20H32N6O12S2	14[13C]glutathione disulfide_pos	0	0	0	0	0	0	0	0	0
[13C]15C20H32N6O12S2	15[13C]glutathione disulfide_pos	0	0	0	0	0	0	0	0	0
[13C]16C20H32N6O12S2	16[13C]glutathione disulfide_pos	0	0	0	0	0	0	0	0	0
[13C]17C20H32N6O12S2	17[13C]glutathione disulfide_pos	0	0	0	0	0	0	0	0	0
[13C]18C20H32N6O12S2	18[13C]glutathione disulfide_pos	0	0	0	0	0	0	0	0	0
[13C]19C20H32N6O12S2	19[13C]glutathione disulfide_pos	0	0	0	0	0	0	0	0	0
[13C]20C20H32N6O12S2	20[13C]glutathione disulfide_pos	0	0	0	0	0	0	0	0	0
C21H27N7O14P2	NAD+_pos	5.10094e+06	5.74143e+06	5.88677e+06	6.10412e+06	6.87423e+06	7.148e+06	2.91692e+06	4.56894e+06	4.48372e+06
[13C]1C21H27N7O14P2	1[13C]NAD+_pos	1.56222e+06	1.60751e+06	1.41263e+06	1.73503e+06	2.25067e+06	2.07958e+06	815258	1.29027e+06	1.35429e+06
[13C]2C21H27N7O14P2	2[13C]NAD+_pos	1.42076e+06	1.65687e+06	1.44959e+06	1.2924e+06	1.49751e+06	1.61243e+06	619102	1.0259e+06	982860
[13C]3C21H27N7O14P2	3[13C]NAD+_pos	2.36977e+06	2.92258e+06	2.33121e+06	1.80288e+06	2.20415e+06	2.36212e+06	893184	1.34786e+06	1.49159e+06
[13C]4C21H27N7O14P2	4[13C]NAD+_pos	700501	928553	921676	636401	849869	917488	333115	481934	442707
[13C]5C21H27N7O14P2	5[13C]NAD+_pos	1.90026e+06	2.4005e+06	2.45417e+06	1.59893e+06	1.56472e+06	1.83293e+06	635956	984780	960676
[13C]6C21H27N7O14P2	6[13C]NAD+_pos	606726	748013	662079	369474	452720	501277	92351.7	245580	253264
[13C]7C21H27N7O14P2	7[13C]NAD+_pos	269012	407046	429839	144862	161686	248967	41578.4	53807.2	28040.2
[13C]8C21H27N7O14P2	8[13C]NAD+_pos	365778	515243	390389	141870	215797	105715	19542.3	25596.9	41135.8
[13C]9C21H27N7O14P2	9[13C]NAD+_pos	0	54293.7	49099.6	0	16910.8	0	0	0	0
[13C]10C21H27N7O14P2	10[13C]NAD+_pos	102302	110595	80772.6	10317.7	14224.2	16614.5	21652.3	13034.3	0
[13C]11C21H27N7O14P2	11[13C]NAD+_pos	0	0	0	0	0	0	0	0	0
[13C]12C21H27N7O14P2	12[13C]NAD+_pos	0	0	0	0	0	0	0	0	0
[13C]13C21H27N7O14P2	13[13C]NAD+_pos	0	0	0	0	0	0	0	0	0
[13C]14C21H27N7O14P2	14[13C]NAD+_pos	0	0	0	0	0	0	0	0	0
[13C]15C21H27N7O14P2	15[13C]NAD+_pos	0	0	0	0	0	0	0	0	0
[13C]16C21H27N7O14P2	16[13C]NAD+_pos	0	0	0	0	0	0	0	0	0
[13C]17C21H27N7O14P2	17[13C]NAD+_pos	0	0	0	0	0	0	0	0	0
[13C]18C21H27N7O14P2	18[13C]NAD+_pos	0	0	0	0	0	0	0	0	0
[13C]19C21H27N7O14P2	19[13C]NAD+_pos	0	0	0	0	0	0	0	0	0
[13C]20C21H27N7O14P2	20[13C]NAD+_pos	0	0	0	0	0	0	0	0	0
[13C]21C21H27N7O14P2	21[13C]NAD+_pos	0	0	0	0	0	0	0	0	0
C10H13N5O4	adenosine	2.56275e+06	2.85152e+06	3.1592e+06	6.35129e+06	5.62213e+06	1.04443e+07	2.8194e+06	3.48037e+06	3.6082e+06
	1[13C]adenosine	253304	282390	358347	716563	664244	1.21061e+06	260107	346451	376761
	2[13C]adenosine	384866	328632	361902	451637	390127	509499	121073	130529	130511
	3[13C]adenosine	611257	628725	772805	713176	713708	976716	183384	295157	279843
	4[13C]adenosine	0	0	0	0	0	0	0	0	0
	5[13C]adenosine	426508	405958	467431	374011	416507	538340	40182.4	87883.9	65350.6
	6[13C]adenosine	0	0	0	0	0	0	0	0	0
	7[13C]adenosine	0	0	0	0	0	0	0	0	0
	8[13C]adenosine	0	0	0	0	0	0	0	0	0
	9[13C]adenosine	0	0	0	0	0	0	0	0	0
	10[13C]adenosine	0	0	0	0	0	0	0	0	0
203.116	O-acetylcarnitine-0	7.34058e+06	7.49474e+06	8.67101e+06	7.47573e+06	8.49805e+06	8.50417e+06	1.01903e+07	8.21597e+06	1.3102e+07
	O-acetylcarnitine-1	720073	796614	893137	572285	807953	813780	934955	804134	1.19841e+06
	O-acetylcarnitine-2	1.24206e+06	1.35781e+06	1.75431e+06	946299	1.12436e+06	1.07454e+06	1.00044e+06	868836	1.32886e+06
	O-acetylcarnitine-3	0	0	41378.5	18710.1	0	21477.2	0	0	0
	O-acetylcarnitine-4	0	0	0	0	0	0	0	0	0
	O-acetylcarnitine-5	0	0	0	0	0	0	0	0	0
	O-acetylcarnitine-6	0	0	0	0	0	0	0	0	0
	O-acetylcarnitine-7	0	0	0	0	0	0	0	0	0
	O-acetylcarnitine-8	0	0	0	0	0	0	0	0	0
	O-acetylcarnitine-9	0	0	0	0	0	0	0	0	0
399.335	L-palmitoylcarnitine-0	522758	586955	626846	862912	750659	837510	643690	802266	831635
	L-palmitoylcarnitine-1	153830	143596	125413	290706	212282	124217	127663	0	0
	L-palmitoylcarnitine-2	15581.8	8282.19	8633.39	0	47608.6	46661	0	0	48757.2
	L-palmitoylcarnitine-3	0	0	0	0	0	0	0	0	0
	L-palmitoylcarnitine-4	0	0	0	0	0	0	0	0	0
	L-palmitoylcarnitine-5	0	0	0	0	0	0	0	0	0
	L-palmitoylcarnitine-6	0	0	0	0	0	0	0	0	0
	L-palmitoylcarnitine-7	0	0	0	0	0	0	0	0	0
	L-palmitoylcarnitine-8	0	0	0	0	0	0	0	0	0
	L-palmitoylcarnitine-9	0	0	0	0	0	0	0	0	0
	L-palmitoylcarnitine-10	0	0	0	0	0	0	0	0	0
	L-palmitoylcarnitine-11	0	0	0	0	0	0	0	0	0
	L-palmitoylcarnitine-12	0	0	0	0	0	0	0	0	0
	L-palmitoylcarnitine-13	0	0	0	0	0	0	0	0	0
	L-palmitoylcarnitine-14	0	0	0	0	0	0	0	0	0
	L-palmitoylcarnitine-15	0	0	0	0	0	0	0	0	0
	L-palmitoylcarnitine-16	0	0	0	0	0	0	0	0	0
	L-palmitoylcarnitine-17	0	0	0	0	0	0	0	0	0
	L-palmitoylcarnitine-18	0	0	0	0	0	0	0	0	0
	L-palmitoylcarnitine-19	0	0	0	0	0	0	0	0	0
	L-palmitoylcarnitine-20	0	0	0	0	0	0	0	0	0
	L-palmitoylcarnitine-21	0	0	0	0	0	0	0	0	0
	L-palmitoylcarnitine-22	0	0	0	0	0	0	0	0	0
	L-palmitoylcarnitine-23	0	0	0	0	0	0	0	0	0
C2H5NO2	glycine	1.35027e+06	1.37646e+06	1.34627e+06	1.42907e+06	1.37487e+06	1.48391e+06	1.99913e+06	2.16065e+06	2.11665e+06
[13C]1C2H5NO2	1[13C]glycine	16418.7	0	24063.8	0	0	12741.9	52293.6	37699.9	58099.5
[13C]2C2H5NO2	2[13C]glycine	33326.6	17858.5	15429	60390.8	74941.4	62322.2	94654.4	139287	99611.1
C2H7NO2S	Hypotaurine	271996	450946	386217	387841	338052	423609	96998.7	174634	127785
[13C]1C2H7NO2S	1[13C]Hypotaurine	0	0	0	0	0	0	0	0	0
[13C]2C2H7NO2S	2[13C]Hypotaurine	0	0	0	0	0	0	0	0	0
C2H7NO3S	Taurine	1.29336e+08	1.46756e+08	1.66784e+08	1.59478e+08	1.92266e+08	2.01756e+08	8.26492e+07	9.61106e+07	1.03999e+08
[13C]1C2H7NO3S	1[13C]Taurine	2.82412e+06	3.02122e+06	3.53641e+06	3.18807e+06	4.07387e+06	4.21766e+06	1.72728e+06	1.98639e+06	2.11857e+06
[13C]2C2H7NO3S	2[13C]Taurine	71970.6	78905.2	110679	116449	136648	112311	4095.48	0	0
C4H7NO4	D-aspartate(1-)	1.24074e+08	1.32329e+08	1.20476e+08	2.18505e+08	2.23215e+08	2.20056e+08	8.89121e+07	9.31249e+07	9.84066e+07
[13C]1C4H7NO4	1[13C]D-aspartate(1-)	7.43923e+06	7.42289e+06	7.14009e+06	1.80393e+07	1.86651e+07	1.84654e+07	5.92646e+06	6.0759e+06	6.40054e+06
[13C]2C4H7NO4	2[13C]D-aspartate(1-)	7.64733e+06	8.03795e+06	7.47942e+06	2.02016e+07	2.14909e+07	2.07455e+07	5.18129e+06	5.44721e+06	5.74704e+06
[13C]3C4H7NO4	3[13C]D-aspartate(1-)	4.40322e+06	4.68921e+06	4.3907e+06	6.82534e+06	6.90492e+06	6.67337e+06	1.89934e+06	2.27351e+06	2.39312e+06
[13C]4C4H7NO4	4[13C]D-aspartate(1-)	177703	170045	243684	423868	424825	464464	65562	74925.2	87807.8
C4H8O5	L-threonate	2.93747e+07	3.22342e+07	2.69025e+07	2.83928e+07	2.7758e+07	3.87726e+07	2.93994e+07	3.2744e+07	3.74574e+07
[13C]1C4H8O5	1[13C]L-threonate	1.91891e+06	2.08081e+06	1.68966e+06	1.71999e+06	1.70194e+06	2.41528e+06	1.48408e+06	1.65799e+06	1.90984e+06
[13C]2C4H8O5	2[13C]L-threonate	17816.8	23242.1	8583.47	14725.3	35227.9	55980.3	11931.5	18739.7	0
[13C]3C4H8O5	3[13C]L-threonate	1.15023e+06	1.32184e+06	1.07839e+06	936317	939185	1.20302e+06	200821	300699	273096
[13C]4C4H8O5	4[13C]L-threonate	2.65576e+06	2.89816e+06	2.26936e+06	2.55245e+06	2.39797e+06	3.50073e+06	1.0097e+06	1.33881e+06	1.4176e+06
C5H6N2O4	(S)-dihydroorotate	1.15459e+06	1.03067e+06	1.10979e+06	443007	567918	642002	486372	593020	738225
[13C]1C5H6N2O4	1[13C](S)-dihydroorotate	26137.6	36781.9	43211.5	7338.09	14009.8	14078.6	1896.53	9107.57	9728.9
[13C]2C5H6N2O4	2[13C](S)-dihydroorotate	0	0	0	0	0	0	0	0	0
[13C]3C5H6N2O4	3[13C](S)-dihydroorotate	26370.8	16317.2	15945	1548.36	1444.97	0	0	4916.39	7678.7
[13C]4C5H6N2O4	4[13C](S)-dihydroorotate	0	0	0	0	0	0	0	0	0
[13C]5C5H6N2O4	5[13C](S)-dihydroorotate	0	0	0	0	0	0	0	0	0
C5H8N2O5	N-Carbamoyl-L-aspartate	2.80233e+06	2.71645e+06	3.337e+06	799471	762506	884413	632465	988652	975599
[13C]1C5H8N2O5	1[13C]N-Carbamoyl-L-aspartate	186585	209875	229680	65040.4	67999.7	66615.5	46825.3	108847	130037
[13C]2C5H8N2O5	2[13C]N-Carbamoyl-L-aspartate	44189.6	43963	109812	0	0	0	0	0	0
[13C]3C5H8N2O5	3[13C]N-Carbamoyl-L-aspartate	144098	88307.9	144796	0	12520.2	0	73137.8	83563	103574
[13C]4C5H8N2O5	4[13C]N-Carbamoyl-L-aspartate	0	0	0	0	0	0	0	0	0
[13C]5C5H8N2O5	5[13C]N-Carbamoyl-L-aspartate	0	0	0	0	0	0	0	0	0
C6H14N2O2	L-lysine	1.58849e+09	1.56305e+09	1.86406e+09	1.55441e+09	1.69986e+09	1.8898e+09	2.03897e+09	1.96032e+09	2.29831e+09
[13C]1C6H14N2O2	1[13C]L-lysine	1.06234e+08	1.0411e+08	1.24212e+08	1.03663e+08	1.13605e+08	1.2635e+08	1.36807e+08	1.30589e+08	1.53828e+08
[13C]2C6H14N2O2	2[13C]L-lysine	2.44247e+06	2.44027e+06	2.91477e+06	2.4615e+06	2.64179e+06	2.98415e+06	3.25422e+06	3.02781e+06	3.66868e+06
[13C]3C6H14N2O2	3[13C]L-lysine	0	0	0	0	0	0	0	0	0
[13C]4C6H14N2O2	4[13C]L-lysine	0	0	0	0	0	0	0	0	0
[13C]5C6H14N2O2	5[13C]L-lysine	0	0	0	0	0	0	0	0	0
[13C]6C6H14N2O2	6[13C]L-lysine	0	0	0	0	0	0	0	0	0
C6H14N4O2	Arginine	3.27078e+08	2.97748e+08	3.55694e+08	3.1531e+08	3.3108e+08	3.65669e+08	4.00653e+08	3.81912e+08	4.47533e+08
[13C]1C6H14N4O2	1[13C]Arginine	2.09251e+07	1.90038e+07	2.28151e+07	2.03681e+07	2.12019e+07	2.32326e+07	2.57923e+07	2.45889e+07	2.86797e+07
[13C]2C6H14N4O2	2[13C]Arginine	233186	125808	231656	106180	189558	214947	204139	175430	103066
[13C]3C6H14N4O2	3[13C]Arginine	0	0	0	0	0	0	0	0	0
[13C]4C6H14N4O2	4[13C]Arginine	0	0	0	0	0	0	0	0	0
[13C]5C6H14N4O2	5[13C]Arginine	0	0	0	0	0	0	0	0	0
[13C]6C6H14N4O2	6[13C]Arginine	0	0	0	0	0	0	0	0	0
C9H17NO5	(R)-Pantothenate	1.80611e+09	1.83904e+09	2.06909e+09	1.63856e+09	1.80214e+09	1.96225e+09	1.90025e+09	1.83217e+09	2.04476e+09
[13C]1C9H17NO5	1[13C](R)-Pantothenate	1.77974e+08	1.821e+08	2.0516e+08	1.62424e+08	1.78703e+08	1.93742e+08	1.88726e+08	1.81563e+08	2.02217e+08
[13C]2C9H17NO5	2[13C](R)-Pantothenate	56908.4	20523.8	0	0	35305.2	0	72885.5	62244	67027.7
[13C]3C9H17NO5	3[13C](R)-Pantothenate	0	0	0	0	0	0	0	0	0
[13C]4C9H17NO5	4[13C](R)-Pantothenate	0	0	0	0	0	0	0	0	0
[13C]5C9H17NO5	5[13C](R)-Pantothenate	0	0	0	0	0	0	0	0	0
[13C]6C9H17NO5	6[13C](R)-Pantothenate	0	0	0	0	0	0	0	0	0
[13C]7C9H17NO5	7[13C](R)-Pantothenate	0	0	0	0	0	0	0	0	0
[13C]8C9H17NO5	8[13C](R)-Pantothenate	0	0	0	0	0	0	0	0	0
[13C]9C9H17NO5	9[13C](R)-Pantothenate	0	0	0	0	0	0	0	0	0
C9H14N4O3	carnosine	2.88708e+06	4.21951e+06	3.57787e+06	4.18556e+06	3.84365e+06	3.47984e+06	3.48005e+06	4.06723e+06	4.06494e+06
[13C]1C9H14N4O3	1[13C]carnosine	261651	369889	319608	374362	314053	276644	309600	371202	359307
[13C]2C9H14N4O3	2[13C]carnosine	0	0	0	0	0	0	5717.16	0	0
[13C]3C9H14N4O3	3[13C]carnosine	0	0	0	0	0	0	0	0	0
[13C]4C9H14N4O3	4[13C]carnosine	0	0	0	0	0	0	0	0	0
[13C]5C9H14N4O3	5[13C]carnosine	0	0	0	0	0	0	0	0	0
[13C]6C9H14N4O3	6[13C]carnosine	0	0	0	0	0	0	0	0	0
[13C]7C9H14N4O3	7[13C]carnosine	0	0	0	0	0	0	0	0	0
[13C]8C9H14N4O3	8[13C]carnosine	0	0	0	0	0	0	0	0	0
[13C]9C9H14N4O3	9[13C]carnosine	0	0	0	0	0	0	0	0	0
C11H12N2O2	L-tryptophan	1.62529e+08	1.18423e+08	1.78717e+08	1.38471e+08	1.52253e+08	1.72784e+08	1.74039e+08	1.58733e+08	1.98783e+08
[13C]1C11H12N2O2	1[13C]L-tryptophan	1.92835e+07	1.39103e+07	2.12087e+07	1.62932e+07	1.80106e+07	1.9878e+07	2.05502e+07	1.8725e+07	2.37061e+07
[13C]2C11H12N2O2	2[13C]L-tryptophan	490899	378487	509533	436226	430718	636705	600243	398126	470151
[13C]3C11H12N2O2	3[13C]L-tryptophan	0	0	0	0	0	0	0	0	0
[13C]4C11H12N2O2	4[13C]L-tryptophan	0	0	0	0	0	0	0	0	0
[13C]5C11H12N2O2	5[13C]L-tryptophan	0	0	0	0	0	0	0	0	0
[13C]6C11H12N2O2	6[13C]L-tryptophan	0	0	0	0	0	0	0	0	0
[13C]7C11H12N2O2	7[13C]L-tryptophan	0	0	0	0	0	0	0	0	0
[13C]8C11H12N2O2	8[13C]L-tryptophan	0	0	0	0	0	0	0	0	0
[13C]9C11H12N2O2	9[13C]L-tryptophan	0	0	0	0	0	0	0	0	0
[13C]10C11H12N2O2	10[13C]L-tryptophan	0	0	0	0	0	0	0	0	0
[13C]11C11H12N2O2	11[13C]L-tryptophan	0	0	0	0	0	0	0	0	0
C12H24O2	laurate	4.72409e+07	6.94659e+07	5.80113e+07	5.1215e+07	6.46642e+07	6.33838e+07	5.12469e+07	6.64033e+07	6.6903e+07
[13C]1C12H24O2	1[13C]laurate	5.82934e+06	8.64562e+06	7.30972e+06	6.48445e+06	8.23811e+06	8.22107e+06	6.5713e+06	8.40346e+06	8.58869e+06
[13C]2C12H24O2	2[13C]laurate	483682	475808	648926	555703	771817	700546	573676	676691	798278
[13C]3C12H24O2	3[13C]laurate	0	0	0	7182.12	0	0	0	0	14824.2
[13C]4C12H24O2	4[13C]laurate	115234	96842.9	102738	79401.3	88606.6	187986	67639.7	108164	78943.9
[13C]5C12H24O2	5[13C]laurate	0	0	0	0	0	0	0	0	0
[13C]6C12H24O2	6[13C]laurate	0	0	0	0	0	0	0	0	0
[13C]7C12H24O2	7[13C]laurate	0	0	0	0	0	0	0	0	0
[13C]8C12H24O2	8[13C]laurate	0	0	0	0	0	0	0	0	0
[13C]9C12H24O2	9[13C]laurate	0	0	0	0	0	0	0	0	0
[13C]10C12H24O2	10[13C]laurate	0	0	0	0	0	0	0	0	0
[13C]11C12H24O2	11[13C]laurate	0	0	0	0	0	0	0	0	0
[13C]12C12H24O2	12[13C]laurate	0	0	0	0	0	0	0	0	0
C14H28O2	myristate	8.2439e+07	1.04274e+08	9.82183e+07	8.61308e+07	1.08948e+08	1.10624e+08	8.17168e+07	1.06603e+08	1.06655e+08
[13C]1C14H28O2	1[13C]myristate	1.20022e+07	1.53865e+07	1.47941e+07	1.31297e+07	1.66317e+07	1.62927e+07	1.18605e+07	1.5879e+07	1.58345e+07
[13C]2C14H28O2	2[13C]myristate	1.22079e+06	1.41529e+06	1.46044e+06	1.29729e+06	1.44785e+06	1.53495e+06	1.3466e+06	1.52295e+06	1.69623e+06
[13C]3C14H28O2	3[13C]myristate	58734.1	58329.9	127901	13184.4	105925	61765.5	60564.6	57130.1	27011.7
[13C]4C14H28O2	4[13C]myristate	444919	434849	375524	254232	252051	308743	284866	302450	319536
[13C]5C14H28O2	5[13C]myristate	26380.3	0	0	0	0	15527	0	0	15344.5
[13C]6C14H28O2	6[13C]myristate	178892	183609	156390	49941.5	35371.1	38589.2	107589	51414.8	121924
[13C]7C14H28O2	7[13C]myristate	0	0	0	0	0	0	0	0	0
[13C]8C14H28O2	8[13C]myristate	24940	11632.7	12462	0	0	0	0	0	0
[13C]9C14H28O2	9[13C]myristate	0	0	0	0	0	0	0	0	0
[13C]10C14H28O2	10[13C]myristate	0	0	0	0	0	0	0	0	0
[13C]11C14H28O2	11[13C]myristate	0	0	0	0	0	0	0	0	0
[13C]12C14H28O2	12[13C]myristate	0	0	0	0	0	0	0	0	0
[13C]13C14H28O2	13[13C]myristate	0	0	0	0	0	0	0	0	0
[13C]14C14H28O2	14[13C]myristate	0	0	0	0	0	0	0	0	0
C16H32O2	palmitate	5.7092e+08	6.32069e+08	6.48213e+08	5.75123e+08	6.45921e+08	6.89998e+08	5.61243e+08	6.32853e+08	6.64014e+08
[13C]1C16H32O2	1[13C]palmitate	9.50524e+07	1.06914e+08	1.0877e+08	9.71161e+07	1.08959e+08	1.16201e+08	9.29041e+07	1.063e+08	1.1183e+08
[13C]2C16H32O2	2[13C]palmitate	8.17225e+06	9.2971e+06	9.49159e+06	8.09165e+06	9.24237e+06	9.62734e+06	7.79347e+06	8.81066e+06	9.32847e+06
[13C]3C16H32O2	3[13C]palmitate	393637	527298	580445	360703	369898	495000	228233	360049	483179
[13C]4C16H32O2	4[13C]palmitate	739487	839988	896833	245929	315798	376918	136131	113995	315473
[13C]5C16H32O2	5[13C]palmitate	48544.1	62689.4	17604.1	0	0	0	0	0	0
[13C]6C16H32O2	6[13C]palmitate	345935	368566	335463	14280.5	23892.5	12603.1	0	0	0
[13C]7C16H32O2	7[13C]palmitate	0	0	0	0	0	0	0	0	0
[13C]8C16H32O2	8[13C]palmitate	62576.7	57147.1	41886.9	0	0	0	0	0	0
[13C]9C16H32O2	9[13C]palmitate	0	0	0	0	0	0	0	0	0
[13C]10C16H32O2	10[13C]palmitate	0	0	0	0	0	0	0	0	0
[13C]11C16H32O2	11[13C]palmitate	0	0	0	0	0	0	0	0	0
[13C]12C16H32O2	12[13C]palmitate	0	0	0	0	0	0	0	0	0
[13C]13C16H32O2	13[13C]palmitate	0	0	0	0	0	0	0	0	0
[13C]14C16H32O2	14[13C]palmitate	0	0	0	0	0	0	0	0	0
[13C]15C16H32O2	15[13C]palmitate	0	0	0	0	0	0	0	0	0
[13C]16C16H32O2	16[13C]palmitate	0	0	0	0	0	0	0	0	0
C15H22N2O18P2	UDP-D-glucuronate	520052	605798	627830	967680	921576	986638	591802	648553	677029
[13C]1C15H22N2O18P2	1[13C]UDP-D-glucuronate	68848.4	99617.3	134422	166767	173482	161196	49296.5	129794	114683
[13C]2C15H22N2O18P2	2[13C]UDP-D-glucuronate	108169	85989.4	133183	108834	190716	199565	37819.4	49307.3	43390.4
[13C]3C15H22N2O18P2	3[13C]UDP-D-glucuronate	177146	151706	228107	199527	279624	301706	145685	174381	131444
[13C]4C15H22N2O18P2	4[13C]UDP-D-glucuronate	7906.27	22386	51930.1	25950.6	78010.6	78956.6	0	13079.2	27048.4
[13C]5C15H22N2O18P2	5[13C]UDP-D-glucuronate	124610	181870	190415	133393	181979	151826	6913.07	63390.6	54506.7
[13C]6C15H22N2O18P2	6[13C]UDP-D-glucuronate	234986	220930	204342	355071	475801	226083	9162.62	138674	10648.8
[13C]7C15H22N2O18P2	7[13C]UDP-D-glucuronate	23723.8	52478.5	76917.4	39643.7	96382.6	7086.92	0	0	0
[13C]8C15H22N2O18P2	8[13C]UDP-D-glucuronate	94928.5	121617	106248	50707.8	70200.2	38251.7	0	10284.4	16814.3
[13C]9C15H22N2O18P2	9[13C]UDP-D-glucuronate	113404	129987	145062	19139	9065.96	66551.4	0	25368.2	0
[13C]10C15H22N2O18P2	10[13C]UDP-D-glucuronate	15131	18175.2	12629.2	0	11316.6	16530.9	0	0	0
[13C]11C15H22N2O18P2	11[13C]UDP-D-glucuronate	65487.6	106525	126412	11553	29440.6	24304.5	0	0	0
[13C]12C15H22N2O18P2	12[13C]UDP-D-glucuronate	0	0	0	0	0	0	0	0	0
[13C]13C15H22N2O18P2	13[13C]UDP-D-glucuronate	0	0	0	0	0	0	0	0	0
[13C]14C15H22N2O18P2	14[13C]UDP-D-glucuronate	0	0	0	0	0	0	0	0	0
[13C]15C15H22N2O18P2	15[13C]UDP-D-glucuronate	0	0	0	0	0	0	0	0	0
C5H7NO3	5-oxoprolinate/L-1-Pyrroline-3-hydroxy-5-carboxylate	4.69178e+09	4.49676e+09	5.34692e+09	4.28589e+09	4.7592e+09	5.39835e+09	5.45433e+09	5.15945e+09	5.64759e+09
[13C]1C5H7NO3	1[13C]5-oxoprolinate/L-1-Pyrroline-3-hydroxy-5-carboxylate	2.70265e+08	2.59621e+08	3.06639e+08	2.46597e+08	2.73557e+08	3.09299e+08	3.10732e+08	2.97871e+08	3.23342e+08
[13C]2C5H7NO3	2[13C]5-oxoprolinate/L-1-Pyrroline-3-hydroxy-5-carboxylate	6.00555e+06	5.76044e+06	6.72596e+06	5.61937e+06	6.36031e+06	7.18713e+06	6.65489e+06	6.71044e+06	6.7664e+06
[13C]3C5H7NO3	3[13C]5-oxoprolinate/L-1-Pyrroline-3-hydroxy-5-carboxylate	0	0	0	0	0	0	0	0	0
[13C]4C5H7NO3	4[13C]5-oxoprolinate/L-1-Pyrroline-3-hydroxy-5-carboxylate	0	0	0	0	0	0	0	0	0
[13C]5C5H7NO3	5[13C]5-oxoprolinate/L-1-Pyrroline-3-hydroxy-5-carboxylate	0	0	0	0	0	0	0	0	0
C5H9NO4	L-4-hydroxyglutamic semialdehyde	4.49935e+08	4.04517e+08	5.05879e+08	2.80673e+08	3.67021e+08	4.20505e+08	2.86223e+08	2.13981e+08	2.35239e+08
[13C]1C5H9NO4	1[13C]L-4-hydroxyglutamic semialdehyde	3.07221e+07	2.73518e+07	3.5155e+07	2.44544e+07	3.19031e+07	3.62142e+07	2.2767e+07	1.73606e+07	1.86916e+07
[13C]2C5H9NO4	2[13C]L-4-hydroxyglutamic semialdehyde	4.17837e+07	3.67876e+07	4.73362e+07	3.31648e+07	4.43138e+07	5.01367e+07	2.9573e+07	2.26337e+07	2.49511e+07
[13C]3C5H9NO4	3[13C]L-4-hydroxyglutamic semialdehyde	5.49489e+06	4.43695e+06	6.70347e+06	4.92423e+06	6.68851e+06	7.73612e+06	4.29149e+06	3.27119e+06	3.62018e+06
[13C]4C5H9NO4	4[13C]L-4-hydroxyglutamic semialdehyde	2.51118e+06	2.30586e+06	3.05974e+06	1.94864e+06	2.80251e+06	3.03694e+06	1.72466e+06	1.34432e+06	1.58287e+06
[13C]5C5H9NO4	5[13C]L-4-hydroxyglutamic semialdehyde	769949	726375	952636	426705	553074	592934	389660	302563	313236
C6H11NO4	L-2-aminoadipate(1-)	7.61324e+06	6.59634e+06	8.22976e+06	7.47248e+06	7.67723e+06	8.34129e+06	5.28343e+06	4.56632e+06	5.64189e+06
[13C]1C6H11NO4	1[13C]L-2-aminoadipate(1-)	454574	438050	548899	484547	490483	565721	293637	269750	343378
[13C]2C6H11NO4	2[13C]L-2-aminoadipate(1-)	999010	912550	1.08699e+06	634684	689876	715786	224564	207252	267339
[13C]3C6H11NO4	3[13C]L-2-aminoadipate(1-)	0	0	0	0	0	0	0	0	0
[13C]4C6H11NO4	4[13C]L-2-aminoadipate(1-)	0	0	0	0	0	0	0	0	0
[13C]5C6H11NO4	5[13C]L-2-aminoadipate(1-)	0	0	0	0	0	0	0	0	0
[13C]6C6H11NO4	6[13C]L-2-aminoadipate(1-)	0	0	0	0	0	0	0	0	0
C6H9NO5	N-acetyl-L-aspartate/2-Amino-3-oxoadipate	8.27191e+06	7.74723e+06	1.17688e+07	3.92071e+06	4.11352e+06	5.15926e+06	3.29789e+06	3.92712e+06	4.01607e+06
[13C]1C6H9NO5	1[13C]N-acetyl-L-aspartate/2-Amino-3-oxoadipate	633628	645024	1.03301e+06	235073	332563	349531	290811	322067	359314
[13C]2C6H9NO5	2[13C]N-acetyl-L-aspartate/2-Amino-3-oxoadipate	1.97335e+06	1.80354e+06	2.75939e+06	276104	275362	341298	491327	558896	624700
[13C]3C6H9NO5	3[13C]N-acetyl-L-aspartate/2-Amino-3-oxoadipate	317883	261163	453217	13381.2	20833.4	50859	80796.2	119055	91766.8
[13C]4C6H9NO5	4[13C]N-acetyl-L-aspartate/2-Amino-3-oxoadipate	109754	157231	172060	24914.3	26219.6	41254.1	42174.6	96479.9	60164.1
[13C]5C6H9NO5	5[13C]N-acetyl-L-aspartate/2-Amino-3-oxoadipate	0	0	0	0	0	0	0	0	0
[13C]6C6H9NO5	6[13C]N-acetyl-L-aspartate/2-Amino-3-oxoadipate	0	0	0	0	0	0	0	0	0
C18H34O2	trans-vaccenate/elaidate/oleate	2.2043e+07	4.09727e+07	2.48757e+07	2.8207e+07	3.5807e+07	3.55092e+07	3.81326e+07	5.11994e+07	3.85446e+07
[13+D301:D317C]1C18H34O2	1[13C]trans-vaccenate/elaidate/oleate	4.17201e+06	7.76814e+06	4.64619e+06	5.35659e+06	6.78742e+06	6.89791e+06	7.26713e+06	9.77697e+06	7.39014e+06
[13C]2C18H34O2	2[13C]trans-vaccenate/elaidate/oleate	803569	1.07553e+06	702106	724235	1.02798e+06	1.09274e+06	947201	879363	903525
[13C]3C18H34O2	3[13C]trans-vaccenate/elaidate/oleate	39069.2	60640.1	0	0	17060	64569.8	0	23364.6	38348.4
[13C]4C18H34O2	4[13C]trans-vaccenate/elaidate/oleate	428973	423349	264204	88229.6	188585	173713	37664.2	0	0
[13C]5C18H34O2	5[13C]trans-vaccenate/elaidate/oleate	5269.69	11912.5	0	4696.08	0	0	0	0	0
[13C]6C18H34O2	6[13C]trans-vaccenate/elaidate/oleate	106869	110463	74131.9	20567.6	16673.6	19937.2	0	0	0
[13C]7C18H34O2	7[13C]trans-vaccenate/elaidate/oleate	0	0	0	0	0	0	0	0	0
[13C]8C18H34O2	8[13C]trans-vaccenate/elaidate/oleate	0	0	0	0	0	0	0	0	0
[13C]9C18H34O2	9[13C]trans-vaccenate/elaidate/oleate	0	0	0	0	0	0	0	0	0
[13C]10C18H34O2	10[13C]trans-vaccenate/elaidate/oleate	0	0	0	0	0	0	0	0	0
[13C]11C18H34O2	11[13C]trans-vaccenate/elaidate/oleate	0	0	0	0	0	0	0	0	0
[13C]12C18H34O2	12[13C]trans-vaccenate/elaidate/oleate	0	0	0	0	0	0	0	0	0
[13C]13C18H34O2	13[13C]trans-vaccenate/elaidate/oleate	0	0	0	0	0	0	0	0	0
[13C]14C18H34O2	14[13C]trans-vaccenate/elaidate/oleate	0	0	0	0	0	0	0	0	0
[13C]15C18H34O2	15[13C]trans-vaccenate/elaidate/oleate	0	0	0	0	0	0	0	0	0
[13C]16C18H34O2	16[13C]trans-vaccenate/elaidate/oleate	0	0	0	0	0	0	0	0	0
[13C]17C18H34O2	17[13C]trans-vaccenate/elaidate/oleate	0	0	0	0	0	0	0	0	0
[13C]18C18H34O2	18[13C]trans-vaccenate/elaidate/oleate	0	0	0	0	0	0	0	0	0
C20H32O2	arachidonate/eicosatetranoic acid	5.46633e+06	4.51688e+06	4.168e+06	3.31525e+06	3.93577e+06	5.25037e+06	8.06751e+06	6.37886e+06	7.86144e+06
[13C]1C20H32O2	1[13C]arachidonate/eicosatetranoic acid	1.07085e+06	859586	759853	540511	707771	927541	1.75542e+06	1.188e+06	1.45761e+06
[13C]2C20H32O2	2[13C]arachidonate/eicosatetranoic acid	101456	16366.1	39093.4	28556.7	35335.4	30629	132898	129654	155178
[13C]3C20H32O2	3[13C]arachidonate/eicosatetranoic acid	0	0	0	0	0	0	0	0	0
[13C]4C20H32O2	4[13C]arachidonate/eicosatetranoic acid	0	0	0	0	0	0	0	0	0
[13C]5C20H32O2	5[13C]arachidonate/eicosatetranoic acid	0	0	0	0	0	0	0	0	0
[13C]6C20H32O2	6[13C]arachidonate/eicosatetranoic acid	0	0	0	0	0	0	0	0	0
[13C]7C20H32O2	7[13C]arachidonate/eicosatetranoic acid	0	0	0	0	0	0	0	0	0
[13C]8C20H32O2	8[13C]arachidonate/eicosatetranoic acid	317434	343339	446643	302969	420024	436435	272389	464096	437321
[13C]9C20H32O2	9[13C]arachidonate/eicosatetranoic acid	0	0	0	0	0	0	0	0	0
[13C]10C20H32O2	10[13C]arachidonate/eicosatetranoic acid	0	0	0	0	0	0	0	0	0
[13C]11C20H32O2	11[13C]arachidonate/eicosatetranoic acid	0	0	0	0	0	0	0	0	0
[13C]12C20H32O2	12[13C]arachidonate/eicosatetranoic acid	0	0	0	0	0	0	0	0	0
[13C]13C20H32O2	13[13C]arachidonate/eicosatetranoic acid	0	0	0	0	0	0	0	0	0
[13C]14C20H32O2	14[13C]arachidonate/eicosatetranoic acid	0	0	0	0	0	0	0	0	0
[13C]15C20H32O2	15[13C]arachidonate/eicosatetranoic acid	0	0	0	0	0	0	0	0	0
[13C]16C20H32O2	16[13C]arachidonate/eicosatetranoic acid	0	0	0	0	0	0	0	0	0
[13C]17C20H32O2	17[13C]arachidonate/eicosatetranoic acid	0	0	0	0	0	0	0	0	0
[13C]18C20H32O2	18[13C]arachidonate/eicosatetranoic acid	0	0	0	0	0	0	0	0	0
[13C]19C20H32O2	19[13C]arachidonate/eicosatetranoic acid	0	0	0	0	0	0	0	0	0
[13C]20C20H32O2	20[13C]arachidonate/eicosatetranoic acid	0	0	0	0	0	0	0	0	0
C15H24N2O17P2	UDP-glucose/UDP-D-galactose	2.78252e+06	2.90164e+06	3.31743e+06	3.70883e+06	3.61619e+06	3.9635e+06	1.54715e+06	2.2537e+06	2.17694e+06
[13C]1C15H24N2O17P2	UDP-glucose/UDP-D-galactose	724215	727901	769385	793580	947249	1.04048e+06	385837	603523	496371
[13C]2C15H24N2O17P2	UDP-glucose/UDP-D-galactose	1.00426e+06	1.30833e+06	1.17768e+06	729473	940973	1.07325e+06	380543	458544	476866
[13C]3C15H24N2O17P2	UDP-glucose/UDP-D-galactose	1.33636e+06	1.45089e+06	1.63378e+06	1.26215e+06	1.40091e+06	1.40727e+06	676926	923295	841924
[13C]4C15H24N2O17P2	UDP-glucose/UDP-D-galactose	412445	460200	590421	689923	573741	563663	221016	252266	462170
[13C]5C15H24N2O17P2	UDP-glucose/UDP-D-galactose	1.11821e+06	1.2537e+06	1.37762e+06	876367	963220	986648	382267	471308	418338
[13C]6C15H24N2O17P2	UDP-glucose/UDP-D-galactose	3.07938e+06	3.11365e+06	3.55227e+06	3.42351e+06	3.74409e+06	4.01786e+06	1.54291e+06	2.11204e+06	2.02057e+06
[13C]7C15H24N2O17P2	UDP-glucose/UDP-D-galactose	638221	641588	778064	632852	656127	738320	204785	337963	326337
[13C]8C15H24N2O17P2	UDP-glucose/UDP-D-galactose	823959	952713	1.00958e+06	551544	634099	657824	171224	209837	220083
[13C]9C15H24N2O17P2	UDP-glucose/UDP-D-galactose	924581	941531	1.09893e+06	456227	532051	560786	97558	201080	198340
[13C]10C15H24N2O17P2	UDP-glucose/UDP-D-galactose	258037	272205	267308	121922	159118	160414	7330.4	13367.8	20656.1
[13C]11C15H24N2O17P2	UDP-glucose/UDP-D-galactose	716744	832916	879998	264717	362240	407558	67405.1	68950.1	92063.6
[13C]12C15H24N2O17P2	UDP-glucose/UDP-D-galactose	36604.9	59365.8	77008	7373.93	32900.6	7391.59	0	0	0
[13C]13C15H24N2O17P2	UDP-glucose/UDP-D-galactose	20201.6	26124.9	49683.3	11757	0	17106.9	0	0	0
[13C]14C15H24N2O17P2	UDP-glucose/UDP-D-galactose	0	0	0	0	0	0	0	0	0
[13C]15C15H24N2O17P2	UDP-glucose/UDP-D-galactose	0	0	0	0	0	0	0	0	0
C17H27N3O17P2	UDP-N-acetyl-D-galactosamine/UDP-N-acetyl-alpha-D-glucosamine	5.89634e+06	6.81959e+06	7.32802e+06	9.44124e+06	1.06264e+07	1.11839e+07	5.73297e+06	7.20104e+06	7.6401e+06
[13C]1C17H27N3O17P2	1[13C]UDP-N-acetyl-D-galactosamine/UDP-N-acetyl-alpha-D-glucosamine	1.66776e+06	1.96922e+06	2.07266e+06	2.79254e+06	3.04958e+06	3.20961e+06	1.56893e+06	1.7936e+06	2.11937e+06
[13C]2C17H27N3O17P2	2[13C]UDP-N-acetyl-D-galactosamine/UDP-N-acetyl-alpha-D-glucosamine	3.58669e+06	4.05958e+06	4.15909e+06	3.55102e+06	4.24215e+06	4.47053e+06	2.05743e+06	2.35944e+06	2.75677e+06
[13C]3C17H27N3O17P2	3[13C]UDP-N-acetyl-D-galactosamine/UDP-N-acetyl-alpha-D-glucosamine	3.26648e+06	3.83267e+06	3.99186e+06	3.70891e+06	4.38915e+06	4.52465e+06	2.27828e+06	2.75179e+06	3.00766e+06
[13C]4C17H27N3O17P2	4[13C]UDP-N-acetyl-D-galactosamine/UDP-N-acetyl-alpha-D-glucosamine	1.44618e+06	1.7763e+06	2.02252e+06	1.74666e+06	2.21592e+06	2.14674e+06	1.03021e+06	1.29371e+06	1.33499e+06
[13C]5C17H27N3O17P2	5[13C]UDP-N-acetyl-D-galactosamine/UDP-N-acetyl-alpha-D-glucosamine	3.10825e+06	3.6639e+06	3.96977e+06	2.75204e+06	3.04751e+06	3.35655e+06	1.42255e+06	1.68704e+06	1.91624e+06
[13C]6C17H27N3O17P2	6[13C]UDP-N-acetyl-D-galactosamine/UDP-N-acetyl-alpha-D-glucosamine	5.61236e+06	6.34745e+06	6.60799e+06	6.94501e+06	8.03348e+06	8.15348e+06	4.0046e+06	4.9653e+06	5.32038e+06
[13C]7C17H27N3O17P2	7[13C]UDP-N-acetyl-D-galactosamine/UDP-N-acetyl-alpha-D-glucosamine	1.94601e+06	2.22509e+06	2.40473e+06	1.86428e+06	2.16142e+06	2.18842e+06	919727	1.19133e+06	1.30495e+06
[13C]8C17H27N3O17P2	8[13C]UDP-N-acetyl-D-galactosamine/UDP-N-acetyl-alpha-D-glucosamine	3.15285e+06	3.75129e+06	3.92834e+06	2.76944e+06	3.156e+06	3.23594e+06	1.25863e+06	1.45625e+06	1.82874e+06
[13C]9C17H27N3O17P2	9[13C]UDP-N-acetyl-D-galactosamine/UDP-N-acetyl-alpha-D-glucosamine	2.0044e+06	2.38873e+06	2.43958e+06	1.38285e+06	1.52137e+06	1.6449e+06	603054	731698	813478
[13C]10C17H27N3O17P2	10[13C]UDP-N-acetyl-D-galactosamine/UDP-N-acetyl-alpha-D-glucosamine	1.0954e+06	1.14467e+06	1.27994e+06	593569	721515	760533	234876	262391	333592
[13C]11C17H27N3O17P2	11[13C]UDP-N-acetyl-D-galactosamine/UDP-N-acetyl-alpha-D-glucosamine	1.7974e+06	2.11926e+06	2.17209e+06	841636	1.09464e+06	1.06268e+06	261107	436652	467022
[13C]12C17H27N3O17P2	12[13C]UDP-N-acetyl-D-galactosamine/UDP-N-acetyl-alpha-D-glucosamine	329527	374927	430418	135965	154294	180086	48199.2	50792.5	36754.6
[13C]13C17H27N3O17P2	13[13C]UDP-N-acetyl-D-galactosamine/UDP-N-acetyl-alpha-D-glucosamine	518908	502481	608533	140385	169548	151275	13108	26514.2	21026.3
[13C]14C17H27N3O17P2	14[13C]UDP-N-acetyl-D-galactosamine/UDP-N-acetyl-alpha-D-glucosamine	17180.7	16041.8	63305.5	0	10110.6	0	0	0	0
[13C]15C17H27N3O17P2	15[13C]UDP-N-acetyl-D-galactosamine/UDP-N-acetyl-alpha-D-glucosamine	0	0	0	0	0	0	0	0	0
[13C]16C17H27N3O17P2	16[13C]UDP-N-acetyl-D-galactosamine/UDP-N-acetyl-alpha-D-glucosamine	0	0	0	0	0	0	0	0	0
[13C]17C17H27N3O17P2	17[13C]UDP-N-acetyl-D-galactosamine/UDP-N-acetyl-alpha-D-glucosamine	0	0	0	0	0	0	0	0	0
C6H13NO2	L-isoleucine/L-leucine	5.23843e+09	4.64934e+09	5.82276e+09	4.69622e+09	5.01413e+09	5.5188e+09	5.97125e+09	5.65225e+09	6.35339e+09
[13C]1C6H13NO2	1[13C]L-isoleucine/L-leucine	3.61295e+08	3.24033e+08	4.02044e+08	3.24587e+08	3.46054e+08	3.8039e+08	4.12144e+08	3.89292e+08	4.35434e+08
[13C]2C6H13NO2	2[13C]L-isoleucine/L-leucine	9.47524e+06	8.56249e+06	1.08622e+07	8.67572e+06	9.32793e+06	1.00755e+07	1.0945e+07	1.049e+07	1.15328e+07
[13C]3C6H13NO2	3[13C]L-isoleucine/L-leucine	0	0	0	0	0	0	0	0	0
[13C]4C6H13NO2	4[13C]L-isoleucine/L-leucine	0	0	0	0	0	0	0	0	0
[13C]5C6H13NO2	5[13C]L-isoleucine/L-leucine	0	0	0	0	0	0	0	0	0
[13C]6C6H13NO2	6[13C]L-isoleucine/L-leucine	0	0	0	0	0	0	0	0	0
C6H12O6	myo-inositol	6.22894e+07	5.36451e+07	7.56302e+07	5.8276e+07	6.00486e+07	7.40331e+07	7.70439e+07	6.80761e+07	6.80682e+07
[13C]1C6H12O6	1[13C]myo-inositol	4.13111e+06	3.48321e+06	4.96039e+06	3.84181e+06	3.92727e+06	4.63806e+06	5.04225e+06	4.36951e+06	4.3188e+06
[13C]2C6H12O6	2[13C]myo-inositol	0	2805.39	0	2676.74	0	14597.6	0	4750.51	0
[13C]3C6H12O6	3[13C]myo-inositol	0	0	0	0	0	0	0	0	0
[13C]4C6H12O6	4[13C]myo-inositol	0	0	0	0	0	0	0	0	0
[13C]5C6H12O6	5[13C]myo-inositol	340576	375772	445288	343727	374511	392174	405334	414471	434080
[13C]6C6H12O6	6[13C]myo-inositol	5.47343e+06	5.63064e+06	6.85738e+06	5.54904e+06	5.94828e+06	6.50003e+06	6.16583e+06	6.4578e+06	6.37277e+06
C9H12N2O6	uridine	247840	265455	364832	448805	429777	567356	1.16966e+06	1.10304e+06	1.47002e+06
[13C]1C9H12N2O6	1[13C]uridine	5980.56	4386.03	8333.64	14902.5	11935.8	14767.7	99893	81084.3	131247
[13C]2C9H12N2O6	2[13C]uridine	7538.73	1985.02	2593.82	1522.93	0	0	10110	15439.5	13073.2
[13C]3C9H12N2O6	3[13C]uridine	4633.7	6581.27	11350.9	3989.97	5102.85	2788.72	21301.7	7909.46	12223.9
[13C]4C9H12N2O6	4[13C]uridine	0	0	0	0	0	2842.41	0	0	0
[13C]5C9H12N2O6	5[13C]uridine	11947.6	6572.89	5645.82	714.312	0	12595.6	4213.49	8761.25	0
[13C]6C9H12N2O6	6[13C]uridine	0	0	0	0	0	0	0	0	0
[13C]7C9H12N2O6	7[13C]uridine	0	0	0	0	0	0	0	0	0
[13C]8C9H12N2O6	8[13C]uridine	0	0	0	0	0	0	0	0	0
[13C]9C9H12N2O6	9[13C]uridine	0	0	0	0	0	0	0	0	0
C4H4N2O2	uracil	1.37308e+06	1.34132e+06	1.45281e+06	1.39172e+06	1.46112e+06	1.59609e+06	1.563e+06	1.60707e+06	1.92969e+06
[13C]1C4H4N2O2	1[13C]uracil	34346.7	25523.4	18330.7	18057.8	30827.6	24801.3	32010.4	41176.6	38867.1
[13C]2C4H4N2O2	2[13C]uracil	0	0	0	2747.45	0	0	0	0	0
[13C]3C4H4N2O2	3[13C]uracil	0	0	0	0	0	0	0	0	0
[13C]4C4H4N2O2	4[13C]uracil	0	0	0	0	0	0	0	0	0
C10H16N5O13P3	ATP	1.02092e+07	1.1191e+07	7.96209e+06	1.53463e+07	1.67692e+07	1.43811e+07	5.04354e+06	8.76524e+06	8.4149e+06
[13C]1C9H16N5O13P3	1[13C]-ATP	1.30875e+06	1.54589e+06	1.0122e+06	2.19934e+06	2.40804e+06	2.03819e+06	594203	1.06874e+06	1.06068e+06
[13C]2C8H16N5O13P3	2[13C]-ATP	1.66459e+06	1.9634e+06	1.20881e+06	1.62829e+06	1.92039e+06	1.6115e+06	479944	868171	843669
[13C]3C7H16N5O13P3	3[13C]-ATP	2.56398e+06	2.79658e+06	2.11227e+06	2.31842e+06	2.62041e+06	2.22429e+06	711207	1.32972e+06	1.36903e+06
[13C]4C6H16N5O13P3	4[13C]-ATP	440613	511908	318626	392299	352263	470698	101516	269402	111962
[13C]5C5H16N5O13P3	5[13C]-ATP	2.06167e+06	2.2667e+06	1.74389e+06	1.61926e+06	1.75838e+06	1.62189e+06	488217	615928	824668
[13C]6C4H16N5O13P3	6[13C]-ATP	48239.9	41616.5	24876.7	16732.3	13949.8	7598.8	0	0	0
[13C]7C3H16N5O13P3	7[13C]-ATP	0	0	0	0	0	0	0	0	0
[13C]8C2H16N5O13P3	8[13C]-ATP	0	0	0	0	0	0	0	0	0
[13C]9C1H16N5O13P3	9[13C]-ATP	0	0	0	0	0	0	0	0	0
[13C]10C0H16N5O13P3	10[13C]-ATP	0	0	0	0	0	0	0	0	0
C10H14N5O7P	AMP	721307	738746	664942	808898	883984	877043	587577	765084	661200
[13C]1C10H14N5O7P	1[13C]AMP	9371.88	4730.46	25117.5	38522.7	51815.4	22122.8	14124	19144.9	29578.5
[13C]2C10H14N5O7P	2[13C]AMP	57771.7	90514.7	52690.5	0	14932.6	46435.4	74559.7	30784.3	59318.8
[13C]3C10H14N5O7P	3[13C]AMP	105501	86885.8	100711	19765.5	62799.5	15855.5	15952.8	7992.39	20976.6
[13C]4C10H14N5O7P	4[13C]AMP	0	0	0	0	0	0	0	0	0
[13C]5C10H14N5O7P	5[13C]AMP	118292	77033.2	82759.2	8976.71	0	23080.5	8229.31	16515	18177.5
[13C]6C10H14N5O7P	6[13C]AMP	0	0	0	0	0	0	0	0	0
[13C]7C10H14N5O7P	7[13C]AMP	0	0	0	0	0	0	0	0	0
[13C]8C10H14N5O7P	8[13C]AMP	0	0	0	0	0	0	0	0	0
[13C]9C10H14N5O7P	9[13C]AMP	0	0	0	0	0	0	0	0	0
[13C]10C10H14N5O7P	10[13C]AMP	0	0	0	0	0	0	0	0	0
C9H16N3O14P3	CTP(4-)	781829	876734	549627	1.28026e+06	1.61551e+06	1.60371e+06	362245	838301	630284
[13C]1C9H16N3O14P3	1[13C]CTP(4-)	0	0	0	0	0	0	0	0	0
[13C]2C9H16N3O14P3	2[13C]CTP(4-)	0	0	0	0	0	0	0	0	0
[13C]3C9H16N3O14P3	3[13C]CTP(4-)	0	0	0	0	0	0	0	0	0
[13C]4C9H16N3O14P3	4[13C]CTP(4-)	0	0	0	0	0	0	0	0	0
[13C]5C9H16N3O14P3	5[13C]CTP(4-)	0	0	0	0	0	0	0	0	0
[13C]6C9H16N3O14P3	6[13C]CTP(4-)	0	0	0	0	0	0	0	0	0
[13C]7C9H16N3O14P3	7[13C]CTP(4-)	0	0	0	0	0	0	0	0	0
[13C]8C9H16N3O14P3	8[13C]CTP(4-)	0	0	0	0	0	0	0	0	0
[13C]9C9H16N3O14P3	9[13C]CTP(4-)	0	0	0	0	0	0	0	0	0
C9H15N2O15P3	UTP(4-)	2.59614e+06	2.53492e+06	2.22293e+06	3.52018e+06	4.00878e+06	3.54384e+06	1.08276e+06	1.77772e+06	1.91641e+06
[13C]1C9H15N2O15P3	1[13C]UTP(4-)	307280	275044	239508	368989	527972	460570	67482.7	70235.5	61700.3
[13C]2C9H15N2O15P3	2[13C]UTP(4-)	492855	527499	462818	393966	448253	414585	25740.6	33047.6	40235.8
[13C]3C9H15N2O15P3	3[13C]UTP(4-)	758734	722159	502540	347339	484260	379882	0	114725	95226.3
[13C]4C9H15N2O15P3	4[13C]UTP(4-)	58434.6	77270.2	30520.4	41017.1	61106.2	23450.8	0	0	0
[13C]5C9H15N2O15P3	5[13C]UTP(4-)	643115	537400	419865	323281	364062	349644	17345.3	42834.3	12584.3
[13C]6C9H15N2O15P3	6[13C]UTP(4-)	0	0	0	0	0	0	0	0	0
[13C]7C9H15N2O15P3	7[13C]UTP(4-)	0	0	0	0	0	0	0	0	0
[13C]8C9H15N2O15P3	8[13C]UTP(4-)	0	0	0	0	0	0	0	0	0
[13C]9C9H15N2O15P3	9[13C]UTP(4-)	0	0	0	0	0	0	0	0	0
C6H8O7	citrate/isocitrate	1.03772e+08	1.2476e+08	1.42523e+08	1.70714e+08	1.968e+08	2.26312e+08	1.3267e+08	1.56976e+08	1.75838e+08
[13C]1C6H8O7	1[13C]citrate/isocitrate	8.8771e+06	1.10384e+07	1.2107e+07	1.84675e+07	2.14456e+07	2.42541e+07	1.31086e+07	1.53064e+07	1.81053e+07
[13C]2C6H8O7	2[13C]citrate/isocitrate	2.80628e+07	3.78139e+07	4.18547e+07	4.91504e+07	5.80187e+07	6.69982e+07	3.22017e+07	4.09277e+07	4.57722e+07
[13C]3C6H8O7	3[13C]citrate/isocitrate	4.42499e+06	5.65742e+06	6.79976e+06	8.23469e+06	9.34637e+06	1.09706e+07	5.30847e+06	6.90925e+06	7.70926e+06
[13C]4C6H8O7	4[13C]citrate/isocitrate	2.89863e+06	3.35261e+06	3.87149e+06	5.00655e+06	5.30514e+06	6.55289e+06	3.42105e+06	4.11962e+06	4.49057e+06
[13C]5C6H8O7	5[13C]citrate/isocitrate	1.16224e+06	1.3978e+06	1.81464e+06	1.37091e+06	1.45832e+06	1.76863e+06	932226	1.23999e+06	1.27103e+06
[13C]6C6H8O7	6[13C]citrate/isocitrate	0	13815.7	21829.9	36529.3	27803.2	0	0	0	0
C6H6O6	cis-aconitate	2.26648e+06	3.43143e+06	2.42139e+06	3.79941e+06	4.40633e+06	4.33954e+06	3.1636e+06	3.96361e+06	4.15096e+06
[13C]1C6H6O6	1[13C]cis-aconitate	46349.8	69216.8	44226.1	109030	200796	279010	50159.4	129111	84472.1
[13C]2C6H6O6	2[13C]cis-aconitate	277787	483156	593750	869187	943883	960222	326190	397027	658664
[13C]3C6H6O6	3[13C]cis-aconitate	0	0	0	0	0	0	0	0	0
[13C]4C6H6O6	4[13C]cis-aconitate	0	0	0	0	0	0	0	0	0
[13C]5C6H6O6	5[13C]cis-aconitate	0	0	0	0	0	0	0	0	0
[13C]6C6H6O6	6[13C]cis-aconitate	0	0	0	0	0	0	0	0	0
C5H6O5	2-oxoglutarate(2-)	8.36141e+06	9.17474e+06	8.8195e+06	3.02228e+06	3.50458e+06	2.74322e+06	2.19353e+06	3.48048e+06	3.09438e+06
[13C]1C5H6O5	1[13C]2-oxoglutarate(2-)	555572	505262	474592	122140	84424.4	23301.1	21405.3	69221.7	136824
[13C]2C5H6O5	2[13C]2-oxoglutarate(2-)	839583	696149	826250	261332	283049	293845	211233	232446	154287
[13C]3C5H6O5	3[13C]2-oxoglutarate(2-)	20734.8	11395.4	20108.5	0	0	0	0	0	0
[13C]4C5H6O5	4[13C]2-oxoglutarate(2-)	0	0	0	0	0	0	0	0	0
[13C]5C5H6O5	5[13C]2-oxoglutarate(2-)	0	0	0	0	0	0	0	0	0
C4H6O4	succinate(2-)	7.54717e+07	7.18729e+07	8.59625e+07	6.82566e+07	7.76853e+07	9.56789e+07	9.37898e+07	8.97119e+07	1.06757e+08
[13C]1C4H6O4	1[13C]succinate(2-)	3.49852e+06	3.2087e+06	3.97628e+06	3.54762e+06	3.99118e+06	4.76982e+06	4.39428e+06	3.99764e+06	5.05723e+06
[13C]2C4H6O4	2[13C]succinate(2-)	1.60109e+06	1.54591e+06	1.77382e+06	1.49827e+06	1.86347e+06	2.19743e+06	901341	1.11715e+06	1.28598e+06
[13C]3C4H6O4	3[13C]succinate(2-)	60131.7	67332.8	88644.4	134548	165779	151945	45985.1	19874	32980.7
[13C]4C4H6O4	4[13C]succinate(2-)	7232.4	42406.6	21929.7	10502.9	7568.81	36577	4241.88	18680.1	10148.3
C4H4O4	Fumarate	1.87155e+07	1.86467e+07	2.22284e+07	1.45915e+07	1.63119e+07	1.78152e+07	7.78686e+06	7.85e+06	8.66344e+06
[13C]1C4H4O4	1[13C]Fumarate	1.06593e+06	1.04979e+06	1.38614e+06	1.20766e+06	1.32747e+06	1.38262e+06	518157	540001	556981
[13C]2C4H4O4	2[13C]Fumarate	1.30978e+06	1.22324e+06	1.5323e+06	1.23743e+06	1.56119e+06	1.49523e+06	487709	544324	594655
[13C]3C4H4O4	3[13C]Fumarate	675060	604615	861887	419477	443513	513927	135627	140815	176515
[13C]4C4H4O4	4[13C]Fumarate	431837	409511	542097	451449	439949	427156	381330	344491	352615
C2H5NO2	glycine	0	0	0	0	0	0	0	0	0
[13C]1C2H5NO2	1[13C]glycine	0	0	0	0	0	0	0	0	0
[13C]2C2H5NO2	2[13C]glycine	0	0	0	0	0	0	0	0	0
C4H6O5	(S)-malate(2-)	1.68577e+08	1.66154e+08	1.97607e+08	1.23088e+08	1.29356e+08	1.4422e+08	5.79298e+07	6.56144e+07	7.03676e+07
[13C]1C4H6O5	1[13C](S)-malate(2-)	1.10249e+07	1.04662e+07	1.28993e+07	1.06379e+07	1.12357e+07	1.21983e+07	4.31369e+06	5.06017e+06	5.30918e+06
[13C]2C4H6O5	2[13C](S)-malate(2-)	1.31437e+07	1.25275e+07	1.54421e+07	1.1907e+07	1.30565e+07	1.41095e+07	4.57599e+06	5.45812e+06	5.68317e+06
[13C]3C4H6O5	3[13C](S)-malate(2-)	7.15582e+06	6.79431e+06	8.54569e+06	3.81372e+06	4.40974e+06	4.66544e+06	1.63591e+06	1.97555e+06	2.08891e+06
[13C]4C4H6O5	4[13C](S)-malate(2-)	668623	607661	758624	380564	335095	397336	154969	171775	204934
C5H9NO4	L-glutamate(1-)	5.17677e+08	5.10038e+08	5.28294e+08	4.02624e+08	4.19854e+08	4.3992e+08	3.4118e+08	3.55882e+08	3.86078e+08
[13C]1C5H9NO4	1[13C]L-glutamate(1-)	3.5573e+07	3.46636e+07	3.67697e+07	3.4896e+07	3.66594e+07	3.79872e+07	2.69816e+07	2.86758e+07	3.07712e+07
[13C]2C5H9NO4	2[13C]L-glutamate(1-)	4.83445e+07	4.64893e+07	5.02496e+07	4.8128e+07	5.10991e+07	5.31403e+07	3.58411e+07	3.80752e+07	4.11273e+07
[13C]3C5H9NO4	3[13C]L-glutamate(1-)	1.19692e+07	9.69757e+06	1.95191e+07	1.02004e+07	1.31556e+07	1.81609e+07	1.38304e+07	9.35288e+06	1.13731e+07
[13C]4C5H9NO4	4[13C]L-glutamate(1-)	2.80609e+06	2.83419e+06	3.11123e+06	2.71228e+06	3.12245e+06	3.10297e+06	2.02239e+06	2.17369e+06	2.5032e+06
[13C]5C5H9NO4	5[13C]L-glutamate(1-)	855099	899880	965423	597798	610219	604629	444601	539745	536321
C6H12O6	D-glucose	1.33249e+08	1.20749e+08	1.64238e+08	1.31835e+08	1.50869e+08	1.65335e+08	1.67721e+08	1.60521e+08	1.75846e+08
[13C]1C6H12O6	1[13C]D-glucose	7.62625e+06	7.49234e+06	9.04692e+06	8.7446e+06	9.46739e+06	1.02231e+07	9.28337e+06	1.08826e+07	1.17757e+07
[13C]2C6H12O6	2[13C]D-glucose	0	0	0	0	0	0	0	0	0
[13C]3C6H12O6	3[13C]D-glucose	0	0	0	0	0	0	0	0	0
[13C]4C6H12O6	4[13C]D-glucose	92634.5	29538.4	117558	122557	107631	112711	54861.8	77817.4	126119
[13C]5C6H12O6	5[13C]D-glucose	8.65324e+06	7.87848e+06	1.05921e+07	8.77888e+06	1.01224e+07	1.11773e+07	1.08658e+07	1.06246e+07	1.14344e+07
[13C]6C6H12O6	6[13C]D-glucose	1.41168e+08	1.27667e+08	1.62843e+08	1.39003e+08	1.59367e+08	1.75428e+08	1.75811e+08	1.67241e+08	1.82744e+08
C6H13O9P	G6P or F6P	950778	1.40387e+06	1.27238e+06	1.4103e+06	1.69876e+06	1.5924e+06	951905	1.05059e+06	1.18207e+06
[13C]1C6H13O9P	1[13C]C6H13O9P(13)	3418.79	2675.11	0	4059.72	4239.56	4684.32	0	0	6095.76
[13C]2C6H13O9P	2[13C]C6H13O9P(13)	0	0	0	0	0	0	0	0	0
[13C]3C6H13O9P	3[13C]C6H13O9P(13)	0	0	0	0	0	0	0	0	0
[13C]4C6H13O9P	4[13C]C6H13O9P(13)	0	0	0	0	0	0	0	0	0
[13C]5C6H13O9P	5[13C]C6H13O9P(13)	0	0	0	0	0	0	0	0	0
[13C]6C6H13O9P	6[13C]C6H13O9P(13)	443651	817978	488622	585710	657702	810510	262883	380486	372828
C6H14O12P2	Fructose-1,6-bisphosphate	192064	139461	61363.9	118511	147517	64536.6	13944.5	33868.6	26944
[13C]1C6H14O12P2	1[13C]C6H14O12P2(7)	0	0	0	3031.46	0	0	0	0	0
[13C]2C6H14O12P2	2[13C]C6H14O12P2(7)	0	0	0	0	0	0	0	0	0
[13C]3C6H14O12P2	3[13C]C6H14O12P2(7)	0	0	0	0	0	0	0	0	0
[13C]4C6H14O12P2	4[13C]C6H14O12P2(7)	0	0	0	0	0	0	0	0	0
[13C]5C6H14O12P2	5[13C]C6H14O12P2(7)	0	0	0	0	0	0	0	0	0
[13C]6C6H14O12P2	6[13C]C6H14O12P2(7)	97047	94883.6	15929.2	61831.7	55122.3	21460.2	0	0	11010.8
C3H7O6P	Dihydroxyacetone phosphate	149025	205826	126237	102395	105863	83101.7	8910	78230.6	47403.2
[13C]1C3H7O6P	1[13C]Dihydroxyacetone phosphate	0	0	0	0	0	0	0	0	0
[13C]2C3H7O6P	2[13C]Dihydroxyacetone phosphate	0	0	0	0	0	0	0	0	0
[13C]3C3H7O6P	3[13C]Dihydroxyacetone phosphate	70449.9	63795.8	95648.8	23138.4	71809.6	55777	0	7299.75	0
C3H7O7P	3PG/2PG	326896	498540	698605	951327	1.17068e+06	1.46219e+06	509838	354840	867482
[13C]1C2H7O7P		0	0	0	0	0	0	0	0	0
[13C]2C1H7O7P		0	0	0	0	0	0	0	0	0
[13C]C3H7O7P		261205	277252	550127	663023	952618	1.02909e+06	246368	355513	435600
C3H5O6P	Phosphoenolpyruvate	222808	199641	353038	404294	781987	810454	303852	325499	562560
[13C]1C3H5O6P	1[13C]Phosphoenolpyruvate	0	0	0	0	0	0	0	0	0
[13C]2C3H5O6P	2[13C]Phosphoenolpyruvate	0	0	0	0	0	0	0	0	0
[13C]3C3H5O6P	3[13C]Phosphoenolpyruvate	127213	221276	317471	350664	475074	527831	274279	218579	460018
C3H4O3	pyruvate	2.41566e+08	2.24192e+08	2.3985e+08	2.54173e+08	2.54657e+08	2.48885e+08	2.65927e+08	2.7257e+08	2.95152e+08
[13C]1C3H4O3	1[13C]pyruvate	1.05533e+07	9.93634e+06	1.04431e+07	1.18579e+07	1.20668e+07	1.17273e+07	1.2514e+07	1.26306e+07	1.36655e+07
[13C]2C3H4O3	2[13C]pyruvate	6.75789e+06	6.3279e+06	6.52346e+06	6.19375e+06	6.39456e+06	6.19204e+06	6.40488e+06	6.5305e+06	7.08865e+06
[13C]3C3H4O3	3[13C]pyruvate	1.36811e+08	1.28425e+08	1.31237e+08	9.61116e+07	9.73386e+07	9.27031e+07	9.82827e+07	1.00599e+08	1.08175e+08
C3H6O3	(R,s)-lactate	2.88679e+09	2.63345e+09	2.84892e+09	1.97041e+09	2.07594e+09	2.18092e+09	2.17421e+09	2.12002e+09	2.23887e+09
[13C]1C3H6O3	1[13C](R,s)-lactate	1.20883e+08	1.10741e+08	1.18533e+08	8.49787e+07	9.07714e+07	9.61138e+07	9.21359e+07	9.076e+07	9.46256e+07
[13C]2C3H6O3	2[13C](R,s)-lactate	6.25173e+07	5.72527e+07	5.9117e+07	3.41142e+07	3.76053e+07	3.8217e+07	3.59992e+07	3.50941e+07	3.74667e+07
[13C]3C3H6O3	3[13C](R,s)-lactate	1.22802e+09	1.14135e+09	1.17206e+09	5.21837e+08	5.60223e+08	5.70067e+08	5.57658e+08	5.44037e+08	5.7212e+08
C5H11O8P	D-ribose-5-phosphate	916169	955011	1.05609e+06	929443	1.1049e+06	1.15885e+06	1.32013e+06	1.2419e+06	1.56661e+06
[13C]1C5H11O8P	1[13C]C5H11O8P(5)	0	0	0	0	0	0	0	0	0
[13C]2C5H11O8P	2[13C]C5H11O8P(5)	0	0	0	0	0	0	0	0	0
[13C]3C5H11O8P	3[13C]C5H11O8P(5)	13943	47686.5	47744.7	0	0	0	0	0	0
[13C]4C5H11O8P	4[13C]C5H11O8P(5)	289157	362515	372800	468933	519014	567690	81799.5	69587.2	150709
[13C]5C5H11O8P	5[13C]C5H11O8P(5)	0	36022.8	0	0	21611.9	20115.5	0	0	0

## Sheet: 12C Scr_P53_PKM2_PKM2+P53
Metabolite	HMDB	Scr_1	Scr_2	Scr_3	Scr+P53_1	Scr+P53_2	Scr+P53_3	PKM2_1	PKM2_2	PKM2_3	PKM2+P53_1	PKM2+P53_2	PKM2+P53_3
2-aminoacrylic acid	HMDB03609	1.58897e+07	1.69071e+07	1.78008e+07	1.61178e+07	1.83817e+07	1.94702e+07	2.88097e+07	2.71804e+07	2.89049e+07	3.46053e+07	3.29483e+07	3.32611e+07
N-Methylethanolamine phosphate	NA	278730	339241	314876	347078	519909	356872	239498	279793	396917	593360	454312	549693
creatinine	HMDB00562	2.7848e+08	2.16277e+08	2.13506e+08	2.68999e+08	2.30961e+08	3.39915e+08	2.43215e+08	2.72078e+08	2.56144e+08	2.16551e+08	2.54632e+08	2.56706e+08
creatine	HMDB00064	3.82939e+08	4.25628e+08	4.48322e+08	3.83999e+08	4.7879e+08	4.11358e+08	3.50213e+08	3.44931e+08	3.47251e+08	368774578	3.37861e+08	341756856
5,6-dihydrothymine	HMDB00079	5.69333e+07	5.95821e+07	6.20408e+07	5.63905e+07	6.17186e+07	6.8693e+07	5.59532e+07	5.55218e+07	5.75524e+07	5.29176e+07	5.4564e+07	5.43406e+07
L-cysteinylglycine	HMDB00078	2.7874e+06	3.10081e+06	3.44264e+06	2.91171e+06	3.72343e+06	3.04847e+06	2.71747e+06	2.84529e+06	2.8316e+06	4.02405e+06	4.14456e+06	4.30091e+06
choline phosphate	HMDB01565	2.56643e+08	3.44085e+08	3.39155e+08	1.88448e+08	2.82238e+08	1.89447e+08	1.22091e+08	1.17345e+08	1.28305e+08	1.79797e+08	1.72416e+08	1.82174e+08
Nicotinamide	HMDB01406	1078522896	1248780877	1369051522	1224238743	1429670317	1364174046	1192701799	1320612682	1279295749	1330533282	1349415059	1300452225
Urocanate	HMDB00301	2.48973e+07	2.51567e+07	2.34625e+07	1.64206e+07	2.03615e+07	2.06254e+07	2.02051e+07	1.98445e+07	2.23405e+07	1.95903e+07	1.88348e+07	3.51924e+07
Methylimidazoleacetic acid	HMDB02820	1.2378e+06	1.28442e+06	1.26147e+06	1.23334e+06	1.10733e+06	1.52391e+06	1.26376e+06	1.20698e+06	1.02772e+06	1.22997e+06	1.1998e+06	987924
citr_L[e]	NA	3.27788e+06	3.62278e+06	3.74592e+06	3.12851e+06	3.45793e+06	3.31726e+06	3.53824e+06	3.32645e+06	3.47679e+06	3.39317e+06	3.3553e+06	3.72702e+06
D-Glucosamine	HMDB01514	689755	709867	837190	653574	717763	814868	793015	862180	820420	851666	853472	821385
benzoate	HMDB01870	1.97846e+07	2.29707e+07	2.44738e+07	2.04511e+07	2.35383e+07	1.89826e+07	2.85086e+07	2.22356e+07	2.31244e+07	2.63965e+07	2.33309e+07	2.39749e+07
1-methylnicotinamide	HMDB00699	1333710795	1393777084	1409867637	1269502366	1549217388	1430133659	1495328470	1554300120	1596469072	1797283379	1877539569	1904535807
anthranilate	HMDB01123	8.94901e+06	1.03065e+07	9.6296e+06	8.5109e+06	1.01516e+07	1.01207e+07	1.17434e+07	1.1032e+07	1.10677e+07	1.29413e+07	1.32841e+07	1.22589e+07
N(2)-acetyl-L-ornithine	HMDB03357	1.6288e+06	1.5076e+06	1.6594e+06	1.21047e+06	1.45703e+06	1.90746e+06	1.70512e+06	1527171	1.25668e+06	1.4231e+06	1.42457e+06	1.48292e+06
dopaminochrome	NA	6.33648e+06	6.817e+06	7.28838e+06	6.48279e+06	7.84228e+06	6.31199e+06	6.2267e+06	6.64378e+06	6.49124e+06	7.84937e+06	6.36106e+06	6.95116e+06
Pyridoxal	HMDB01545	5.3132e+06	5.95669e+06	6.11349e+06	5.63059e+06	6.59752e+06	5.26281e+06	5.3334e+06	5.39767e+06	5.61312e+06	6.74287e+06	5.42296e+06	5.63664e+06
sn-Glycero-3-phosphocholine	HMDB00086	2.62706e+08	2.23847e+08	265303103	260676387	3.07863e+08	3.73288e+08	2.53286e+08	2.21784e+08	248497452	3.83598e+08	3.75357e+08	4.15532e+08
coumarin	HMDB01218	1.05001e+07	1.24226e+07	1.31012e+07	1.0833e+07	1.2684e+07	1.07068e+07	1.52961e+07	1.20668e+07	1.23942e+07	1.45387e+07	1.30835e+07	1.25723e+07
N6N6N6-Trimethyl-L-lysine	HMDB01325	1.70567e+07	2.03921e+07	21461988	1.61086e+07	2.01621e+07	1.64635e+07	1.77462e+07	1.75694e+07	1.84483e+07	2.01813e+07	1.76057e+07	1.83397e+07
3-Hydroxy-N6N6N6-trimethyl-L-lysine	HMDB01422	1.56479e+06	1.90018e+06	1.81901e+06	1.37195e+06	1.74231e+06	1.38966e+06	1.5738e+06	1.53795e+06	1.65418e+06	1.77118e+06	1.41094e+06	1.51472e+06
C9H13N5O3(4)	NA	6.95951e+07	6.93594e+07	7.36894e+07	6.88491e+07	6.92766e+07	7.81741e+07	8.47758e+07	6.72722e+07	7.07197e+07	7.24819e+07	7.1843e+07	6.93593e+07
naphthalene	HMDB29751	403546	463165	462253	296358	324064	314270	507282	266783	272667	553055	370838	343061
perillyl aldehyde	HMDB03647	1.97882e+06	1.90257e+06	1.99681e+06	1.47015e+06	1.80807e+06	1.90759e+06	1.98094e+06	1.763e+06	1.8115e+06	1.86173e+06	2.00818e+06	1.8211e+06
xanthosine	HMDB00299	272008	396176	442792	294341	406050	152261	328496	306720	348715	414119	281862	328002
glutathione	HMDB00125	1.79782e+08	2.06353e+08	2.20812e+08	1.87e+08	254232650	2.12292e+08	1.89814e+08	1.91836e+08	1.89586e+08	2.7168e+08	2.72107e+08	2.78314e+08
5-methoxytryptophol	HMDB01896	989516	1.21159e+06	1.18645e+06	710765	864694	1.02939e+06	1.07467e+06	858024	990114	1.26356e+06	1.08496e+06	1.08857e+06
N-Ribosylnicotinamide	HMDB00855	0	0	0	0	0	0	0	0	0	0	0	0
5-Methylthioadenosine	HMDB01173	6.36686e+06	7.06622e+06	7.57062e+06	7.59187e+06	9.6101e+06	7.55472e+06	1.06446e+06	1.13602e+06	1.1688e+06	2.04523e+06	1.92829e+06	1.9861e+06
N-acetylneuraminic acid	HMDB00230	1.88056e+06	1.98184e+06	2.10396e+06	2.07755e+06	2.30125e+06	2.31041e+06	1.50443e+06	1.46889e+06	1.43251e+06	1.68338e+06	1.28398e+06	1.63707e+06
NeuNGc	NA	17816.3	11304.7	16762.1	10153.2	1000	1000	1000	9612.95	1000	15985.5	1000	1000
thiamine	HMDB00235	5.63348e+07	6.06506e+07	6.5079e+07	5.55053e+07	6.70531e+07	5.15257e+07	6.24e+07	6.07761e+07	5.93069e+07	7.44606e+07	6.66092e+07	6.51223e+07
S-(2-Methylpropanoyl)-dihydrolipoamide	HMDB06868	54036.5	50971.1	27820.6	71872.3	55927.2	145719	76853.6	77526.7	40128.7	37712.1	28857.2	25551.9
12S-HHT	HMDB12535	679263	749611	739261	496485	578316	539373	935036	650381	670899	797377	755997	626134
3(S)10(R)-OH-octadeca-6-trans-412-cis-trienoate	NA	922086	1.01424e+06	865872	579330	642387	716301	1.13982e+06	806999	771631	965358	895526	699869
CMP-2-aminoethylphosphonate	HMDB60067	0	0	0	0	0	0	0	0	0	0	0	0
CDP-ethanolamine	HMDB01564	1000	18735.2	1000	6525.21	83143.1	1000	261192	321739	451625	325867	458229	411997
Acetyl adenylate	HMDB06880	0	0	0	0	0	0	0	0	0	0	0	0
beta-1-4-mannose-N-acetylglucosamine	HMDB06535	314164	171776	279180	380909	396098	417592	341431	392042	501729	543353	578290	502790
CMP-N-trimethyl-2-aminoethylphosphonate	HMDB60072	36843.6	37891	20962.5	54505.8	64341	132154	55960	41123.7	65240.8	195560	144126	186099
CDPcholine	HMDB01413	389760	352551	349682	595163	833808	775660	364745	254204	398777	468169	497084	520186
gama-glutamylglutathione	NA	0	0	0	0	0	0	0	0	0	0	0	0
5-S-glutathionyl-dopamine	NA	0	0	0	0	0	0	0	0	0	0	0	0
GSSG	HMDB03337	1.93221e+07	2.11802e+07	2.21222e+07	1.72842e+07	2.66086e+07	1.80643e+07	2.05066e+07	1.98526e+07	2.2639e+07	2.99979e+07	2.99211e+07	3.21515e+07
CMP-N-acetyl-beta-neuraminate	NA	1.63516e+06	1.44717e+06	1.584e+06	1.24607e+06	1.80682e+06	1.12196e+06	1.42969e+06	1.42295e+06	1.46282e+06	2.25252e+06	2.13801e+06	2.26571e+06
NAD+	HMDB00902	2.09052e+07	2.01584e+07	2.08308e+07	1.78006e+07	2.61675e+07	2.29107e+07	1.55258e+07	1.57372e+07	17109927	2.17046e+07	2.17463e+07	2.23894e+07
Flavin adenine dinucleotide oxidized	HMDB01248	0	0	0	0	0	0	0	0	0	0	0	0
13-carboxy-gama-tocopherol	HMDB12517	3.91397e+06	3.88629e+06	4.04729e+06	3.86214e+06	3.93702e+06	5.41833e+06	3.66495e+06	3.63444e+06	3.42072e+06	3.48177e+06	3.5024e+06	3.41948e+06
C4H9NO2(4)	NA	1.77774e+06	2.36113e+06	1.82672e+06	2.04935e+06	2.14123e+06	2.37793e+06	1.94923e+06	1.85622e+06	1.98806e+06	2.13958e+06	1.70403e+06	1.93098e+06
Ureidopropionic acid/Glycyl-glycine	HMDB00026	2.69131e+07	2.96443e+07	3.07378e+07	2.59433e+07	2.77584e+07	3.09621e+07	3.03187e+07	2.92443e+07	3.05373e+07	3.1496e+07	2.89058e+07	3.00193e+07
histamine	HMDB00870	4.29014e+06	3.55318e+06	3.39099e+06	4.33035e+06	3.01651e+06	8.49785e+06	4.68518e+06	4.26112e+06	4.18081e+06	2.97574e+06	3.24733e+06	3.29502e+06
acetamidopropanal	HMDB12880	4.78802e+08	4.76786e+08	4.85924e+08	4.77536e+08	4.90084e+08	5.29617e+08	4.67187e+08	3.91887e+08	398867052	3.96817e+08	404862212	4.03087e+08
Ornithine	HMDB00214	7.30241e+06	8.66376e+06	9.35306e+06	7.03147e+06	8.69888e+06	6.69883e+06	7.05722e+06	6.77501e+06	7.242e+06	8.41694e+06	6.982e+06	7.60261e+06
3-Ureidoisobutyrate/Glycylsarcosine	HMDB02031	4686125111	5045702884	5223940174	4455271215	5009846970	5400672997	4991640082	4873365011	5001586852	5185883253	4896515273	4955986352
C6H11NO3(4)	NA	1.21293e+06	1.45141e+06	1.62603e+06	1.3106e+06	1.47664e+06	1.82557e+06	1.53304e+06	1.66253e+06	1.91495e+06	1.81942e+06	1.8533e+06	1.90034e+06
(R)-mevalonate	HMDB59629	2.74302e+07	2.76886e+07	2.84969e+07	2.37342e+07	2.38437e+07	3.17326e+07	3.01048e+07	2.92326e+07	2.99447e+07	2.98028e+07	2.85787e+07	2.92562e+07
spermidine dialdehyde-2	HMDB13076	3.17469e+06	3.61875e+06	3.31546e+06	3.07346e+06	3.333e+06	3.75858e+06	3.26296e+06	3.19999e+06	3.23387e+06	3.31931e+06	3.3801e+06	3.39041e+06
acetylcholine/4-(trimethylammonio)butanoate	HMDB00895	7.01209e+06	8.15791e+06	8.48586e+06	6.04336e+06	6.83562e+06	6.56442e+06	6.53435e+06	6.21359e+06	7.71054e+06	6.565e+06	5.70971e+06	5.9954e+06
isoputreanine/putreanine	HMDB06009	1.62412e+07	2.23091e+07	2.89367e+07	3.38596e+07	3.64235e+07	5.44833e+07	2.85178e+07	2.69167e+07	2.88091e+07	2.98423e+07	3.03732e+07	3.15232e+07
N-Acetylmethionine	HMDB11745	218780	208019	160683	290708	247192	567212	428928	359595	267265	125593	192770	128892
Pyridoxine/Norepinephrine-1	HMDB00239	8.10072e+08	9.60217e+08	1044717480	932088154	1084762607	9.14485e+08	9.49048e+08	9.86457e+08	9.82627e+08	1066584872	8.99257e+08	944030209
Glycylleucine	HMDB00759	1.37527e+06	1.5496e+06	1.60546e+06	1.26181e+06	1.42913e+06	2.16171e+06	1.34462e+06	1.14899e+06	1.35432e+06	1.6243e+06	1.37049e+06	1.22776e+06
gama-L-glutamyl-L-alanine/5-L-Glutamyl-L-alanine-1	HMDB06248	4.26039e+06	5.85406e+06	6.48641e+06	4.78593e+06	7.03226e+06	2.81301e+06	993077	852424	974550	1.38084e+06	1.07546e+06	1.2684e+06
C9H8O3(3)	NA	3.42943e+07	4.11625e+07	4.33166e+07	3.52253e+07	4.15051e+07	3.42032e+07	5.07026e+07	3.92766e+07	4.04222e+07	4.67578e+07	4.20694e+07	4.11531e+07
Adrenaline/L-Normetanephrine	HMDB00068	2.66714e+07	3.29641e+07	3.42413e+07	2.64964e+07	3.65363e+07	2.12396e+07	2.64916e+07	2.28873e+07	2.52886e+07	3.16393e+07	2.88075e+07	2.71706e+07
limonene/(+)-alpha-pinene	HMDB03375	1.22021e+06	1.25289e+06	1.38603e+06	1.02938e+06	1.29818e+06	1.09088e+06	1.40531e+06	1.25773e+06	1.31147e+06	1.31279e+06	1.44604e+06	1.34953e+06
indole-3-acetate/(5-hydroxyindol-3-yl)acetaldehyde	HMDB00197	209320378	2.41252e+08	255686104	2.22017e+08	2.67416e+08	2.40892e+08	2.4152e+08	2.37708e+08	2.52779e+08	266443727	2.59274e+08	2.44594e+08
(-)-Salsolinol/NN-dimethyldopaminequinone-1	HMDB42012	1.17393e+06	1.4667e+06	1.35328e+06	1.04015e+06	1.26818e+06	1.13968e+06	1.08155e+06	865055	976152	1.5553e+06	1.25423e+06	1.12593e+06
Xanthurenic acid	HMDB00881	0	0	0	0	0	0	0	0	0	0	0	0
L-kynurenine/Formyl-5-hydroxykynurenamine	HMDB00684	1.19572e+06	1.52807e+06	1.75046e+06	1.01042e+06	1.60601e+06	1.09106e+06	1.58336e+06	1.27883e+06	1.42399e+06	1.64737e+06	1.32944e+06	1.33949e+06
methyl indole-3-acetate	HMDB29738	609604	729367	837555	711861	794115	755407	1.00857e+06	828929	857960	862573	808738	988945
sphingosine/(2S)-1-hydroxy-3-oxooctadecan-2-aminium	HMDB00252	3.18129e+06	3.16996e+06	4.08121e+06	3.10454e+06	3.42938e+06	3.13132e+06	3.76886e+06	3.54051e+06	4.24731e+06	3.15356e+06	3.11224e+06	3.14303e+06
3-oxo-10(R)-hydroxy-octadeca-6E8E12Z-trienoate/3-oxo-10(S)-hydroxy-octadeca-6E8E12Z-trienoate	NA	1.07798e+06	1.23298e+06	1.41324e+06	863143	1.07747e+06	919506	1.61291e+06	1.22222e+06	1.23289e+06	1.27886e+06	1.35697e+06	1.12046e+06
C18H32O4(3)	NA	1.33063e+06	1.60095e+06	1.37523e+06	1.0105e+06	1.06339e+06	1.19189e+06	2.14053e+06	1.3563e+06	1.28432e+06	1.67482e+06	1.34999e+06	1.26032e+06
C20H28O(5)	NA	6759.42	19294.6	16649.5	12861.7	17479.3	38217.8	12434.2	1000	18588.3	1370.75	9388.5	2165.94
C20H30O(4)	NA	18222.5	33931.7	19147.3	1000	14323.2	18343.8	9947.35	7711.8	12659.9	2722.72	9349.12	9187.31
C20H28O2(7)	NA	305514	269760	276104	243807	289118	305177	232394	207546	186451	203959	278460	267460
C20H32O6(8)	NA	0	0	0	0	0	0	0	0	0	0	0	0
4-(2-amino-3-hydroxyphenyl)-4-oxobutanoic acid O-glucoside	HMDB04083	0	0	0	0	0	0	0	0	0	0	0	0
5-guanidino-2-oxopentanoic acid	HMDB04225	4.81277e+06	4.14098e+06	4.08524e+06	4.94796e+06	3.82804e+06	8.35638e+06	5.60316e+06	5.17733e+06	5.48004e+06	4.27176e+06	4.41668e+06	4.35783e+06
phenylacetaldehyde	HMDB06236	1.31081e+06	1.66134e+06	1.65072e+06	1.3802e+06	1.50493e+06	1.40918e+06	1.95543e+06	1.40404e+06	1.56638e+06	1.85919e+06	1.56601e+06	1.70727e+06
L-serine	HMDB00187	2.8892e+07	3.04162e+07	3.01984e+07	2.75854e+07	2.92479e+07	3.41379e+07	3.26729e+07	3.1636e+07	3.32592e+07	3.40201e+07	3.23585e+07	3.36566e+07
L-cysteine	HMDB00574	1000	1000	1000	55004.7	37172.7	24518.4	1000	1000	1000	12973.4	36464.8	1000
NN-dimethylglycine	HMDB00092	843754	990692	861330	874922	930237	1.18245e+06	1.03427e+06	986619	969539	989110	890900	919586
L-asparagine	HMDB00168	2.67452e+07	2.95154e+07	3.05504e+07	2.58078e+07	2.76568e+07	3.06485e+07	3.01354e+07	2.90898e+07	3.04311e+07	3.13621e+07	2.88138e+07	2.99027e+07
L-homocysteine	HMDB00742	0	0	0	0	0	0	0	0	0	0	0	0
choline	HMDB00097	3721342040	4480887234	4951322950	3894025530	4639987287	3970811193	4380603999	4115867508	4251111475	4961278107	4407057185	4377638218
L-methionine	HMDB00696	1.76511e+08	1.88905e+08	2.09096e+08	1.72037e+08	2.06953e+08	1.75297e+08	2.22789e+08	1.9799e+08	1.96642e+08	2.22878e+08	1.95313e+08	2.01753e+08
L-histidine	HMDB00177	1.89554e+08	2.88299e+08	3.18316e+08	2.22031e+08	3.06517e+08	1.81831e+08	2.76442e+08	2.46536e+08	2.66318e+08	3.18243e+08	2.62095e+08	2.6351e+08
L-phenylalanine	HMDB00159	1810785464	2199339495	2360599536	1871432027	2256138959	2049159370	2227410899	2081377125	2164346642	2326131337	2110874038	2182827099
Biotin	HMDB00030	1.37412e+06	1.84913e+06	2.03719e+06	1.59547e+06	2.08766e+06	1.14716e+06	1.75526e+06	1.61754e+06	1.72801e+06	2.0161e+06	1.38426e+06	1.71866e+06
S-Adenosyl-L-homocysteine	HMDB00939	327050	389837	236062	240692	288501	249072	331595	224317	203082	368703	457813	414094
S-adenosyl-L-methionine	HMDB01185	5.68603e+06	6.87368e+06	6.54082e+06	5.94887e+06	8.81585e+06	5.727e+06	852928	944270	859535	1.68993e+06	1.55891e+06	1.55326e+06
Riboflavin	HMDB00244	0	0	0	0	0	0	0	0	0	0	0	0
Folate	HMDB00121	0	0	0	0	0	0	0	0	0	0	0	0
Coenzyme A	HMDB01423	0	0	0	0	0	0	0	0	0	0	0	0
L-threonine	HMDB00167	2.09493e+07	2.19294e+07	2.3736e+07	1.90757e+07	2.08862e+07	2.4184e+07	2.58075e+07	2.43326e+07	2.52848e+07	2.5776e+07	2.35395e+07	2.39211e+07
glycine betaine	HMDB00043	1.88601e+08	1.51766e+08	1.67976e+08	1.95797e+08	1.90285e+08	1.88612e+08	193193039	1.98569e+08	1.83407e+08	198052287	2.02938e+08	2.1094e+08
L-glutamine	HMDB00641	4673934786	5031044518	5205872310	4446334373	5000992289	5386683562	4980726947	4860975162	4991132625	5178580971	4889031932	4949507947
Glycerol	HMDB00131	0	0	0	0	0	0	0	0	0	0	0	0
L-tyrosine	HMDB00158	1.33076e+08	1.57446e+08	1.65189e+08	1.35888e+08	1.5737e+08	1.30542e+08	190471071	1.49027e+08	1.51923e+08	1.77972e+08	1.59271e+08	1.55494e+08
L-alanine	HMDB00161	1.33558e+07	1.46338e+07	1.57483e+07	1.30344e+07	1.52269e+07	1.48103e+07	1.06283e+07	9.80758e+06	1.01561e+07	1.06027e+07	9.69863e+06	9.98807e+06
L-proline	HMDB00162	4.78802e+08	4.76786e+08	4.85924e+08	4.77536e+08	4.90084e+08	5.29617e+08	4.67187e+08	3.91887e+08	398867052	3.96817e+08	404862212	4.03087e+08
adenosine	HMDB00050	1.59121e+07	8.93979e+06	1.09397e+07	1.37873e+07	1.12743e+07	1.67147e+07	2.00135e+07	1.97631e+07	1.50105e+07	1.57757e+07	1.5519e+07	1.77336e+07
2-deoxycytidine	HMDB00014	3.03531e+06	4.053e+06	4.1953e+06	2.84893e+06	3.75124e+06	2.50265e+06	2.18527e+06	2.0142e+06	2.15074e+06	3.711e+06	2.91624e+06	3.23088e+06
adenine	HMDB00034	2.23432e+07	2.48786e+07	2.68977e+07	2.83554e+07	2.96656e+07	5.94107e+07	1.44206e+07	2.177e+07	2.24825e+07	2.09882e+07	2.43804e+07	2.51545e+07
Guanine	HMDB00132	4.81413e+06	4.71719e+06	5.03687e+06	5.53686e+06	5.36248e+06	6.86552e+06	4.56339e+06	5.66235e+06	5.83684e+06	5.36612e+06	5.96475e+06	6.08824e+06
cytosine	HMDB00630	3.43303e+07	3.99511e+07	4.50539e+07	3.49007e+07	3.99938e+07	30029859	2.55575e+07	2.61132e+07	2.67117e+07	3.80585e+07	3.0814e+07	3.71564e+07
thymine/imidazol-4-ylacetate	HMDB00262	2.41001e+06	2.59042e+06	2.95935e+06	2.05072e+06	2.25437e+06	2.24899e+06	6.70235e+06	6.56942e+06	6.58597e+06	6.87142e+06	5.94833e+06	6.40683e+06
(R)-carnitine	HMDB00062	2.50518e+07	2.84325e+07	3.17778e+07	2.23929e+07	2.79897e+07	2.44991e+07	2.20999e+07	2.12343e+07	2.59003e+07	2.76092e+07	2.30455e+07	2.38377e+07
O-acetylcarnitine	HMDB00201	1.49862e+07	1.10081e+07	1.09307e+07	1.44046e+07	1.21058e+07	1.78616e+07	1.19677e+07	1.32636e+07	1.22617e+07	1.01249e+07	1.22618e+07	1.17843e+07
propionyl-carnitine	HMDB00824	1.09573e+07	1.07094e+07	1.20501e+07	1.06249e+07	1.23186e+07	1.28848e+07	1.17866e+07	1.11367e+07	1.07907e+07	1.17212e+07	1.12515e+07	1.11392e+07
butyryl carnitine	HMDB02013	1.25252e+07	1.53488e+07	1.53854e+07	1.15716e+07	1.47037e+07	1.20898e+07	8.8486e+06	8.22888e+06	8.88905e+06	1.04465e+07	9.01869e+06	9.77868e+06
3-Hydroxybutyrylcarnitine	HMDB13127	70969	25508.6	47318.7	54957.2	44361.5	106856	28216.9	19287.6	25731.2	32064.2	1000	17493.3
succinyl carnitine	NA	813088	803186	958468	1.16487e+06	748670	1.09465e+06	865550	691676	930838	897662	669541	810223
tiglyl carnitine	HMDB02366	112960	123558	98155.9	91984.7	109839	195676	60542.4	52667	59191.9	92235.4	81056.3	17056.2
3-hydroxy-isovaleryl carnitine	NA	153762	102305	64211.3	198187	73599.2	211955	131812	77521	114498	45566.7	81950.4	108703
glutaryl carnitine	HMDB13130	1.04959e+06	1.12764e+06	1.27226e+06	1.36703e+06	1.01601e+06	1.53934e+06	1.21954e+06	903922	968447	1.16531e+06	1.00797e+06	1.05367e+06
octenoyl carnitine	NA	163316	154201	179861	115960	191072	128183	185009	158778	200869	181539	139284	149581
octanoyl carnitine/L-Octanoylcarnitine	HMDB00791	154037	123526	130588	76127.8	88657.4	60429.3	132233	73906	334262	108461	70958	175999
decenoyl carnitine	NA	25470.1	38457.4	33770.5	14506.4	49755.8	9722.71	40228.6	18215.1	51049.1	41486.9	37934.4	23664.8
decanoyl carnitine	HMDB06210	30963.7	33151.1	37462.4	13412.5	5756.65	10164	25417.2	11372.1	169178	23684.1	1000	27809.8
tetradecenoyl carnitine	HMDB13329	413212	296641	406564	261987	714797	390222	414636	472728	328764	359759	288010	381816
pendtadenoyl carnitine	NA	48169.8	26220.1	63827.2	39983.6	27558.3	43807.1	47389.6	41908	88888.9	73300.6	43704	67068.4
L-palmitoylcarnitine	HMDB00222	262571	301289	373833	190057	288750	260365	436772	522127	522699	389942	377284	403089
3-hydroxyhexadecenoylcarnitine	HMDB13333	532681	544168	601104	385791	1.2593e+06	588786	620854	828533	471804	542320	672645	676509
heptadecanoyl carnitine	HMDB06210	27502.6	13229.4	33212.4	16186.4	15118.6	13412.6	34151.2	32105.8	48036.9	40996	12702.9	22539.7
stearoylcarnitine	HMDB00848	121958	111935	182772	97017.6	112702	128561	328375	380011	370104	234632	260683	274579
Tetracosatetraenoyl carnitine	HMDB60158	0	0	0	0	0	0	0	0	0	0	0	0
tetradecanoyl carnitine(myristoyl carnitine)	HMDB05066	61041	89088.9	71278.8	33654.3	63328.7	88149.8	50170.8	110584	81873.6	63039.5	72969.9	62192.6
trans-Hexadec-2-enoyl carnitine	HMDB06317	49239	55487	84063.2	33783	31734.8	41410	64754.6	123189	79817.2	73434.3	57693.6	80469.4
alpha-linolenyl carnitine/gamma-linolenyl carnitine	HMDB06319	0	0	0	0	0	0	0	0	0	0	0	0
Linoleyl carnitine/Linoelaidyl carnitine	HMDB06469	1000	5708.47	1000	1000	1000	1000	9261.51	19628.2	28218.7	6640	1000	22285.2
Elaidic carnitine/Vaccenyl carnitine	HMDB06464	175675	209287	276799	128721	156667	156969	426985	390493	486213	342235	303160	387179
lauroyl carnitine	HMDB02250	0	0	0	0	0	0	0	0	0	0	0	0
1-methylpyrrolinium	HMDB60253	2.39695e+08	2.92852e+08	3.11345e+08	2.37368e+08	3.04867e+08	2.29597e+08	2.7843e+08	2.7042e+08	2.83753e+08	3.2789e+08	2.86012e+08	2.8771e+08
glycine	HMDB00123	1.08517e+06	997139	1.20679e+06	756617	789059	936572	1.06088e+06	1.01643e+06	1.0854e+06	975992	943205	946429
oxalate	HMDB02329	0	0	0	0	0	0	0	0	0	0	0	0
Hypotaurine	HMDB00965	773326	390663	637096	442925	459299	357447	493179	482795	479653	407977	352139	354520
Taurine	HMDB00251	1.23637e+08	1.30347e+08	1.38131e+08	1.18459e+08	1.39131e+08	1.12234e+08	1.33901e+08	1.21166e+08	1.30407e+08	1.39451e+08	1.18075e+08	1.21994e+08
L-erythrulose	HMDB06293	3.23023e+07	3.74477e+07	3.86762e+07	3.27348e+07	3.46763e+07	3.53983e+07	3.81748e+07	3.63387e+07	3.69855e+07	4.09362e+07	3.77388e+07	3.66589e+07
L-threonate	HMDB00943	1.39835e+08	1.62182e+08	1.75972e+08	1.29372e+08	1.62211e+08	1.29924e+08	1.90266e+08	1.45159e+08	1.54466e+08	1.8874e+08	1.52667e+08	155646173
allantoate	HMDB01209	92863.5	105313	100358	22013.1	72957.9	84912.1	85354	80825.7	49151.4	99081.4	80067.2	47079.4
N-phosphocreatinate	HMDB01511	0	0	0	0	0	0	0	0	0	0	0	0
3-methyl-2-oxobutanoate	HMDB00019	3.81501e+07	4.46187e+07	4.41377e+07	4.06935e+07	4.73194e+07	4.18787e+07	2.76268e+07	2.90283e+07	2.72613e+07	3.36983e+07	3.23728e+07	3.1082e+07
beta-hydroxy-beta-methylbutyrate	HMDB00754	1.95441e+06	1.95347e+06	1.99482e+06	1.83572e+06	1.92946e+06	2.59399e+06	2.10658e+06	1.94272e+06	1.88537e+06	1.8947e+06	1.88423e+06	1.82644e+06
Xanthine	HMDB00292	6.14044e+07	5.37273e+07	5.47157e+07	6.44882e+07	5.9708e+07	7.66979e+07	6.04069e+07	6.53209e+07	6.36376e+07	5.45105e+07	6.34986e+07	6.31458e+07
(S)-dihydroorotate	HMDB03349	711812	1.04835e+06	928296	698041	1.18275e+06	631562	282755	291875	269301	444559	433424	457075
7,9-dihydro-1H-purine-2688(3H)-trione	NA	7.44017e+06	8.22415e+06	8.65384e+06	8.50274e+06	9.74935e+06	8.35449e+06	9.11251e+06	8.3718e+06	8.33044e+06	9.27072e+06	8.99276e+06	8.96108e+06
N-Carbamoyl-L-aspartate	HMDB00828	2.2081e+06	2.17275e+06	2.29933e+06	2.6976e+06	3.83363e+06	2.36264e+06	424647	334400	574721	1.2693e+06	1.35054e+06	716235
(R)-2-hydroxy-4-methylpentanoate	HMDB00624	910070	1.10384e+06	1.10845e+06	910109	1.05281e+06	972623	1.13337e+06	953145	959056	914313	963841	883716
4-nitrophenolate	NA	982103	932318	992854	961105	934163	1.28439e+06	885451	910822	952708	897850	1.02632e+06	1.02965e+06
2-methylglutaconic acid	HMDB02266	4.92298e+07	5.63118e+07	5.88159e+07	5.01978e+07	5.35656e+07	5.57039e+07	5.85723e+07	5.46844e+07	5.71061e+07	6.03846e+07	5.67315e+07	5.62278e+07
lysine	HMDB00182	1065399011	1269080484	1346552051	1045876970	1305557124	1045674239	1217972307	1165136154	1228588582	1403761440	1232232879	1227559591
2-aminomuconate	HMDB01241	118525	139745	134762	97838.1	208485	169145	131056	88321.1	82768.8	34493.1	115024	84910.6
2-oxoadipate	HMDB00225	873663	757881	997865	958230	877752	1.22416e+06	1.23368e+06	1.0397e+06	1.08337e+06	1.09752e+06	1.08933e+06	1.07266e+06
erythro-5-hydroxy-L-lysinium	HMDB00450	1.52883e+06	1.65995e+06	1.73502e+06	1.55594e+06	1.61707e+06	1.91338e+06	1.83509e+06	1.68303e+06	1.75063e+06	1.71417e+06	1.55516e+06	1.59978e+06
arginine	HMDB00517	2.06773e+08	2.44339e+08	2.65734e+08	2.06101e+08	2.61329e+08	2.08699e+08	2.45057e+08	2.37703e+08	2.53303e+08	2.79975e+08	2.50834e+08	2.49029e+08
D-Glucosamine 6-phosphate	HMDB01254	279497	263039	245230	321531	350485	334872	130808	141100	114535	146421	190543	146498
6-Phosphogluconic acid	HMDB01316	0	0	0	0	0	0	0	0	0	0	0	0
4-hydroxybenzoate/Gentisate aldehyde	HMDB00500	1.26693e+06	1.32541e+06	1.31068e+06	1.27172e+06	1.16845e+06	1.58958e+06	1.1162e+06	1.13371e+06	1.12872e+06	1.13652e+06	1.23725e+06	1.15846e+06
3-hydroxyanthranilate	HMDB01476	122143	121640	136191	128055	64168.2	150521	134202	132412	124980	150346	154143	117510
N-acetyl-L-glutamate	HMDB01138	6.78276e+07	7.63595e+07	7.73054e+07	6.11741e+07	8.12616e+07	6.86177e+07	3.29435e+07	2.70688e+07	2.64129e+07	4.01594e+07	3.804e+07	3.80669e+07
L-cystathionine	HMDB00099	208718	248892	237656	220956	348707	276219	50591.9	49784.5	67621.1	51635.9	52612.2	45072.9
Sedoheptulose 7-phosphate	METPA0585	546700	622162	879147	732656	904601	516023	97851.7	93046.3	111723	234862	178135	256229
sedoheptulose 1,7-bisphosphate	HMDB60274	0	0	0	0	0	0	0	0	0	0	0	0
4-pyridoxate	HMDB00017	869578	997638	1.04115e+06	897331	915674	1.08848e+06	987221	956686	844778	1.05235e+06	997666	939483
fructoseglycine	HMDB60278	29154.3	30262.4	14079.7	36285	11278	38606	9278.1	50255.1	31872.3	21009.8	24377.9	31457.9
nonanoate	HMDB00847	3.30575e+07	3.29082e+07	3.38642e+07	2.92202e+07	3.28946e+07	3.76025e+07	3.44684e+07	3.35892e+07	3.30217e+07	3.22499e+07	3.44262e+07	3.41283e+07
(4-hydroxy-3-methoxyphenyl)acetaldehyde	HMDB05175	324479	307535	305680	267683	307390	299784	309630	266647	283915	332320	281089	275544
(R)-Pantothenate	HMDB00210	1713081272	2007392509	2164959884	1766943798	2143961138	1731274916	1747066450	1633237465	1651866245	2062120474	1870024934	1870265565
carnosine	HMDB00033	4.06341e+06	4.8071e+06	5.06921e+06	3.88296e+06	4.76757e+06	4.13613e+06	4.69168e+06	4.37497e+06	4.50598e+06	4.8623e+06	4.55309e+06	4.49752e+06
Galactosylglycerol	HMDB06790	48143.2	104966	86853.1	73738.7	31472.6	58824.7	43251.2	28566.2	29612.7	97536.4	33037.8	60944.5
N-acetyl-seryl-aspartate	NA	2.50253e+06	2.48214e+06	2.54614e+06	2.22284e+06	2.72948e+06	2.25203e+06	1.77621e+06	1.3525e+06	2.013e+06	1.69244e+06	1.94123e+06	1.40772e+06
3-Deoxy-D-glycero-D-galacto-2-nonulosonic acid	HMDB00425	8.55505e+06	9.13254e+06	1.04873e+07	9.36308e+06	9.5815e+06	1.13755e+07	9.1229e+06	1.04486e+07	1.05773e+07	1.08315e+07	9.90373e+06	9.53752e+06
Perillic acid	HMDB04586	710252	657109	757457	615961	772125	689970	848687	730597	858660	698532	782352	671374
trans-4,5-epoxy-2(E)-decenal	NA	386046	339535	450815	310736	300786	594461	472577	368262	440737	231919	306335	253015
caprate	HMDB00511	2.26936e+07	2.31511e+07	2.37888e+07	1.89323e+07	2.21025e+07	2.38605e+07	2.27161e+07	2.20489e+07	2.18562e+07	2.20559e+07	2.24724e+07	2.18725e+07
w-hydroxydecanoicacid	HMDB02203	785458	811149	898674	475533	638975	790477	814381	819467	645092	691834	734551	708651
L-tryptophan	HMDB00929	1.57094e+08	2.15399e+08	2.13698e+08	1.67556e+08	2.0237e+08	1.64115e+08	1.99663e+08	1.83187e+08	1.91092e+08	2.13921e+08	1.93441e+08	1.91581e+08
5-Methoxyindoleacetate	HMDB04096	653805	872001	940544	759466	949758	640427	830548	811567	816886	951339	878227	857315
Glycyl-phenylalanine	HMDB28848	22383.1	21442.6	27023.1	12415.1	15372.4	4876.75	26962.9	21460.2	18882.1	34620.2	17954.8	14676.6
laurate	HMDB00638	5.08518e+07	4.5922e+07	4.54852e+07	3.43529e+07	4.48975e+07	4.21972e+07	4.6066e+07	4.52494e+07	4.59912e+07	4.59235e+07	4.71473e+07	4.69693e+07
omega hydroxy dodecanoate (n-C12:0)	NA	919983	986833	856039	677888	663682	747292	979632	938737	814205	981491	890952	865839
Dodecanedioic acid	HMDB00623	1.53468e+06	1.71352e+06	1.74643e+06	1.48564e+06	1.70402e+06	1.78644e+06	1.35506e+06	1.37543e+06	1.53236e+06	1.57792e+06	1.5143e+06	1.53053e+06
fructosyllysine	NA	2.67653e+06	3.11572e+06	3.45266e+06	3.62967e+06	2.89378e+06	2.67816e+06	2.73943e+06	2.4102e+06	2.83934e+06	3.4156e+06	2.53974e+06	3.13414e+06
tetradecenoate (n-C14:1)	NA	2.6222e+06	1.67942e+06	1.68729e+06	1.16811e+06	1.15583e+06	1.84504e+06	1.48865e+06	1.56759e+06	1.66058e+06	1.35613e+06	1.2691e+06	1.6981e+06
myristate	HMDB00806	1.23646e+08	1.14859e+08	1.14843e+08	8.90655e+07	1.19436e+08	1.07288e+08	1.07637e+08	105641221	1.06105e+08	1.09908e+08	1.09871e+08	1.11271e+08
6(S)-hydroxy-tetradeca-2E4E8Z-trienoate/6(R)-hydroxy-tetradeca-2E4E8Z-trienoate	NA	1.02173e+06	1.01822e+06	1.12033e+06	864618	1.11871e+06	955355	1.21626e+06	1.09698e+06	1.13557e+06	1.03035e+06	1.06475e+06	1.01673e+06
omega hydroxy tetradecanoate (n-C14:0)	NA	1.28707e+06	1.29827e+06	1.13545e+06	787229	826433	1.07203e+06	1.30437e+06	1.01499e+06	1.08346e+06	1.3086e+06	1.11483e+06	1.41556e+06
3(S)6(R)-dihydroxy-tetradec-8Z-enoate/3(S)6(S)-dihydroxy-tetradec-8Z-enoate	NA	1.10226e+07	1.2841e+07	1.38425e+07	9.69879e+06	1.22018e+07	1.15444e+07	1.40173e+07	1.26145e+07	1.30836e+07	1.39727e+07	1.25391e+07	1.28688e+07
pentadecanoate	HMDB00826	2.39711e+07	2.12766e+07	2.00483e+07	1.65709e+07	1.92411e+07	2.22506e+07	1.82479e+07	1.75697e+07	1.73496e+07	1.76629e+07	1.64808e+07	1.78335e+07
palmitoleate	HMDB03229	1.80311e+07	1.14079e+07	1.17814e+07	9.08786e+06	7.99357e+06	1.26295e+07	8.66007e+06	9.96564e+06	9.93827e+06	8.2581e+06	7.33331e+06	1.00656e+07
palmitate	HMDB00220	5.76771e+08	6.29042e+08	7.02539e+08	5.96549e+08	7.73541e+08	7.50946e+08	6.21994e+08	7.17469e+08	6.93604e+08	6.76944e+08	7.69295e+08	7.96418e+08
omega hydroxy hexadecanoate (n-C16:0)	HMDB06294	8.6274e+06	1.03255e+07	9.64989e+06	6.1459e+06	7.53102e+06	7.3147e+06	1.03122e+07	8.42931e+06	8.11795e+06	1.11606e+07	8.82395e+06	8.46163e+06
11'-Carboxy-alpha-chromanol	HMDB12515	2.11217e+06	1.99082e+06	1.99326e+06	1.47239e+06	1.73419e+06	1.65936e+06	2.2319e+06	1.7383e+06	1.71851e+06	1.8253e+06	2.06982e+06	2.03765e+06
Hexadecanedioic acid	HMDB00672	1.50869e+06	1.92598e+06	1.66022e+06	970424	1.05938e+06	1.21587e+06	1.95202e+06	1.35024e+06	1.2689e+06	1.95573e+06	1607112	1.40949e+06
margarate	HMDB02259	1.0376e+07	1.00213e+07	9.37588e+06	7.47588e+06	8.64455e+06	1.05749e+07	9.6558e+06	9.60653e+06	9.42241e+06	1.00923e+07	8.90855e+06	8.99739e+06
stearate	HMDB00827	8.93171e+07	1.12382e+08	1.13659e+08	1.05174e+08	1.15185e+08	1.43385e+08	1.2893e+08	1.52193e+08	1.49089e+08	1.43964e+08	149100409	1.53e+08
12,13-epoxy-9-hydroperoxy-10E-octadecenoate	NA	285530	357950	292172	149705	168402	301171	452075	361707	274164	321283	334299	241984
estrone 3-sulfate	HMDB01425	12960.4	16079.7	9266.88	10958.5	14094.3	1000	18890	10821.8	2373.75	19600	17344.1	21273.6
8,11,14-Eicosatrienoic acid (DGLA)	HMDB02925	853365	794434	913357	783615	892295	577588	1.51376e+06	956563	983916	1.25643e+06	854339	1.0174e+06
Eicosenoic acid	HMDB02231	327534	345795	447020	270280	299811	365412	481609	453417	479577	402749	365045	394884
UDP-alpha-D-xylose	HMDB01018	154293	135129	109919	157375	217994	122500	64343.2	74749.9	47821	143830	136125	155477
UDP-D-glucuronate	HMDB00935	1.71143e+06	1.91889e+06	2.04643e+06	1.83416e+06	2.83554e+06	1.79689e+06	2.01306e+06	1.94375e+06	2.02239e+06	1.36328e+06	1.40675e+06	1.32696e+06
GDP-D-mannose	HMDB01163	366516	452683	481200	500770	532310	496050	375264	323975	410442	579073	540580	455619
2-hydroxyamino-MeIQx-N2-(beta-1-glucosiduronyl)-2-hydroxyamino-3-8-dimethylimidazo[4-5-f]quinoxaline	NA	0	0	0	0	0	0	0	0	0	0	0	0
NADH	HMDB01487	378428	181715	278704	370160	571038	297331	184449	112510	92612.4	237233	132404	144786
glycochenodeoxycholate	HMDB00637	1.26433e+06	1.51298e+06	1.78212e+06	1.19846e+06	1.38498e+06	1.17795e+06	1.43139e+06	1.29573e+06	1.27836e+06	1.62769e+06	1.41105e+06	1.50392e+06
C4H6O3(3)		3.75119e+07	4.20121e+07	4.37988e+07	3.89403e+07	4.2134e+07	4.2454e+07	4.18931e+07	3.90947e+07	4.0895e+07	4.42961e+07	4.19279e+07	4.10286e+07
C4H8O3(3)		2.95105e+07	2.98921e+07	3.05044e+07	2.85179e+07	2.93838e+07	3.9417e+07	3.26572e+07	3.02927e+07	3.14169e+07	3.12064e+07	3.00359e+07	2.98342e+07
5,6-dihydrouracil/L-3-Cyanoalanine	HMDB00076	438472	855001	763427	505964	989603	401383	248640	203071	244655	376623	353038	358435
5-oxoproline/L-1-Pyrroline-3-hydroxy-5-carboxylate	HMDB00267	3882069141	4903569013	5254872360	3980211528	4925842740	3981769056	4765582053	4223038226	4591911038	5231750693	4466390994	4421317431
itaconate/Mesaconate	HMDB02092	7.15842e+06	7.53114e+06	8.13177e+06	7.12159e+06	8.70311e+06	8.04256e+06	7.1798e+06	6.56529e+06	6.49174e+06	7.81056e+06	7.15385e+06	7.12738e+06
L-4-hydroxyglutamate semialdehyde	HMDB06556	4.7258e+08	5.21199e+08	5.48398e+08	4.69288e+08	6.0578e+08	521344344	3.45866e+08	3.33414e+08	3.4649e+08	4.56332e+08	414021537	4.1684e+08
C5H10O5(6)	NA	8.76655e+06	9.86158e+06	1.08221e+07	8.69592e+06	9.47915e+06	9.46797e+06	1.03164e+07	9.64207e+06	1.02533e+07	1.06237e+07	9.44349e+06	9.50305e+06
L-arabinitol/xylitol/D-ribitol	NA	2.85805e+06	3.03539e+06	3.32719e+06	2.80759e+06	3.49551e+06	3.25704e+06	2.66132e+06	2.28269e+06	2.71479e+06	2.92645e+06	2.7773e+06	2.91885e+06
L-xylonate/L-lyxonate	HMDB60256	6.02324e+07	7.3786e+07	8.1054e+07	6.02232e+07	7.69148e+07	5.78586e+07	7.77129e+07	6.50273e+07	6.80916e+07	8.501e+07	7.10912e+07	7.33725e+07
ribose-phosphate	HMDB01548	1.5174e+06	1.92525e+06	2.02076e+06	1.68268e+06	2.50544e+06	1.28616e+06	1.39907e+06	1.37265e+06	1.46071e+06	1.76553e+06	1.79461e+06	1.91285e+06
3-methyl-2-oxopentanoate/4-methyl-2-oxopentanoate(ketoleucine)	HMDB00491	2.17119e+08	2.66276e+08	267439987	2.41983e+08	2.96509e+08	2.38575e+08	1.4357e+08	1.51144e+08	1.46216e+08	1.75696e+08	1.73918e+08	1.62077e+08
L-2-aminoadipate	HMDB00510	7.30985e+06	8.87986e+06	9.1226e+06	6.48233e+06	9.38233e+06	5.04425e+06	7.36833e+06	6.27233e+06	6.97912e+06	7.98988e+06	7.19307e+06	6.99053e+06
L-fucose/L-Fuculose	HMDB00174	795092	753523	859563	742877	703798	967845	955705	855810	864992	686633	649538	709547
N-Formimidoyl-L-glutamate	HMDB00854	1.92656e+06	1.89624e+06	2.16149e+06	1.38434e+06	1.88297e+06	1.78933e+06	1.64022e+06	1.32245e+06	1.13432e+06	1.51016e+06	1.11989e+06	1.26615e+06
N-acetyl-L-aspartate/2-Amino-3-oxoadipate	HMDB00812	8.12746e+06	1.01315e+07	9.9635e+06	7.84418e+06	1.04953e+07	8.90122e+06	4.02691e+06	3.12827e+06	3.22739e+06	3.80433e+06	3.23809e+06	3.30312e+06
C6H12O6(5)	NA	5.0727e+07	5.55244e+07	5.95429e+07	4.7426e+07	5.16456e+07	5.41341e+07	5.15163e+07	5.09451e+07	5.17337e+07	5.42938e+07	5.33366e+07	5.24324e+07
L-Iditol/D-glucitol/galactitol	NA	3.66553e+07	4.27665e+07	4.81353e+07	3.76496e+07	3.86894e+07	4.65295e+07	3.92577e+07	4.10785e+07	4.00175e+07	4.41872e+07	4.14687e+07	4.01896e+07
3-dehydro-L-gulonate/D-glucuronate/L-iduronate	HMDB06334	2.57855e+06	2.78692e+06	3.29303e+06	2.55428e+06	3.47484e+06	2.49754e+06	2.50259e+06	1.94042e+06	2.30406e+06	2.55543e+06	2.22121e+06	2.23873e+06
gulonate	HMDB03290	1.17269e+07	9.81022e+06	1.18877e+07	1.30395e+07	14738328	1.44223e+07	6.85255e+06	7.44569e+06	6.20887e+06	9.1965e+06	1.10324e+07	8.94268e+06
Methylisocitric acid/2-methylcitrate	HMDB06471	296881	300463	346830	313004	497279	397422	278841	251485	253802	366100	430516	328128
4-Hydroxyphenylacetate/2-Hydroxyphenylacetate/3,4-Dihydroxyphenylacetaldehyde	HMDB00020	1.84593e+06	1.80856e+06	1.81358e+06	1.67675e+06	1.83904e+06	2.37914e+06	1.70862e+06	1.97884e+06	1.8469e+06	1.65378e+06	1.9699e+06	1.85903e+06
4-hydroxy-2-nonenal/3,4-epoxynonanal	HMDB04362	1.15659e+06	1.16547e+06	1.14446e+06	965378	1.05679e+06	1.24648e+06	1.15952e+06	1.20132e+06	1.0593e+06	1.12911e+06	1.11078e+06	1.06508e+06
adrenochrome/N-benzoylglycinate	HMDB12884	8.01552e+06	1.01697e+07	1.1123e+07	9.1366e+06	1.06728e+07	9.3446e+06	1.04079e+07	1.00485e+07	1.0297e+07	1.11098e+07	1.08689e+07	1.06881e+07
trans-caffeate/3-(4-hydroxyphenyl)pyruvate	HMDB03501	159091	164277	174749	153430	168087	187691	164932	149425	153374	158562	157443	148648
4(R)-hydroxy-dodec-6Z-enoate/4(S)-hydroxy-dodec-6Z-enoate	NA	2.39231e+06	2.37163e+06	2.47281e+06	1.89288e+06	2.17641e+06	2.2787e+06	2.88593e+06	2.53427e+06	2.52876e+06	2.50359e+06	2.32721e+06	2.28907e+06
C14H24O3(4)	NA	346548	345567	298266	220014	403366	273511	340292	436739	354766	377260	363228	337222
3-oxo-6(R)-hydroxy-tetradec-8-cis-enoate/3-oxo-6(S)-hydroxy-tetradec-8Z-enoate	NA	1.07907e+06	1.0364e+06	1.03872e+06	655112	741019	971931	1.25485e+06	974817	890067	1.02076e+06	889370	766956
8(R)-hydroxy-hexadeca-2E4E6E10Z-tetraenoate/8(S)-hydroxy-hexadeca-2E4E6E10Z-tetraenoate	NA	468766	509568	659748	400758	510927	719028	602700	612402	548626	411444	444711	397472
C16H26O3(4)	NA	1.04331e+06	1.10341e+06	1.28776e+06	1.10935e+06	890423	1.78359e+06	1.47668e+06	1.05449e+06	1.14523e+06	758136	1.28033e+06	760307
3-oxo-8(R)-hydroxy-hexadeca-6E10Z-dienoate/3-oxo-8(S)-hydroxy-hexadeca-6E10Z-dienoate	NA	307788	364662	398588	275445	395886	510751	496703	432217	435484	388181	277766	351792
linoleic acid/linoelaidic acid (all trans C18:2)/octadecadienoate (n-C18:2)	HMDB00673	7.63682e+06	5.86501e+06	5.80982e+06	5.15614e+06	4.64585e+06	5.66121e+06	5.22592e+06	5.11446e+06	5.51091e+06	4.74053e+06	4.63795e+06	5.65157e+06
oleic acid/elaidate/trans-vaccenate	HMDB00207	3.16815e+07	2.64374e+07	3.17422e+07	2.15035e+07	2.25917e+07	2.68441e+07	3.06251e+07	2.97323e+07	3.21768e+07	2.67441e+07	2.61779e+07	3.12095e+07
9(10)-EpOME/12(13)-EpOME	HMDB04701	1.42378e+06	1.31892e+06	1.45256e+06	1.01848e+06	1.22589e+06	1.54641e+06	1.13717e+06	1.24014e+06	1.23924e+06	1.21835e+06	1.29295e+06	1.29265e+06
9,10-hydroxyoctadec-12(Z)-enoate/12,13-hydroxyoctadec-9(Z)-enoate	HMDB04704	3.8687e+06	4.02974e+06	3.92813e+06	3.25278e+06	3.5561e+06	4.68702e+06	4.58608e+06	4.03644e+06	3.89855e+06	4.447e+06	3.85255e+06	3.72883e+06
pristanic acid	HMDB00795	1.2301e+06	1.45973e+06	1.47863e+06	1.12133e+06	1.42273e+06	1.31571e+06	1.6096e+06	1.74918e+06	1.7104e+06	1.63825e+06	1.82341e+06	1.61773e+06
arachidonic acid	HMDB01043	3.19942e+06	2.58911e+06	3.07108e+06	3.14135e+06	3.42629e+06	2.47246e+06	4.27006e+06	3.03465e+06	2.96232e+06	3.9635e+06	2.99164e+06	3.0842e+06
phytanic acid/arachidic acid	HMDB00801	928272	1.21703e+06	1.21432e+06	1.02151e+06	1.11303e+06	1.21291e+06	1.33879e+06	1.51587e+06	1.4616e+06	1.44459e+06	1.529e+06	1.51672e+06
docosahexaenoate(DHA)	HMDB02183	806163	905495	1.03902e+06	715667	873419	669963	2.13043e+06	1.74054e+06	1.79221e+06	1.58921e+06	1.36527e+06	1.56977e+06
clupanodonic acid/docosa-4,7,10,13,16-pentaenoic acid	HMDB06528	431036	458749	535057	300842	490979	313405	1.37296e+06	1.00095e+06	853765	1.08059e+06	833197	730409
UDP-D-glucose/UDP-D-galactose	HMDB00286	1.25753e+07	1.4064e+07	1.38033e+07	1.35503e+07	1.78785e+07	1.4669e+07	1.09545e+07	1.09123e+07	1.0906e+07	1.33311e+07	1.42166e+07	1.30863e+07
ADP-mannose/GDP-L-fucose/ADP alpha-D-glucoside	HMDB06369	634721	579952	635640	606492	871518	568059	465647	377955	490079	683871	638231	600203
UDP-N-acetyl-alpha-D-glucosamine/UDP-N-acetyl-alpha-D-galactosamine	HMDB00290	3.17384e+07	3.44056e+07	3.88056e+07	3.03335e+07	4.02222e+07	2.97765e+07	2.79565e+07	2.59924e+07	2.69726e+07	3.88138e+07	3.63945e+07	3.59575e+07
Taurodeoxycholic acid/taurochenodeoxycholate	HMDB00896	2.0863e+06	2.14825e+06	2.50794e+06	1.91676e+06	2.17585e+06	1.93735e+06	2.11074e+06	1.8169e+06	1.83967e+06	2.47547e+06	2.29448e+06	2.21836e+06
L-isoleucine/L-leucine	HMDB00172	4417603783	5001646747	5556991061	4377423184	5217886166	4742474337	5029332661	4672504094	4847848126	5578262065	4898380603	4980819783
thiosulfate	HMDB00257	1.52493e+06	1.67238e+06	1.73475e+06	1.26524e+06	1.43768e+06	1.16776e+06	1.53163e+06	1.6365e+06	1.70289e+06	2.08225e+06	1.9725e+06	1.70958e+06
L-cysteate	HMDB02757	3.34974e+06	3.53941e+06	3.71672e+06	3.3323e+06	3.11435e+06	4.46015e+06	3.04954e+06	2.70633e+06	3.13586e+06	2.90014e+06	3.04405e+06	2.41291e+06
L-glutamate	HMDB00148	4.69837e+08	5.18486e+08	5.45645e+08	466638997	6.03153e+08	5.17776e+08	3.44056e+08	3.31636e+08	3.44635e+08	4.5483e+08	4.12291e+08	4.15133e+08
myo-inositol	HMDB00211	5.0196e+07	5.46601e+07	58641407	4.68993e+07	5.11087e+07	5.32521e+07	5.07537e+07	5.0212e+07	5.09572e+07	5.35577e+07	5.27048e+07	5.18626e+07
uracil	HMDB00300	1.21231e+06	1.49849e+06	1.58682e+06	1.32527e+06	1.57831e+06	1.53486e+06	1.43175e+06	1.42053e+06	1.46485e+06	1.61779e+06	1.50099e+06	1.46205e+06
aspartate	HMDB00191	5.48741e+07	5.28369e+07	5.2236e+07	5.46312e+07	7.10957e+07	5.73893e+07	9.25897e+07	1.00474e+08	100168974	1.3057e+08	1.35465e+08	1.36287e+08
5-O-phosphonato-alpha-D-ribofuranosyl diphosphate	HMDB00280	0	0	0	0	0	0	0	0	0	0	0	0
Hypoxanthine	HMDB00157	533033666	6.28018e+08	6.49195e+08	5.90456e+08	6.86742e+08	6.75911e+08	5.74696e+08	5.74089e+08	5.74465e+08	6.82109e+08	6.17652e+08	5.97885e+08
5-Amino-1-(5-Phospho-D-ribosyl)imidazole-4-carboxamide	HMDB01517	29589.8	43608.5	12691.2	76236.8	39153.2	116131	87590.2	1000	103037	83796	101369	43283.5
GDP	HMDB01201	627354	664606	639313	664474	888885	1.00821e+06	440483	516983	557892	897649	857674	1.07722e+06
GTP	HMDB01273	1.45069e+06	1.85776e+06	1.90774e+06	2.03328e+06	2.77898e+06	2.41576e+06	1.46523e+06	1.64701e+06	1.46111e+06	2.4671e+06	2.54068e+06	2.66404e+06
AMP	HMDB00045	680155	677699	553260	724161	848949	702543	455917	646531	578528	836481	979217	932960
ADP	HMDB01341	4.61972e+06	5.53148e+06	6.22377e+06	5.52409e+06	8.16574e+06	5.62794e+06	4.02314e+06	3.90078e+06	4.04397e+06	7.35371e+06	7.20783e+06	7.58553e+06
ATP	HMDB00538	8.78696e+06	1.28443e+07	1.2834e+07	1.21064e+07	1.75543e+07	1.20228e+07	8.72358e+06	1.00271e+07	9.54483e+06	1.75519e+07	1.76251e+07	1.89988e+07
orotate	HMDB00226	2.74802e+06	3.04588e+06	3.07559e+06	2.75354e+06	2.64939e+06	2.31476e+06	798862	809932	788938	1.6007e+06	1.76318e+06	1.69613e+06
CTP	HMDB00082	490458	865132	981127	889448	823491	747527	516359	591798	662058	1.20143e+06	1.21672e+06	1.48082e+06
UMP	HMDB00288	3.46473e+06	3.87597e+06	3.94411e+06	2.68328e+06	3.2795e+06	2.65974e+06	2.65661e+06	2.68311e+06	2.719e+06	3.37854e+06	3.05292e+06	3.48367e+06
UDP	HMDB00295	839689	1.22592e+06	1.29038e+06	1.17939e+06	1.57221e+06	1.07733e+06	865208	956822	823480	1.27207e+06	1.37959e+06	1.53926e+06
UTP	HMDB00285	2.64133e+06	3.99327e+06	4.27166e+06	3.61047e+06	5.32177e+06	3.42666e+06	2.43431e+06	2.60272e+06	2.44361e+06	4.94347e+06	4.71447e+06	4.80613e+06
dUDP	HMDB01000	163084	226640	241913	232148	306475	141782	23871.6	31079.7	49155.1	57377.1	77777.7	65858.2
inosine	HMDB00195	184339660	2.27158e+08	2.55656e+08	1.61073e+08	1.87505e+08	1.83231e+08	3.34333e+08	300534320	3.19772e+08	2.7347e+08	2.37784e+08	2.56265e+08
guanosine	HMDB00133	1.42333e+06	1.28693e+06	1.55899e+06	979633	1.14609e+06	985695	1.9728e+06	1.65937e+06	1.60386e+06	1.6757e+06	1.29733e+06	1.19922e+06
cytidine	HMDB00089	695480	946350	932641	631361	694457	650032	1.05324e+06	961420	1.08618e+06	707253	719878	704218
uridine	HMDB00296	918987	693110	798267	732569	661386	1.26964e+06	1.14742e+06	1.1519e+06	1.1811e+06	820751	749597	811261
Thymidine	HMDB00273	292521	291734	350642	192252	194186	210658	712937	660813	700796	790665	633000	642883
Deoxyinosine	HMDB00071	3.82535e+06	3.47881e+06	3.53968e+06	3.88122e+06	3.84325e+06	4.76261e+06	2.03776e+06	2.14896e+06	2.07538e+06	3.48697e+06	3.7731e+06	3.5311e+06
Deoxyuridine	HMDB00012	551766	635278	617692	639593	571048	881669	316964	621184	637642	657941	695855	684291
alpha-D-glucose	HMDB03345	2.39776e+08	2.77311e+08	2.96639e+08	2.40498e+08	266988851	258825239	2.84226e+08	2.69391e+08	2.82709e+08	2.98695e+08	2.63347e+08	268753014
G6P/F6P	HMDB01401	2.26651e+06	2.86723e+06	2.90797e+06	2.78037e+06	2.8951e+06	2.55054e+06	1.97932e+06	2.24055e+06	2.08965e+06	2.68321e+06	3.06796e+06	2.99054e+06
beta-D-Fructose 1,6-bisphosphate	HMDB60444	0	0	0	0	0	0	0	0	0	0	0	0
Dihydroxyacetone phosphate	HMDB01473	184182	204778	281897	314456	406558	265956	70632.2	101323	121130	153829	226889	196250
D-Glycerate 3-phosphate/D-Glycerate 2-phosphate	HMDB00807	506799	370730	528683	761631	959119	613201	542288	873001	696430	1.68068e+06	1.5776e+06	1.80202e+06
Phosphoenolpyruvate	HMDB00263	478242	499530	466934	706599	970618	832220	914846	966606	833311	1.48075e+06	1.54158e+06	1.35741e+06
pyruvate	HMDB00243	275598681	347850423	361579097	2.91377e+08	3.3685e+08	2.89987e+08	3.13767e+08	3.03136e+08	3.13068e+08	3.4963e+08	3.22066e+08	3.19433e+08
lactate	HMDB00190	3364276232	3907758598	3881702852	3457297672	4197829620	2887807745	1972598010	1927152584	1916581317	2523765363	2358170122	2239491683
citrate/isocitrate	HMDB00094	9.92017e+07	1.28806e+08	1.50431e+08	1.0308e+08	1.33626e+08	9.79339e+07	125475637	1.43341e+08	1.46617e+08	2.40627e+08	2.25701e+08	234122469
cis-aconitate	HMDB00072	2.59105e+06	3.02518e+06	2.92402e+06	2.6614e+06	3.75983e+06	3.04408e+06	2.53445e+06	3.14491e+06	3.01538e+06	4.47291e+06	5.08187e+06	4.67438e+06
2-oxoglutarate(2-)	HMDB00208	1.34094e+07	1.15736e+07	1.03191e+07	1.19362e+07	1.32747e+07	1.20195e+07	7.01603e+06	4.53171e+06	4.22695e+06	6.76513e+06	6.58783e+06	6.4426e+06
succinate(2-)	HMDB00254	5.97209e+07	6.95482e+07	7.39773e+07	5.93659e+07	7.43751e+07	6.40082e+07	5.56675e+07	5.30352e+07	5.64853e+07	6.9143e+07	5.57233e+07	5.81226e+07
fumarate	HMDB00134	1.88175e+07	2.22165e+07	2.30105e+07	2.04482e+07	2.45012e+07	2.19971e+07	1.49171e+07	1.47021e+07	1.44073e+07	2.38311e+07	2.35013e+07	2.31331e+07
malate(2-)	HMDB00156	1.01506e+08	1.29823e+08	1.37357e+08	1.11398e+08	1.20686e+08	1.12876e+08	6.36754e+07	6.10398e+07	5.70012e+07	1.24483e+08	1.19047e+08	1.22176e+08
acetoacetate	HMDB00060	4.43598e+06	3.32591e+06	3.26395e+06	4.34363e+06	3.4268e+06	3.82363e+06	4.31248e+06	4.59623e+06	4.51213e+06	3.33908e+06	4.4425e+06	4.84663e+06
2-Hydroxyglutarate	HMDB00694	1.27544e+07	1.60245e+07	1.70081e+07	1.51275e+07	1.85211e+07	1.47067e+07	1.66228e+07	1.23674e+07	1.27831e+07	1.53963e+07	1.24976e+07	1.24871e+07
dTTP	HMDB01342	38236.2	151894	115737	111343	142345	117131	21565.3	29482.9	7067.76	96017.8	124668	114695
dATP	HMDB01532	0	0	0	0	0	0	0	0	0	0	0	0

## Sheet: 13C Scr_P53_PKM2_PKM2+P53
Chemical formula	Metabolite	Scr_1	Scr_2	Scr_3	Scr+P53_1	Scr+P53_2	Scr+P53_3	PKM2_1	PKM2_2	PKM2_3	PKM2+P53_1	PKM2+P53_2	PKM2+P53_3
C3H7NO2	alanine	1.04053e+07	1.07638e+07	1.04268e+07	9.16954e+06	1.02148e+07	1.18788e+07	8.72853e+06	8.2003e+06	8.59981e+06	7.61462e+06	7.21256e+06	8.38712e+06
[13C]1C3H7NO2	1[13C]alanine	222184	212899	269214	176512	205429	323565	222400	147998	182583	168792	160332	109047
[13C]2C3H7NO2	2[13C]alanine	0	0	0	0	0	0	0	0	0	0	0	0
[13C]3C3H7NO2	3[13C]alanine	1.0291e+06	918411	807436	995553	1.04066e+06	876195	166700	117676	190360	153754	114781	108693
C5H13NO	choline	3.88462e+09	3.80159e+09	4.1799e+09	3.44939e+09	4.20119e+09	5.06991e+09	4.40468e+09	4.35446e+09	4.69151e+09	3.91513e+09	3.85093e+09	4.94502e+09
[13C]1C5H13NO	1[13C]choline	1.73915e+08	1.72514e+08	1.72645e+08	1.81679e+08	2.01529e+08	1.99422e+08	2.31618e+08	2.29705e+08	2.27643e+08	2.05967e+08	1.92303e+08	2.58864e+08
[13C]2C5H13NO	2[13C]choline	0	0	0	0	0	0	0	0	0	0	0	0
[13C]3C5H13NO	3[13C]choline	0	0	0	0	0	0	0	0	0	0	0	0
[13C]4C5H13NO	4[13C]choline	0	0	0	0	0	0	0	0	0	0	0	0
[13C]5C5H13NO	5[13C]choline	0	0	0	0	0	0	0	0	0	0	0	0
C3H7NO3	serine	2.42218e+07	2.36864e+07	2.47539e+07	2.2654e+07	2.53249e+07	2.83442e+07	2.66056e+07	2.77697e+07	2.85793e+07	2.65827e+07	2.59443e+07	2.71601e+07
[13C]1C3H7NO3	1[13C]serine	624195	622879	785982	561410	814961	761060	868000	800536	785408	801717	807723	819989
[13C]2C3H7NO3	2[13C]serine	0	0	0	0	0	0	0	0	0	0	0	11271.9
[13C]3C3H7NO3	3[13C]serine	127442	142151	172622	170876	205232	164315	64516.9	91613.9	61560.3	222338	209339	218961
C4H7N3O	Creatinine	2.74215e+08	2.58716e+08	2.43219e+08	3.03666e+08	2.30222e+08	1.9179e+08	2.38535e+08	2.28086e+08	2.09779e+08	2.52524e+08	2.62765e+08	2.05952e+08
[13C]1C4H7N3O	1[13C]Creatinine	1.16219e+07	1.10384e+07	1.03707e+07	1.2868e+07	9.68906e+06	8.03015e+06	1.00307e+07	9.78682e+06	8.70535e+06	1.06549e+07	1.12893e+07	8.82158e+06
[13C]2C4H7N3O	2[13C]Creatinine	120375	108442	99651.8	152151	65178.3	69888.2	91533.8	57157.1	51994.9	69932.5	92633.1	46450.5
[13C]3C4H7N3O	3[13C]Creatinine	0	0	0	0	0	0	0	0	0	0	0	0
[13C]4C4H7N3O	4[13C]Creatinine	0	0	0	0	0	0	0	0	0	0	0	0
C5H9NO2	proline	5.85943e+08	4.94155e+08	4.86732e+08	4.51859e+08	4.57177e+08	4.79174e+08	4.79747e+08	3.82768e+08	3.85719e+08	3.86269e+08	3.78332e+08	4.09636e+08
[13C]1C5H9NO2	1[13C]proline	3.3457e+07	2.74441e+07	2.75159e+07	2.56918e+07	2.55939e+07	2.69188e+07	2.63569e+07	2.09701e+07	2.19234e+07	2.12723e+07	2.12651e+07	2.29883e+07
[13C]2C5H9NO2	2[13C]proline	1.16438e+07	9.58557e+06	9.28972e+06	9.57208e+06	7.95418e+06	8.70196e+06	1.70747e+06	502345	555755	2.12269e+06	2.43503e+06	1.41508e+06
[13C]3C5H9NO2	3[13C]proline	1.1862e+06	874901	921542	870164	828222	741796	83186.1	163915	24263.5	162432	238118	188250
[13C]4C5H9NO2	4[13C]proline	430766	343742	343864	315820	404002	272050	0	16201	0	39794.4	43782.6	56568.2
[13C]5C5H9NO2	5[13C]proline	126950	52126.7	42216.7	31617.1	40634.3	21410.3	0	0	0	0	0	0
C5H11NO2	Betaine	1.9874e+08	1.86002e+08	2.01697e+08	1.65608e+08	1.88995e+08	2.00338e+08	2.12275e+08	2.08456e+08	1.96841e+08	1.67475e+08	1.6636e+08	1.97634e+08
[13C]1C5H11NO2	1[13C]betaine	1.11084e+07	9.96417e+06	1.11215e+07	9.32798e+06	1.02455e+07	1.11124e+07	1.16381e+07	1.13055e+07	1.0893e+07	9.1187e+06	8.83512e+06	1.07902e+07
[13C]2C5H11NO2	2[13C]betaine	237271	188694	222610	194150	214640	253622	262447	265270	254964	191458	181360	236067
[13C]3C5H11NO2	3[13C]betaine	0	0	0	0	0	0	0	0	0	0	0	0
[13C]4C5H11NO2	4[13C]betaine	0	0	0	0	0	0	0	0	0	0	0	0
[13C]5C5H11NO2	5[13C]betaine	0	0	0	0	0	0	0	0	0	0	0	0
C4H9NO3	threonine	1.71145e+07	1.56699e+07	1.6839e+07	1.36316e+07	1.5553e+07	1.86199e+07	2.06136e+07	1.9902e+07	2.0598e+07	1.82843e+07	1.61784e+07	1.90469e+07
[13C]1C4H9NO3	1[13C]threonine	587721	616370	536396	410949	414666	715300	648533	739610	705581	581692	547043	686891
[13C]2C4H9NO3	2[13C]threonine	0	0	0	0	0	0	0	0	0	0	0	0
[13C]3C4H9NO3	3[13C]threonine	0	0	0	0	0	0	0	0	0	0	0	0
[13C]4C4H9NO3	4[13C]threonine	0	0	0	0	0	0	0	0	0	0	0	0
C3H7NO2S	cysteine	0	0	0	0	12701.3	0	0	15660.3	16458.7	15874.7	0	0
[13C]1C3H7NO2S	1[13C]cysteine	0	0	0	0	0	0	0	0	0	0	0	0
[13C]2C3H7NO2S	2[13C]cysteine	0	0	0	0	0	0	0	0	0	0	0	0
[13C]3C3H7NO2S	3[13C]cysteine	0	0	0	0	0	0	0	0	0	0	0	0
C4H9N3O2	creatine	2.93464e+08	3.04944e+08	3.01474e+08	2.6513e+08	2.86335e+08	3.2762e+08	2.5757e+08	2.5763e+08	2.53088e+08	2.6137e+08	2.44664e+08	2.54092e+08
[13C]1C4H9N3O2	1[13C]creatine	1.25097e+07	1.29968e+07	1.26027e+07	1.12635e+07	1.20617e+07	1.37855e+07	1.10131e+07	1.04313e+07	1.07786e+07	1.06802e+07	9.87293e+06	1.04133e+07
[13C]2C4H9N3O2	2[13C]creatine	63919.6	81453.5	204954	39019.2	84378.8	79320.9	85572.9	52052.6	102426	31714.7	88264.3	95458.8
[13C]3C4H9N3O2	3[13C]creatine	0	0	0	0	0	0	0	0	0	0	0	0
[13C]4C4H9N3O2	4[13C]creatine	0	0	0	0	0	0	0	0	0	0	0	0
C5H12N2O2	ornithine	5.45947e+06	5.7704e+06	5.89231e+06	4.73537e+06	6.03624e+06	7.42782e+06	5.56957e+06	5.84639e+06	6.20677e+06	5.31387e+06	4.70209e+06	6.0718e+06
[13C]1C5H12N2O2	1[13C]ornithine	259371	253667	246773	224297	290516	363861	262623	267260	318767	218600	250672	285581
[13C]2C5H12N2O2	2[13C]ornithine	0	0	0	0	0	0	0	0	0	0	0	0
[13C]3C5H12N2O2	3[13C]ornithine	0	0	0	0	0	0	0	0	0	0	0	0
[13C]4C5H12N2O2	4[13C]ornithine	0	0	0	0	0	0	0	0	0	0	0	0
[13C]5C5H12N2O2	5[13C]ornithine	0	0	0	0	0	0	0	0	0	0	0	0
C4H8N2O3	asparagine	2.72114e+07	2.67557e+07	2.70964e+07	2.50581e+07	2.74779e+07	2.92936e+07	2.87813e+07	2.97492e+07	3.05752e+07	2.91352e+07	2.79074e+07	2.98221e+07
[13C]1C4H8N2O3	1[13C]asparagine	1.04061e+06	960660	920697	802790	887022	987683	917621	1.05556e+06	1.09074e+06	1.01602e+06	954905	977819
[13C]2C4H8N2O3	2[13C]asparagine	0	0	0	0	0	0	0	0	0	0	0	0
[13C]3C4H8N2O3	3[13C]asparagine	0	0	0	0	0	0	0	0	0	0	0	0
[13C]4C4H8N2O3	4[13C]asparagine	0	0	0	0	0	0	0	0	0	0	0	0
C5H10N2O3	glutamine	4.47969e+09	4.41842e+09	4.59924e+09	4.23121e+09	4.69165e+09	5.20643e+09	4.72969e+09	4.86365e+09	5.05314e+09	4.64345e+09	4.48724e+09	4.91953e+09
[13C]1C5H10N2O3	1[13C]glutamine	2.56838e+08	2.51023e+08	2.61604e+08	2.41375e+08	2.65007e+08	2.96209e+08	2.69443e+08	2.7778e+08	2.85684e+08	2.62351e+08	2.53075e+08	2.81244e+08
[13C]2C5H10N2O3	2[13C]glutamine	3.97397e+06	4.27976e+06	4.42746e+06	4.32983e+06	4.32619e+06	4.87601e+06	4.40836e+06	4.56149e+06	4.36895e+06	4.60343e+06	4.57014e+06	4.77901e+06
[13C]3C5H10N2O3	3[13C]glutamine	0	0	0	0	0	0	0	0	0	0	0	0
[13C]4C5H10N2O3	4[13C]glutamine	0	0	0	0	0	0	0	0	0	0	0	0
[13C]5C5H10N2O3	5[13C]glutamine	0	0	0	0	0	0	0	0	0	0	0	0
C5H9NO4	glutamate	5.58502e+08	5.35372e+08	5.19071e+08	4.85917e+08	5.121e+08	5.55292e+08	3.92898e+08	3.76011e+08	3.62323e+08	4.43489e+08	4.53967e+08	4.56562e+08
[13C]1C5H9NO4	1[13C]glutamate	3.56281e+07	3.40211e+07	3.34935e+07	3.11426e+07	3.24231e+07	3.57025e+07	3.0634e+07	2.97112e+07	2.83259e+07	3.48889e+07	3.57406e+07	3.60283e+07
[13C]2C5H9NO4	2[13C]glutamate	4.57496e+07	4.32087e+07	4.13869e+07	3.94633e+07	4.10059e+07	4.5881e+07	3.87845e+07	3.77368e+07	3.47658e+07	4.86066e+07	5.08577e+07	4.88738e+07
[13C]3C5H9NO4	3[13C]glutamate	5.32299e+06	4.93314e+06	4.88204e+06	4.51526e+06	4.85539e+06	5.20465e+06	5.48667e+06	5.58948e+06	5.2422e+06	6.70508e+06	6.76558e+06	6.97144e+06
[13C]4C5H9NO4	4[13C]glutamate	2.43901e+06	2.16643e+06	2.12013e+06	2.05588e+06	2.21905e+06	2.40659e+06	1.83377e+06	1.79436e+06	1.72257e+06	2.66383e+06	2.6446e+06	2.56752e+06
[13C]5C5H9NO4	5[13C]glutamate	703584	613200	626401	551391	577348	753403	466976	277782	285055	523646	526537	439273
C5H11NO2S	methionine	1.53997e+08	1.36603e+08	1.45846e+08	1.14237e+08	1.45293e+08	1.56733e+08	1.68571e+08	1.66885e+08	1.58748e+08	1.29456e+08	1.22948e+08	1.66969e+08
[13C]1C5H11NO2S	1[13C]methionine	8.29057e+06	7.3183e+06	7.64636e+06	6.10984e+06	7.90998e+06	8.61944e+06	9.06243e+06	8.83801e+06	8.44099e+06	6.9826e+06	6.56751e+06	8.86295e+06
[13C]2C5H11NO2S	2[13C]methionine	95046.8	60260.2	72748.8	40476.8	100901	79004.8	125764	43134.8	76840.7	47281.5	38857.9	87336.5
[13C]3C5H11NO2S	3[13C]methionine	0	0	0	0	0	0	0	0	0	0	0	0
[13C]4C5H11NO2S	4[13C]methionine	22542.7	13363.2	34880.2	28814.2	66624.5	10016.3	0	0	0	0	0	0
[13C]5C5H11NO2S	5[13C]methionine	0	0	0	0	0	0	0	0	0	0	0	0
C5H5N5O	guanine	2.48033e+06	3.66505e+06	3.72998e+06	3.90597e+06	3.66626e+06	3.31121e+06	3.13512e+06	4.12847e+06	3.68722e+06	4.62428e+06	4.54624e+06	4.0831e+06
[13C]1C5H5N5O	1[13C]guanine	53359.5	120772	137545	127675	115702	108390	105753	158621	122721	183369	170974	135706
[13C]2C5H5N5O	2[13C]guanine	0	0	0	0	0	0	0	0	0	0	0	0
[13C]3C5H5N5O	3[13C]guanine	0	0	0	0	0	0	0	0	0	0	0	0
[13C]4C5H5N5O	4[13C]guanine	0	0	0	0	0	0	0	0	0	0	0	0
[13C]5C5H5N5O	5[13C]guanine	0	0	0	0	0	0	0	0	0	0	0	0
C6H9N3O2	histidine	1.82139e+08	1.9423e+08	2.15747e+08	1.67454e+08	2.16806e+08	2.88631e+08	2.26729e+08	2.30884e+08	2.68787e+08	2.02572e+08	1.8303e+08	2.62633e+08
[13C]1C6H9N3O2	1[13C]histidine	1.17952e+07	1.26609e+07	1.3959e+07	1.05555e+07	1.39982e+07	1.87977e+07	1.45907e+07	1.4803e+07	1.71716e+07	1.28637e+07	1.17873e+07	1.70916e+07
[13C]2C6H9N3O2	2[13C]histidine	143526	151903	215294	140617	207894	224211	269516	174096	265980	221924	144091	214814
[13C]3C6H9N3O2	3[13C]histidine	0	0	0	0	0	0	0	0	0	0	0	0
[13C]4C6H9N3O2	4[13C]histidine	0	0	0	0	0	0	0	0	0	0	0	0
[13C]5C6H9N3O2	5[13C]histidine	0	0	0	0	0	0	0	0	0	0	0	0
[13C]6C6H9N3O2	6[13C]histidine	0	0	0	0	0	0	0	0	0	0	0	0
C8H17NO2	2-Aminooctanoic acid	2.83685e+06	2.93824e+06	3.16435e+06	2.80462e+06	2.96516e+06	3.54777e+06	2.9627e+06	3.20442e+06	3.23819e+06	2.94341e+06	2.97943e+06	3.23601e+06
[13C]1C8H17NO2	1[13C]2-Aminooctanoic acid	105462	104128	101323	47943.8	62038.7	14287.2	0	46060.7	141243	14742.5	33435.1	14987.2
[13C]2C8H17NO2	2[13C]2-Aminooctanoic acid	0	0	0	0	0	0	0	0	0	0	0	0
[13C]3C8H17NO2	3[13C]2-Aminooctanoic acid	0	0	0	0	0	0	0	0	0	0	0	0
[13C]4C8H17NO2	4[13C]2-Aminooctanoic acid	0	0	0	0	0	0	0	0	0	0	0	0
[13C]5C8H17NO2	5[13C]2-Aminooctanoic acid	0	0	0	0	0	0	0	0	0	0	0	0
[13C]6C8H17NO2	6[13C]2-Aminooctanoic acid	0	0	0	0	0	0	0	0	0	0	0	0
[13C]7C8H17NO2	7[13C]2-Aminooctanoic acid	0	0	0	0	0	0	0	0	0	0	0	0
[13C]8C8H17NO2	8[13C]2-Aminooctanoic acid	0	0	0	0	0	0	0	0	0	0	0	0
C7H15NO3	carnitine	2.34664e+07	2.30698e+07	2.35299e+07	2.01241e+07	2.44399e+07	2.84927e+07	2.12428e+07	2.07056e+07	2.2898e+07	2.07932e+07	2.06897e+07	2.50407e+07
[13C]1C7H15NO3	1[13C]carnitine	1.3531e+06	1.41337e+06	1.30808e+06	1.13828e+06	1.47205e+06	1.76295e+06	1.2387e+06	1.17361e+06	1.38879e+06	1.27454e+06	1.16547e+06	1.49104e+06
[13C]2C7H15NO3	2[13C]carnitine	0	0	0	0	0	0	0	0	0	0	0	0
[13C]3C7H15NO3	3[13C]carnitine	0	0	0	0	0	0	0	0	0	0	0	0
[13C]4C7H15NO3	4[13C]carnitine	0	0	0	0	0	0	0	0	0	0	0	0
[13C]5C7H15NO3	5[13C]carnitine	0	0	0	0	0	0	0	0	0	0	0	0
[13C]6C7H15NO3	6[13C]carnitine	0	0	0	0	0	0	0	0	0	0	0	0
[13C]7C7H15NO3	7[13C]carnitine	0	0	0	0	0	0	0	0	0	0	0	0
C9H11NO2	phenylalanine	1.27393e+09	1.35078e+09	1.35255e+09	1.20926e+09	1.1398e+09	1.33074e+09	1.39015e+09	1.32051e+09	1.45217e+09	1.22317e+09	1.35852e+09	1.47537e+09
[13C]1C9H11NO2	1[13C]phenylalanine	1.25101e+08	1.32e+08	1.32704e+08	1.18586e+08	1.11265e+08	1.3002e+08	1.35592e+08	1.2941e+08	1.41291e+08	1.19554e+08	1.33681e+08	1.44803e+08
[13C]2C9H11NO2	2[13C]phenylalanine	3.9172e+06	4.08057e+06	4.14432e+06	3.7495e+06	3.45949e+06	4.0014e+06	4.17149e+06	3.82993e+06	4.21234e+06	3.64429e+06	4.1341e+06	4.35475e+06
[13C]3C9H11NO2	3[13C]phenylalanine	243091	5235.72	107400	75436	513358	456396	37382.3	65705.8	211235	67694.3	37280.2	343707
[13C]4C9H11NO2	4[13C]phenylalanine	0	0	0	0	0	0	0	0	0	0	0	0
[13C]5C9H11NO2	5[13C]phenylalanine	0	0	0	0	0	0	0	0	0	0	0	0
[13C]6C9H11NO2	6[13C]phenylalanine	0	0	0	0	0	0	0	0	0	0	0	0
[13C]7C9H11NO2	7[13C]phenylalanine	0	0	0	0	0	0	0	0	0	0	0	0
[13C]8C9H11NO2	8[13C]phenylalanine	0	0	0	0	0	0	0	0	0	0	0	0
[13C]9C9H11NO2	9[13C]phenylalanine	0	0	0	0	0	0	0	0	0	0	0	0
C9H11NO3	tyrosine	1.40137e+08	1.2925e+08	1.25994e+08	1.07774e+08	1.34039e+08	1.51979e+08	1.67139e+08	1.40093e+08	1.50457e+08	1.22947e+08	1.16944e+08	1.51361e+08
[13C]1C9H11NO3	1[13C]tyrosine	1.32969e+07	1.23042e+07	1.19212e+07	1.00076e+07	1.26348e+07	1.44808e+07	1.60156e+07	1.30456e+07	1.42355e+07	1.18132e+07	1.10372e+07	1.3994e+07
[13C]2C9H11NO3	2[13C]tyrosine	80089.3	207231	124029	68739.9	109802	149449	135228	154686	203193	168371	118341	217101
[13C]3C9H11NO3	3[13C]tyrosine	78274.6	18104.6	5618.27	47543.2	120296	59588.2	6565.86	18568.6	51871.1	33585.8	47099.7	49680.3
[13C]4C9H11NO3	4[13C]tyrosine	0	0	0	0	0	0	0	0	0	0	0	0
[13C]5C9H11NO3	5[13C]tyrosine	0	0	0	0	0	0	0	0	0	0	0	0
[13C]6C9H11NO3	6[13C]tyrosine	0	0	0	0	0	0	0	0	0	0	0	0
[13C]7C9H11NO3	7[13C]tyrosine	0	0	0	0	0	0	0	0	0	0	0	0
[13C]8C9H11NO3	8[13C]tyrosine	0	0	0	0	0	0	0	0	0	0	0	0
[13C]9C9H11NO3	9[13C]tyrosine	0	0	0	0	0	0	0	0	0	0	0	0
C5H14NO4P	Phosphorylcholine	2.70944e+08	2.73089e+08	2.98884e+08	1.87019e+08	2.25234e+08	2.50707e+08	1.25988e+08	1.31335e+08	1.22898e+08	1.49063e+08	1.55347e+08	1.75866e+08
[13C]1C5H14NO4P	1[13C]Phosphorylcholine	1.38713e+07	1.39191e+07	1.48884e+07	9.39292e+06	1.14154e+07	1.25482e+07	5.96575e+06	6.34045e+06	6.00623e+06	7.66221e+06	7.72724e+06	8.74969e+06
[13C]2C5H14NO4P	2[13C]Phosphorylcholine	0	0	0	0	0	0	0	0	0	0	0	0
[13C]3C5H14NO4P	3[13C]Phosphorylcholine	0	0	0	0	0	0	0	0	0	0	0	0
[13C]4C5H14NO4P	4[13C]Phosphorylcholine	0	0	0	0	0	0	0	0	0	0	0	0
[13C]5C5H14NO4P	5[13C]Phosphorylcholine	0	0	0	0	0	0	0	0	0	0	0	0
C11H15N5O3S	S-methyl-5-thioadenosine	3.52185e+06	3.80948e+06	4.00117e+06	3.58892e+06	3.64371e+06	3.93609e+06	739588	735297	895132	1.38199e+06	1.3409e+06	1.49318e+06	#REF!	#REF!	#REF!
[13C]1C11H15N5O3S	1[13C]S-methyl-5-thioadenosine	477943	489694	533740	479684	463941	521997	54369.4	21680.3	31086.8	91638.8	105586	102596	#REF!	#REF!	#REF!
[13C]2C11H15N5O3S	2[13C]S-methyl-5-thioadenosine	564748	680344	678381	687393	727856	725546	1491.19	2366.83	15181.2	44483.9	79815.7	22823.9	#REF!	#REF!	#REF!
[13C]3C11H15N5O3S	3[13C]S-methyl-5-thioadenosine	899932	1.037e+06	1.04742e+06	1.03838e+06	1.08849e+06	1.1695e+06	18268.1	2103.29	34754.7	130899	108489	165411	#REF!	#REF!	#REF!
[13C]4C11H15N5O3S	4[13C]S-methyl-5-thioadenosine	62368.2	61687.3	72530.4	90724.8	74038.4	96181.8	0	0	4807.97	7136.74	7591.66	4498.87	#REF!	#REF!	#REF!
[13C]5C11H15N5O3S	5[13C]S-methyl-5-thioadenosine	737882	865340	763824	888324	864756	930663	6981.66	7447.61	0	39970.6	32924.2	43680.3	#REF!	#REF!	#REF!
[13C]6C11H15N5O3S	6[13C]S-methyl-5-thioadenosine	0	0	0	0	0	0	0	0	0	0	0	0
[13C]7C11H15N5O3S	7[13C]S-methyl-5-thioadenosine	0	0	0	0	0	0	0	0	0	0	0	0
[13C]8C11H15N5O3S	8[13C]S-methyl-5-thioadenosine	0	0	0	0	0	0	0	0	0	0	0	0
[13C]9C11H15N5O3S	9[13C]S-methyl-5-thioadenosine	0	0	0	0	0	0	0	0	0	0	0	0
[13C]10C11H15N5O3S	10[13C]S-methyl-5-thioadenosine	0	0	0	0	0	0	0	0	0	0	0	0
[13C]11C11H15N5O3S	11[13C]S-methyl-5-thioadenosine	0	0	0	0	0	0	0	0	0	0	0	0
C10H17N3O6S	GSH	8.23902e+07	7.4608e+07	8.14601e+07	7.53599e+07	8.22822e+07	8.94541e+07	9.49471e+07	1.01176e+08	7.80209e+07	1.19819e+08	1.27481e+08	1.1124e+08
[13C]1C10H17N3O6S	1[13C]glutathione	9.33408e+06	8.29294e+06	9.32181e+06	8.50802e+06	9.46563e+06	1.05619e+07	1.26506e+07	1.34723e+07	1.03067e+07	1.55229e+07	1.7627e+07	1.49731e+07
[13C]2C10H17N3O6S	2[13C]glutathione	1.25052e+07	1.13156e+07	1.26655e+07	1.34947e+07	1.49852e+07	1.60813e+07	2.09052e+07	2.21591e+07	1.72508e+07	3.04927e+07	3.33047e+07	2.86433e+07
[13C]3C10H17N3O6S	3[13C]glutathione	1.55322e+06	1.83327e+06	1.61684e+06	1.89368e+06	1.74778e+06	2.03566e+06	2.76438e+06	2.98771e+06	2.44111e+06	4.39257e+06	4.08778e+06	4.41895e+06
[13C]4C10H17N3O6S	4[13C]glutathione	789021	880872	857462	1.03358e+06	1.14894e+06	1.22e+06	1.58129e+06	1.6976e+06	1.41766e+06	2.74094e+06	2.75652e+06	2.57144e+06
[13C]5C10H17N3O6S	5[13C]glutathione	56689.1	84275.4	31402	97052.1	30554.7	39590.3	174449	182785	72740.6	328887	429210	231975
[13C]6C10H17N3O6S	6[13C]glutathione	0	0	0	0	0	0	0	0	0	0	0	0
[13C]7C10H17N3O6S	7[13C]glutathione	0	0	0	0	0	0	0	0	0	0	0	0
[13C]8C10H17N3O6S	8[13C]glutathione	0	0	0	0	0	0	0	0	0	0	0	0
[13C]9C10H17N3O6S	9[13C]glutathione	0	0	0	0	0	0	0	0	0	0	0	0
[13C]10C10H17N3O6S	10[13C]glutathione	0	0	0	0	0	0	0	0	0	0	0	0
C15H22N6O5S	S-adenosyl-L-methionine	2.72713e+06	3.13719e+06	3.07362e+06	2.78001e+06	3.01724e+06	3.01604e+06	489591	478179	536004	777505	799633	896285
[13C]1C15H22N6O5S	1[13C]S-adenosyl-L-methionine	462574	519692	481086	460908	494625	474696	19138.1	64851.2	24763.9	84294.2	128504	95518.1
[13C]2C15H22N6O5S	2[13C]S-adenosyl-L-methionine	439026	577299	515432	505631	562826	588838	0	4300.09	3862.66	51552.7	51148.6	44345.5
[13C]3C15H22N6O5S	3[13C]S-adenosyl-L-methionine	760480	932623	906409	891831	970633	913725	13462.6	25968.3	7818.11	70159.7	82062.8	106722
[13C]4C15H22N6O5S	4[13C]S-adenosyl-L-methionine	115044	137939	145852	169294	154909	135003	4758.29	0	0	5214.89	0	3630.26
[13C]5C15H22N6O5S	5[13C]S-adenosyl-L-methionine	573374	766258	668485	688990	801265	796246	4394.75	13086.3	12958.3	51522.6	47537.2	71699.7
[13C]6C15H22N6O5S	6[13C]S-adenosyl-L-methionine	29558.9	26280.9	7074.81	59702.2	35308	21845.3	0	0	0	0	0	0
[13C]7C15H22N6O5S	7[13C]S-adenosyl-L-methionine	0	0	0	0	0	0	0	0	0	0	0	0
[13C]8C15H22N6O5S	8[13C]S-adenosyl-L-methionine	0	0	0	0	0	0	0	0	0	0	0	0
[13C]9C15H22N6O5S	9[13C]S-adenosyl-L-methionine	0	0	0	0	0	0	0	0	0	0	0	0
[13C]10C15H22N6O5S	10[13C]S-adenosyl-L-methionine	0	0	0	0	0	0	0	0	0	0	0	0
[13C]11C15H22N6O5S	11[13C]S-adenosyl-L-methionine	0	0	0	0	0	0	0	0	0	0	0	0
[13C]12C15H22N6O5S	12[13C]S-adenosyl-L-methionine	0	0	0	0	0	0	0	0	0	0	0	0
[13C]13C15H22N6O5S	13[13C]S-adenosyl-L-methionine	0	0	0	0	0	0	0	0	0	0	0	0
[13C]14C15H22N6O5S	14[13C]S-adenosyl-L-methionine	0	0	0	0	0	0	0	0	0	0	0	0
[13C]15C15H22N6O5S	15[13C]S-adenosyl-L-methionine	0	0	0	0	0	0	0	0	0	0	0	0
C20H32N6O12S2	GSSG	5.56937e+06	5.5564e+06	6.12608e+06	6.20966e+06	7.21426e+06	6.91566e+06	5.36109e+06	6.11361e+06	6.25828e+06	6.76814e+06	7.84052e+06	8.09283e+06
[13C]1C20H32N6O12S2	1[13C]glutathione disulfide_pos	1.37121e+06	1.70202e+06	1.58035e+06	1.67837e+06	1.91761e+06	2.04318e+06	1.77686e+06	1.96517e+06	1.96911e+06	1.98234e+06	2.35999e+06	2.33638e+06
[13C]2C20H32N6O12S2	2[13C]glutathione disulfide_pos	1.85082e+06	1.84096e+06	2.18422e+06	2.36587e+06	2.82042e+06	2.90568e+06	2.75782e+06	3.02099e+06	2.95848e+06	3.92892e+06	4.43442e+06	4.19118e+06
[13C]3C20H32N6O12S2	3[13C]glutathione disulfide_pos	360994	293357	313367	615130	565791	530334	514147	844613	787778	1.08203e+06	1.30434e+06	1.04569e+06
[13C]4C20H32N6O12S2	4[13C]glutathione disulfide_pos	79706.4	127136	18662.8	118878	81914.9	281866	392596	591388	237978	663714	968089	702698
[13C]5C20H32N6O12S2	5[13C]glutathione disulfide_pos	0	0	0	0	0	0	8763.77	37210	49103.5	126397	46531.8	68164.4
[13C]6C20H32N6O12S2	6[13C]glutathione disulfide_pos	0	0	0	0	0	0	0	0	0	0	0	0
[13C]7C20H32N6O12S2	7[13C]glutathione disulfide_pos	0	0	0	0	0	0	0	0	0	0	0	0
[13C]8C20H32N6O12S2	8[13C]glutathione disulfide_pos	0	0	0	0	0	0	0	0	0	0	0	0
[13C]9C20H32N6O12S2	9[13C]glutathione disulfide_pos	0	0	0	0	0	0	0	0	0	0	0	0
[13C]10C20H32N6O12S2	10[13C]glutathione disulfide_pos	0	0	0	0	0	0	0	0	0	0	0	0
[13C]11C20H32N6O12S2	11[13C]glutathione disulfide_pos	0	0	0	0	0	0	0	0	0	0	0	0
[13C]12C20H32N6O12S2	12[13C]glutathione disulfide_pos	0	0	0	0	0	0	0	0	0	0	0	0
[13C]13C20H32N6O12S2	13[13C]glutathione disulfide_pos	0	0	0	0	0	0	0	0	0	0	0	0
[13C]14C20H32N6O12S2	14[13C]glutathione disulfide_pos	0	0	0	0	0	0	0	0	0	0	0	0
[13C]15C20H32N6O12S2	15[13C]glutathione disulfide_pos	0	0	0	0	0	0	0	0	0	0	0	0
[13C]16C20H32N6O12S2	16[13C]glutathione disulfide_pos	0	0	0	0	0	0	0	0	0	0	0	0
[13C]17C20H32N6O12S2	17[13C]glutathione disulfide_pos	0	0	0	0	0	0	0	0	0	0	0	0
[13C]18C20H32N6O12S2	18[13C]glutathione disulfide_pos	0	0	0	0	0	0	0	0	0	0	0	0
[13C]19C20H32N6O12S2	19[13C]glutathione disulfide_pos	0	0	0	0	0	0	0	0	0	0	0	0
[13C]20C20H32N6O12S2	20[13C]glutathione disulfide_pos	0	0	0	0	0	0	0	0	0	0	0	0
C21H27N7O14P2	NAD+_pos	8.05553e+06	7.66887e+06	7.72621e+06	7.46671e+06	8.00231e+06	8.56675e+06	8.73611e+06	8.9866e+06	7.44643e+06	1.0418e+07	1.01568e+07	9.96874e+06
[13C]1C21H27N7O14P2	1[13C]NAD+_pos	2.32186e+06	2.1981e+06	2.03266e+06	2.00146e+06	2.28615e+06	2.32334e+06	2.57692e+06	2.70361e+06	2.24278e+06	2.92137e+06	3.17743e+06	3.08207e+06
[13C]2C21H27N7O14P2	2[13C]NAD+_pos	2.31958e+06	2.23485e+06	2.08582e+06	2.31197e+06	2.34746e+06	2.50735e+06	1.79786e+06	1.72194e+06	1.3756e+06	2.47731e+06	2.57794e+06	2.46604e+06
[13C]3C21H27N7O14P2	3[13C]NAD+_pos	3.95877e+06	3.46276e+06	3.30671e+06	3.85996e+06	4.13161e+06	4.35349e+06	2.34663e+06	2.59944e+06	2.03117e+06	3.6388e+06	3.67304e+06	3.56736e+06
[13C]4C21H27N7O14P2	4[13C]NAD+_pos	1.18902e+06	1.11533e+06	1.17821e+06	1.13362e+06	1.34211e+06	1.27759e+06	787469	874781	721195	1.3377e+06	1.46762e+06	1.14631e+06
[13C]5C21H27N7O14P2	5[13C]NAD+_pos	3.28022e+06	3.03532e+06	2.93543e+06	3.50522e+06	3.43608e+06	3.41296e+06	1.72571e+06	1.77955e+06	1.65253e+06	3.02718e+06	2.92929e+06	2.82493e+06
[13C]6C21H27N7O14P2	6[13C]NAD+_pos	1.01748e+06	1.00418e+06	980553	1.01232e+06	1.1498e+06	1.15141e+06	507626	472254	346532	858732	888351	812801
[13C]7C21H27N7O14P2	7[13C]NAD+_pos	644596	544239	503436	729126	639518	724612	159672	132173	93104.9	382241	402261	455751
[13C]8C21H27N7O14P2	8[13C]NAD+_pos	696608	692412	612237	779057	685382	760666	181639	171307	125586	369671	393760	336406
[13C]9C21H27N7O14P2	9[13C]NAD+_pos	153434	125889	74606.6	115574	132501	204438	11143.7	0	29129.7	41457.5	50467.7	18052
[13C]10C21H27N7O14P2	10[13C]NAD+_pos	214983	217907	157318	221817	236006	339754	26579.6	11577.2	20490.8	108982	112202	88251.2
[13C]11C21H27N7O14P2	11[13C]NAD+_pos	0	0	0	0	0	0	0	0	0	0	0	0
[13C]12C21H27N7O14P2	12[13C]NAD+_pos	0	0	0	0	0	0	0	0	0	0	0	0
[13C]13C21H27N7O14P2	13[13C]NAD+_pos	0	0	0	0	0	0	0	0	0	0	0	0
[13C]14C21H27N7O14P2	14[13C]NAD+_pos	0	0	0	0	0	0	0	0	0	0	0	0
[13C]15C21H27N7O14P2	15[13C]NAD+_pos	0	0	0	0	0	0	0	0	0	0	0	0
[13C]16C21H27N7O14P2	16[13C]NAD+_pos	0	0	0	0	0	0	0	0	0	0	0	0
[13C]17C21H27N7O14P2	17[13C]NAD+_pos	0	0	0	0	0	0	0	0	0	0	0	0
[13C]18C21H27N7O14P2	18[13C]NAD+_pos	0	0	0	0	0	0	0	0	0	0	0	0
[13C]19C21H27N7O14P2	19[13C]NAD+_pos	0	0	0	0	0	0	0	0	0	0	0	0
[13C]20C21H27N7O14P2	20[13C]NAD+_pos	0	0	0	0	0	0	0	0	0	0	0	0
[13C]21C21H27N7O14P2	21[13C]NAD+_pos	0	0	0	0	0	0	0	0	0	0	0	0
C10H13N5O4	adenosine	5.96558e+06	5.71667e+06	5.84569e+06	7.35969e+06	6.56406e+06	4.23647e+06	9.37353e+06	1.10637e+07	7.69858e+06	8.74065e+06	8.55861e+06	6.12699e+06
	1[13C]adenosine	623845	635251	667606	833702	757902	479079	1.10224e+06	1.34071e+06	906978	1.12299e+06	1.03572e+06	703487
	2[13C]adenosine	904174	886187	896411	1.27939e+06	1.16258e+06	651424	646201	785961	573845	824573	830898	580745
	3[13C]adenosine	1.45725e+06	1.33363e+06	1.47701e+06	2.00031e+06	1.83676e+06	1.04426e+06	987253	1.25679e+06	840960	1.23458e+06	1.22303e+06	872166
	4[13C]adenosine	6449.92	0	4374.22	6420.46	0	0	4556.62	5137.74	0	0	0	0
	5[13C]adenosine	1.10894e+06	1.12428e+06	1.1077e+06	1.70372e+06	1.48507e+06	929493	659495	880364	479843	886153	912445	577582
	6[13C]adenosine	0	0	0	0	0	0	0	0	0	0	0	0
	7[13C]adenosine	0	0	0	0	0	0	0	0	0	0	0	0
	8[13C]adenosine	0	0	0	0	0	0	0	0	0	0	0	0
	9[13C]adenosine	0	0	0	0	0	0	0	0	0	0	0	0
	10[13C]adenosine	0	0	0	0	0	0	0	0	0	0	0	0
203.116	O-acetylcarnitine-0	9.68988e+06	8.66927e+06	8.58417e+06	9.85267e+06	7.7431e+06	7.78715e+06	8.66998e+06	8.52721e+06	7.75921e+06	8.47396e+06	8.16623e+06	7.14725e+06
	O-acetylcarnitine-1	927519	761622	942040	951697	587748	771501	849804	706866	735984	898229	797917	701134
	O-acetylcarnitine-2	1.735e+06	1.59644e+06	1.41072e+06	1.90485e+06	1.43867e+06	1.44645e+06	926083	925497	870523	1.07588e+06	1.16558e+06	842333
	O-acetylcarnitine-3	22516.1	38872.6	44329.5	52575.1	0	33290.6	0	16795.2	16467.2	0	0	0
	O-acetylcarnitine-4	0	0	0	0	0	0	0	0	0	0	0	0
	O-acetylcarnitine-5	0	0	0	0	0	0	0	0	0	0	0	0
	O-acetylcarnitine-6	0	0	0	0	0	0	0	0	0	0	0	0
	O-acetylcarnitine-7	0	0	0	0	0	0	0	0	0	0	0	0
	O-acetylcarnitine-8	0	0	0	0	0	0	0	0	0	0	0	0
	O-acetylcarnitine-9	0	0	0	0	0	0	0	0	0	0	0	0
399.335	L-palmitoylcarnitine-0	242822	233840	244903	150169	123764	194575	360971	299419	445545	290191	241986	332845
	L-palmitoylcarnitine-1	0	0	0	0	0	0	0	0	0	0	0	0
	L-palmitoylcarnitine-2	6794.83	0	0	0	0	0	0	0	0	0	0	0
	L-palmitoylcarnitine-3	0	0	0	0	0	0	0	0	0	0	0	0
	L-palmitoylcarnitine-4	0	0	0	0	0	0	0	0	0	0	0	0
	L-palmitoylcarnitine-5	0	0	0	0	0	0	0	0	0	0	0	0
	L-palmitoylcarnitine-6	0	0	0	0	0	0	0	0	0	0	0	0
	L-palmitoylcarnitine-7	0	0	0	0	0	0	0	0	0	0	0	0
	L-palmitoylcarnitine-8	0	0	0	0	0	0	0	0	0	0	0	0
	L-palmitoylcarnitine-9	0	0	0	0	0	0	0	0	0	0	0	0
	L-palmitoylcarnitine-10	0	0	0	0	0	0	0	0	0	0	0	0
	L-palmitoylcarnitine-11	0	0	0	0	0	0	0	0	0	0	0	0
	L-palmitoylcarnitine-12	0	0	0	0	0	0	0	0	0	0	0	0
	L-palmitoylcarnitine-13	0	0	0	0	0	0	0	0	0	0	0	0
	L-palmitoylcarnitine-14	0	0	0	0	0	0	0	0	0	0	0	0
	L-palmitoylcarnitine-15	0	0	0	0	0	0	0	0	0	0	0	0
	L-palmitoylcarnitine-16	0	0	0	0	0	0	0	0	0	0	0	0
	L-palmitoylcarnitine-17	0	0	0	0	0	0	0	0	0	0	0	0
	L-palmitoylcarnitine-18	0	0	0	0	0	0	0	0	0	0	0	0
	L-palmitoylcarnitine-19	0	0	0	0	0	0	0	0	0	0	0	0
	L-palmitoylcarnitine-20	0	0	0	0	0	0	0	0	0	0	0	0
	L-palmitoylcarnitine-21	0	0	0	0	0	0	0	0	0	0	0	0
	L-palmitoylcarnitine-22	0	0	0	0	0	0	0	0	0	0	0	0
	L-palmitoylcarnitine-23	0	0	0	0	0	0	0	0	0	0	0	0
C2H5NO2	glycine	1.09906e+06	861228	1.03522e+06	696592	748672	970240	1.02045e+06	1.0622e+06	926859	883044	826042	914078
[13C]1C2H5NO2	1[13C]glycine	0	0	0	0	0	0	9643.56	3784.02	3803.46	0	0	0
[13C]2C2H5NO2	2[13C]glycine	13817.3	6380.64	0	0	22039.5	0	23067.9	24720.4	14283.7	53792.2	24910.1	38174.2
C2H7NO2S	Hypotaurine	547478	553834	553362	502552	567824	484338	717899	624976	583363	521608	387111	433010
[13C]1C2H7NO2S	1[13C]Hypotaurine	0	0	0	0	0	0	0	0	0	0	0	0
[13C]2C2H7NO2S	2[13C]Hypotaurine	0	0	0	0	0	0	0	0	0	0	0	0
C2H7NO3S	Taurine	1.11727e+08	1.18102e+08	1.12078e+08	1.13989e+08	1.17745e+08	1.36526e+08	1.47334e+08	1.37149e+08	1.461e+08	1.28919e+08	1.27805e+08	1.44202e+08
[13C]1C2H7NO3S	1[13C]Taurine	2.32506e+06	2.4753e+06	2.34047e+06	2.54753e+06	2.38653e+06	2.68174e+06	2.98328e+06	2.79614e+06	2.71339e+06	2.72972e+06	2.67817e+06	2.89384e+06
[13C]2C2H7NO3S	2[13C]Taurine	27021.6	12403.6	26694.9	55326.9	30867.5	31285.9	63384	77234.1	37296	22927.5	17291.4	38454.3
C4H7NO4	D-aspartate(1-)	1.14996e+08	1.03352e+08	1.1581e+08	1.18215e+08	1.19517e+08	1.3033e+08	1.64048e+08	1.90861e+08	1.76646e+08	2.1805e+08	2.38878e+08	2.36744e+08
[13C]1C4H7NO4	1[13C]D-aspartate(1-)	6.18788e+06	5.62832e+06	6.57643e+06	7.0708e+06	6.76665e+06	7.41874e+06	1.278e+07	1.4875e+07	1.34981e+07	1.70147e+07	1.91672e+07	1.84824e+07
[13C]2C4H7NO4	2[13C]D-aspartate(1-)	6.32016e+06	5.87014e+06	6.47496e+06	6.71655e+06	6.83897e+06	7.54163e+06	1.33617e+07	1.57517e+07	1.37206e+07	1.99654e+07	2.24781e+07	2.16304e+07
[13C]3C4H7NO4	3[13C]D-aspartate(1-)	3.7977e+06	3.36176e+06	3.76705e+06	3.80293e+06	3.76232e+06	3.86705e+06	4.58635e+06	5.45537e+06	4.77897e+06	6.30379e+06	7.0514e+06	6.80208e+06
[13C]4C4H7NO4	4[13C]D-aspartate(1-)	138024	96130.5	74098	108487	124966	101186	175394	230613	200174	415793	407503	372336
C4H8O5	L-threonate	2.12919e+07	1.50852e+07	1.60566e+07	1.39882e+07	2.10039e+07	1.92429e+07	2.00602e+07	2.00644e+07	1.80486e+07	1.63151e+07	1.61877e+07	1.99854e+07
[13C]1C4H8O5	1[13C]L-threonate	1.37077e+06	968852	999871	1.01014e+06	1.44719e+06	1.19103e+06	1.27026e+06	1.10575e+06	891745	1.08328e+06	1.05776e+06	1.24638e+06
[13C]2C4H8O5	2[13C]L-threonate	0	0	0	0	0	0	13269.4	0	0	0	0	0
[13C]3C4H8O5	3[13C]L-threonate	924822	587636	670539	445804	792778	723054	508952	483748	316262	530768	553008	620622
[13C]4C4H8O5	4[13C]L-threonate	1.88194e+06	1.32747e+06	1.58057e+06	1.53117e+06	1.96197e+06	1.76032e+06	1.46125e+06	1.3188e+06	1.24073e+06	1.62549e+06	1.62073e+06	1.85663e+06
C5H6N2O4	(S)-dihydroorotate	614817	615566	454599	446270	508131	551230	149450	105359	174175	184752	264963	330814
[13C]1C5H6N2O4	1[13C](S)-dihydroorotate	21780	31081	14293.5	9860.85	33440.8	24464.9	1145.82	5708.37	640.2	5181.01	9204.48	5747.68
[13C]2C5H6N2O4	2[13C](S)-dihydroorotate	1068.45	3934.42	0	0	0	2012.45	1074.37	0	0	0	0	0
[13C]3C5H6N2O4	3[13C](S)-dihydroorotate	6782.01	5021.86	0	2186.75	4871.32	2252.05	0	0	0	0	0	1308.89
[13C]4C5H6N2O4	4[13C](S)-dihydroorotate	0	0	0	0	0	0	0	0	0	0	0	0
[13C]5C5H6N2O4	5[13C](S)-dihydroorotate	0	0	0	0	0	0	0	0	0	0	0	0
C5H8N2O5	N-Carbamoyl-L-aspartate	1.89649e+06	1.85962e+06	1.6149e+06	2.50287e+06	2.63553e+06	2.99547e+06	326454	283616	255408	606536	995961	998506
[13C]1C5H8N2O5	1[13C]N-Carbamoyl-L-aspartate	132849	112874	82661.3	153332	163713	227867	32843.2	15021.3	27193.3	79266.5	92674.1	34441.4
[13C]2C5H8N2O5	2[13C]N-Carbamoyl-L-aspartate	35512.5	37982.2	42873.8	64819.6	67997.5	58877.1	0	0	0	0	0	0
[13C]3C5H8N2O5	3[13C]N-Carbamoyl-L-aspartate	45896.5	56608.2	65193	105898	63866.3	78179.6	0	0	0	9658.92	30177.5	31786.2
[13C]4C5H8N2O5	4[13C]N-Carbamoyl-L-aspartate	0	0	0	0	0	0	0	0	0	0	0	0
[13C]5C5H8N2O5	5[13C]N-Carbamoyl-L-aspartate	0	0	0	0	0	0	0	0	0	0	0	0
C6H14N2O2	L-lysine	9.81229e+08	1.0518e+09	1.09327e+09	8.89872e+08	1.0692e+09	1.31671e+09	1.19661e+09	1.13479e+09	1.26136e+09	1.05629e+09	9.71028e+08	1.24925e+09
[13C]1C6H14N2O2	1[13C]L-lysine	6.53857e+07	7.02716e+07	7.29229e+07	5.97714e+07	7.16929e+07	8.82735e+07	7.99075e+07	7.60382e+07	8.42657e+07	7.06731e+07	6.54017e+07	8.31088e+07
[13C]2C6H14N2O2	2[13C]L-lysine	1.55642e+06	1.657e+06	1.73916e+06	1.39978e+06	1.69992e+06	2.09295e+06	1.92303e+06	1.76127e+06	1.9451e+06	1.66094e+06	1.59249e+06	1.9756e+06
[13C]3C6H14N2O2	3[13C]L-lysine	0	0	0	0	0	0	0	0	0	0	0	0
[13C]4C6H14N2O2	4[13C]L-lysine	0	0	0	0	0	0	0	0	0	0	0	0
[13C]5C6H14N2O2	5[13C]L-lysine	0	0	0	0	0	0	0	0	0	0	0	0
[13C]6C6H14N2O2	6[13C]L-lysine	0	0	0	0	0	0	0	0	0	0	0	0
C6H14N4O2	Arginine	2.02343e+08	2.13142e+08	2.27301e+08	1.87843e+08	2.22755e+08	2.74489e+08	2.56163e+08	2.44556e+08	2.73918e+08	2.21059e+08	2.05539e+08	2.60053e+08
[13C]1C6H14N4O2	1[13C]Arginine	1.29799e+07	1.3659e+07	1.44879e+07	1.19594e+07	1.42758e+07	1.75922e+07	1.64879e+07	1.5679e+07	1.76156e+07	1.42037e+07	1.30552e+07	1.66599e+07
[13C]2C6H14N4O2	2[13C]Arginine	97777.6	77688.3	61004.7	43598.2	36722.4	126074	101131	71940	127216	92931.5	72064.1	68468.1
[13C]3C6H14N4O2	3[13C]Arginine	0	0	0	0	0	0	0	0	0	0	0	0
[13C]4C6H14N4O2	4[13C]Arginine	0	0	0	0	0	0	0	0	0	0	0	0
[13C]5C6H14N4O2	5[13C]Arginine	0	0	0	0	0	0	0	0	0	0	0	0
[13C]6C6H14N4O2	6[13C]Arginine	0	0	0	0	0	0	0	0	0	0	0	0
C9H17NO5	(R)-Pantothenate	1.57695e+09	1.59466e+09	1.64695e+09	1.38482e+09	1.57001e+09	2.0345e+09	1.57434e+09	1.33422e+09	1.73526e+09	1.39184e+09	1.54163e+09	1.92783e+09
[13C]1C9H17NO5	1[13C](R)-Pantothenate	1.56755e+08	1.58156e+08	1.63455e+08	1.37809e+08	1.5562e+08	2.03301e+08	1.56204e+08	1.32205e+08	1.71965e+08	1.37931e+08	1.52876e+08	1.91873e+08
[13C]2C9H17NO5	2[13C](R)-Pantothenate	0	0	0	0	0	0	0	0	0	0	0	0
[13C]3C9H17NO5	3[13C](R)-Pantothenate	0	0	0	0	0	0	0	0	0	0	0	0
[13C]4C9H17NO5	4[13C](R)-Pantothenate	0	0	0	0	0	0	0	0	0	0	0	0
[13C]5C9H17NO5	5[13C](R)-Pantothenate	0	0	0	0	0	0	0	0	0	0	0	0
[13C]6C9H17NO5	6[13C](R)-Pantothenate	0	0	0	0	0	0	0	0	0	0	0	0
[13C]7C9H17NO5	7[13C](R)-Pantothenate	0	0	0	0	0	0	0	0	0	0	0	0
[13C]8C9H17NO5	8[13C](R)-Pantothenate	0	0	0	0	0	0	0	0	0	0	0	0
[13C]9C9H17NO5	9[13C](R)-Pantothenate	0	0	0	0	0	0	0	0	0	0	0	0
C9H14N4O3	carnosine	4.14092e+06	4.14349e+06	4.39448e+06	3.80363e+06	4.25855e+06	4.91815e+06	4.50494e+06	4.69105e+06	4.95049e+06	4.22506e+06	4.06514e+06	4.76348e+06
[13C]1C9H14N4O3	1[13C]carnosine	363099	362319	388554	352414	403981	434701	438864	424912	450309	369574	357568	445385
[13C]2C9H14N4O3	2[13C]carnosine	33773.5	26021.4	3836.32	12950.6	22237.1	14480.8	30891.5	37284.1	20072.1	0	0	21186.1
[13C]3C9H14N4O3	3[13C]carnosine	0	0	0	0	0	0	0	0	0	0	0	0
[13C]4C9H14N4O3	4[13C]carnosine	0	0	0	0	0	0	0	0	0	0	0	0
[13C]5C9H14N4O3	5[13C]carnosine	0	0	0	0	0	0	0	0	0	0	0	0
[13C]6C9H14N4O3	6[13C]carnosine	0	0	0	0	0	0	0	0	0	0	0	0
[13C]7C9H14N4O3	7[13C]carnosine	0	0	0	0	0	0	0	0	0	0	0	0
[13C]8C9H14N4O3	8[13C]carnosine	0	0	0	0	0	0	0	0	0	0	0	0
[13C]9C9H14N4O3	9[13C]carnosine	0	0	0	0	0	0	0	0	0	0	0	0
C11H12N2O2	L-tryptophan	8.68786e+07	9.98155e+07	9.59493e+07	8.23648e+07	7.95328e+07	1.06698e+08	1.00034e+08	9.64759e+07	1.13796e+08	8.45199e+07	9.9506e+07	1.19295e+08
[13C]1C11H12N2O2	1[13C]L-tryptophan	1.00324e+07	1.16892e+07	1.14015e+07	9.89779e+06	9.1746e+06	1.2403e+07	1.19817e+07	1.13509e+07	1.33574e+07	9.71419e+06	1.18539e+07	1.40065e+07
[13C]2C11H12N2O2	2[13C]L-tryptophan	275613	272373	242753	286812	184284	341923	304417	197388	369910	232846	330090	285346
[13C]3C11H12N2O2	3[13C]L-tryptophan	0	0	0	0	0	0	0	0	0	0	0	0
[13C]4C11H12N2O2	4[13C]L-tryptophan	0	0	0	0	0	0	0	0	0	0	0	0
[13C]5C11H12N2O2	5[13C]L-tryptophan	0	0	0	0	0	0	0	0	0	0	0	0
[13C]6C11H12N2O2	6[13C]L-tryptophan	0	0	0	0	0	0	0	0	0	0	0	0
[13C]7C11H12N2O2	7[13C]L-tryptophan	0	0	0	0	0	0	0	0	0	0	0	0
[13C]8C11H12N2O2	8[13C]L-tryptophan	0	0	0	0	0	0	0	0	0	0	0	0
[13C]9C11H12N2O2	9[13C]L-tryptophan	0	0	0	0	0	0	0	0	0	0	0	0
[13C]10C11H12N2O2	10[13C]L-tryptophan	0	0	0	0	0	0	0	0	0	0	0	0
[13C]11C11H12N2O2	11[13C]L-tryptophan	0	0	0	0	0	0	0	0	0	0	0	0
C12H24O2	laurate	3.19713e+07	3.4012e+07	3.45833e+07	2.70203e+07	2.67823e+07	2.84896e+07	3.1888e+07	3.36159e+07	2.85612e+07	3.03053e+07	3.26272e+07	2.85871e+07
[13C]1C12H24O2	1[13C]laurate	3.94952e+06	4.31824e+06	4.36454e+06	3.47056e+06	3.3604e+06	3.72919e+06	4.03826e+06	4.39959e+06	3.68188e+06	3.97333e+06	4.2179e+06	3.48014e+06
[13C]2C12H24O2	2[13C]laurate	372315	395604	394157	334360	288577	397947	453387	433795	397220	383876	461081	509913
[13C]3C12H24O2	3[13C]laurate	0	0	14429	0	0	7477.47	0	3311.09	0	6399.54	5628.47	0
[13C]4C12H24O2	4[13C]laurate	76392.3	75104.1	53094.7	112689	104996	119774	79061.6	35984.2	75714.6	134193	148654	135245
[13C]5C12H24O2	5[13C]laurate	0	0	0	0	0	0	0	0	0	0	0	0
[13C]6C12H24O2	6[13C]laurate	0	0	0	0	0	0	0	0	0	0	0	0
[13C]7C12H24O2	7[13C]laurate	0	0	0	0	0	0	0	0	0	0	0	0
[13C]8C12H24O2	8[13C]laurate	0	0	0	0	0	0	0	0	0	0	0	0
[13C]9C12H24O2	9[13C]laurate	0	0	0	0	0	0	0	0	0	0	0	0
[13C]10C12H24O2	10[13C]laurate	0	0	0	0	0	0	0	0	0	0	0	0
[13C]11C12H24O2	11[13C]laurate	0	0	0	0	0	0	0	0	0	0	0	0
[13C]12C12H24O2	12[13C]laurate	0	0	0	0	0	0	0	0	0	0	0	0
C14H28O2	myristate	69447987	7.88276e+07	7.76835e+07	6.4635e+07	6.09703e+07	6.24022e+07	6.69551e+07	6.64135e+07	5.55434e+07	6.98694e+07	7.15682e+07	6.10107e+07
[13C]1C14H28O2	1[13C]myristate	1.05113e+07	1.17985e+07	1.14481e+07	9.79576e+06	9.0738e+06	9.35785e+06	9.94906e+06	1.00711e+07	8.18527e+06	1.07809e+07	1.06982e+07	9.27292e+06
[13C]2C14H28O2	2[13C]myristate	990172	1.03692e+06	1.16484e+06	923628	844415	958480	951279	1.00255e+06	828094	971905	1.13287e+06	999444
[13C]3C14H28O2	3[13C]myristate	9504.03	51387.2	52359.8	2988.94	24885.4	23165.6	21422	20138.8	15292.6	11271.6	42820	26382.6
[13C]4C14H28O2	4[13C]myristate	295972	276345	347045	320185	249938	344281	161865	131301	200488	255914	241405	288441
[13C]5C14H28O2	5[13C]myristate	15600.5	7715.86	7526.88	0	22097.9	0	3639.97	0	0	0	17588.6	0
[13C]6C14H28O2	6[13C]myristate	134541	153946	211443	169743	168765	195786	36074.8	13179	23383.4	74781.2	134527	80478.4
[13C]7C14H28O2	7[13C]myristate	0	0	0	0	6954.96	8152.91	0	0	0	0	0	0
[13C]8C14H28O2	8[13C]myristate	6783.84	14947.2	8597.4	16785.7	25958.7	35179.3	0	0	0	0	0	7012.63
[13C]9C14H28O2	9[13C]myristate	0	0	0	0	0	0	0	0	0	0	0	0
[13C]10C14H28O2	10[13C]myristate	0	0	0	0	0	0	0	0	0	0	0	0
[13C]11C14H28O2	11[13C]myristate	0	0	0	0	0	0	0	0	0	0	0	0
[13C]12C14H28O2	12[13C]myristate	0	0	0	0	0	0	0	0	0	0	0	0
[13C]13C14H28O2	13[13C]myristate	0	0	0	0	0	0	0	0	0	0	0	0
[13C]14C14H28O2	14[13C]myristate	0	0	0	0	0	0	0	0	0	0	0	0
C16H32O2	palmitate	5.58269e+08	6.1041e+08	6.63604e+08	5.79768e+08	5.55348e+08	6.15699e+08	5.68964e+08	5.80501e+08	5.43725e+08	5.65594e+08	6.76512e+08	6.34103e+08
[13C]1C16H32O2	1[13C]palmitate	9.49873e+07	1.03693e+08	1.12808e+08	9.85188e+07	9.41499e+07	1.04582e+08	9.63389e+07	9.89337e+07	9.15035e+07	9.59208e+07	1.14772e+08	1.07332e+08
[13C]2C16H32O2	2[13C]palmitate	8.21629e+06	8.6753e+06	9.84709e+06	8.68353e+06	8.2674e+06	9.19855e+06	8.25044e+06	8.38127e+06	7.79379e+06	8.24112e+06	9.75974e+06	9.33526e+06
[13C]3C16H32O2	3[13C]palmitate	485949	540826	568803	525036	523785	583004	534192	421836	431317	476025	612487	670801
[13C]4C16H32O2	4[13C]palmitate	761412	707197	980053	825165	871135	1.08118e+06	236734	279385	365468	467233	598096	719105
[13C]5C16H32O2	5[13C]palmitate	29210.1	6553.07	67013.1	33650.9	11920.3	80780.4	0	0	0	3398.72	31201.1	10940
[13C]6C16H32O2	6[13C]palmitate	433811	374681	599318	549589	515491	732128	0	0	0	133732	230162	220471
[13C]7C16H32O2	7[13C]palmitate	0	0	0	0	0	0	0	0	0	0	0	0
[13C]8C16H32O2	8[13C]palmitate	55518	60115.5	138659	116567	121583	127876	0	0	0	0	0	0
[13C]9C16H32O2	9[13C]palmitate	0	0	0	0	0	0	0	0	0	0	0	0
[13C]10C16H32O2	10[13C]palmitate	0	0	0	0	0	0	0	0	0	0	0	0
[13C]11C16H32O2	11[13C]palmitate	0	0	0	0	0	0	0	0	0	0	0	0
[13C]12C16H32O2	12[13C]palmitate	0	0	0	0	0	0	0	0	0	0	0	0
[13C]13C16H32O2	13[13C]palmitate	0	0	0	0	0	0	0	0	0	0	0	0
[13C]14C16H32O2	14[13C]palmitate	0	0	0	0	0	0	0	0	0	0	0	0
[13C]15C16H32O2	15[13C]palmitate	0	0	0	0	0	0	0	0	0	0	0	0
[13C]16C16H32O2	16[13C]palmitate	0	0	0	0	0	0	0	0	0	0	0	0
C15H22N2O18P2	UDP-D-glucuronate	294344	424694	421393	217308	300672	317816	674328	624446	735248	290843	329413	290592
[13C]1C15H22N2O18P2	1[13C]UDP-D-glucuronate	25528	32477	47546.6	49714.9	44976.5	54462.4	108061	97042.6	84406.4	44250	11497.4	23908.9
[13C]2C15H22N2O18P2	2[13C]UDP-D-glucuronate	63463.2	52220.2	42111.3	41745.6	106685	45165.5	68519	48342.6	65970.7	19743.9	24846	23004.9
[13C]3C15H22N2O18P2	3[13C]UDP-D-glucuronate	113054	98889.8	129901	113195	117665	140595	138825	167063	176945	67581.3	54908	74137.3
[13C]4C15H22N2O18P2	4[13C]UDP-D-glucuronate	0	32493.6	8734.17	6139.11	7909.08	11713.6	50465.9	19775.8	36970	17038.8	7155.48	0
[13C]5C15H22N2O18P2	5[13C]UDP-D-glucuronate	73434.2	128920	104211	95360.6	103355	103270	58531.7	110556	83798.7	55430.5	26540.7	40490.2
[13C]6C15H22N2O18P2	6[13C]UDP-D-glucuronate	191200	181862	236261	175055	148693	177408	268760	287747	257002	189724	173996	125020
[13C]7C15H22N2O18P2	7[13C]UDP-D-glucuronate	12748.1	39712.8	23486.9	29857.6	16542.1	23518.4	20942.1	22857.2	32622.3	19939.3	14918.4	14478.6
[13C]8C15H22N2O18P2	8[13C]UDP-D-glucuronate	58564.8	55511.1	44134.3	84077.4	43741	76644.8	28104.9	15889.3	19240.3	37160.5	19796.4	12879
[13C]9C15H22N2O18P2	9[13C]UDP-D-glucuronate	30561.6	42780.1	78353.8	55996	70496.3	66294.5	7695.24	17418	11890.7	0	0	0
[13C]10C15H22N2O18P2	10[13C]UDP-D-glucuronate	0	0	0	0	5572.68	0	0	0	0	0	0	0
[13C]11C15H22N2O18P2	11[13C]UDP-D-glucuronate	44643.9	20312.1	57796.1	16379.2	34369.7	48632.6	0	11575.8	6933.42	0	15574.6	0
[13C]12C15H22N2O18P2	12[13C]UDP-D-glucuronate	0	0	0	0	0	0	0	0	0	0	0	0
[13C]13C15H22N2O18P2	13[13C]UDP-D-glucuronate	0	0	0	0	0	0	0	0	0	0	0	0
[13C]14C15H22N2O18P2	14[13C]UDP-D-glucuronate	0	0	0	0	0	0	0	0	0	0	0	0
[13C]15C15H22N2O18P2	15[13C]UDP-D-glucuronate	0	0	0	0	0	0	0	0	0	0	0	0
C5H7NO3	5-oxoprolinate/L-1-Pyrroline-3-hydroxy-5-carboxylate	3.96372e+09	4.17816e+09	4.15766e+09	3.72906e+09	3.9499e+09	5.06097e+09	4.46546e+09	4.09758e+09	4.81048e+09	4.20059e+09	4.2786e+09	4.99996e+09
[13C]1C5H7NO3	1[13C]5-oxoprolinate/L-1-Pyrroline-3-hydroxy-5-carboxylate	2.2772e+08	2.41915e+08	2.3965e+08	2.15108e+08	2.27526e+08	2.90682e+08	2.56551e+08	2.3513e+08	2.76663e+08	2.42769e+08	2.45174e+08	2.88797e+08
[13C]2C5H7NO3	2[13C]5-oxoprolinate/L-1-Pyrroline-3-hydroxy-5-carboxylate	5.23181e+06	5.216e+06	5.25477e+06	4.78119e+06	5.20419e+06	6.62095e+06	5.52805e+06	5.25404e+06	5.96913e+06	5.46443e+06	5.8184e+06	6.54879e+06
[13C]3C5H7NO3	3[13C]5-oxoprolinate/L-1-Pyrroline-3-hydroxy-5-carboxylate	0	0	0	0	0	0	0	0	0	0	0	0
[13C]4C5H7NO3	4[13C]5-oxoprolinate/L-1-Pyrroline-3-hydroxy-5-carboxylate	0	0	0	0	0	0	0	0	0	0	0	0
[13C]5C5H7NO3	5[13C]5-oxoprolinate/L-1-Pyrroline-3-hydroxy-5-carboxylate	0	0	0	0	0	0	0	0	0	0	0	0
C5H9NO4	L-4-hydroxyglutamic semialdehyde	3.71893e+08	3.67308e+08	3.37658e+08	3.51279e+08	3.64869e+08	4.36327e+08	2.42204e+08	2.07736e+08	2.59457e+08	3.02743e+08	2.98128e+08	3.52173e+08
[13C]1C5H9NO4	1[13C]L-4-hydroxyglutamic semialdehyde	2.43373e+07	2.42607e+07	2.23635e+07	2.33394e+07	2.36759e+07	2.89737e+07	1.96929e+07	1.684e+07	2.13744e+07	2.44669e+07	2.44081e+07	2.84281e+07
[13C]2C5H9NO4	2[13C]L-4-hydroxyglutamic semialdehyde	3.10657e+07	2.99932e+07	2.81342e+07	3.03165e+07	3.09026e+07	3.70055e+07	2.50975e+07	2.17894e+07	2.67003e+07	3.41788e+07	3.37712e+07	3.97275e+07
[13C]3C5H9NO4	3[13C]L-4-hydroxyglutamic semialdehyde	4.55297e+06	4.92736e+06	3.60304e+06	3.94559e+06	4.09568e+06	5.19335e+06	4.27022e+06	3.34641e+06	4.56317e+06	5.63064e+06	5.23049e+06	6.48441e+06
[13C]4C5H9NO4	4[13C]L-4-hydroxyglutamic semialdehyde	1.82421e+06	1.74858e+06	1.55028e+06	1.80579e+06	1.83447e+06	2.1416e+06	1.31101e+06	1.14921e+06	1.25595e+06	1.91317e+06	1.91164e+06	2.23066e+06
[13C]5C5H9NO4	5[13C]L-4-hydroxyglutamic semialdehyde	528841	615198	506611	509627	444190	647467	290656	185786	334975	347265	375967	396974
C6H11NO4	L-2-aminoadipate(1-)	4.73998e+06	4.28278e+06	4.88459e+06	3.40147e+06	4.02068e+06	5.57784e+06	5.41842e+06	4.00491e+06	5.89963e+06	4.22277e+06	4.23134e+06	5.47811e+06
[13C]1C6H11NO4	1[13C]L-2-aminoadipate(1-)	304436	284762	307731	212082	279098	386925	339645	245894	374743	290692	293173	347018
[13C]2C6H11NO4	2[13C]L-2-aminoadipate(1-)	694496	657551	707673	587208	671492	915998	404637	309955	449079	457480	446243	556055
[13C]3C6H11NO4	3[13C]L-2-aminoadipate(1-)	0	0	0	0	0	0	0	0	0	0	0	0
[13C]4C6H11NO4	4[13C]L-2-aminoadipate(1-)	0	0	0	0	0	0	0	0	0	0	0	0
[13C]5C6H11NO4	5[13C]L-2-aminoadipate(1-)	0	0	0	0	0	0	0	0	0	0	0	0
[13C]6C6H11NO4	6[13C]L-2-aminoadipate(1-)	0	0	0	0	0	0	0	0	0	0	0	0
C6H9NO5	N-acetyl-L-aspartate/2-Amino-3-oxoadipate	7.53481e+06	6.51315e+06	6.77415e+06	6.44594e+06	6.58213e+06	7.7304e+06	3.62135e+06	3.03798e+06	3.55414e+06	3.18139e+06	3.22373e+06	3.63916e+06
[13C]1C6H9NO5	1[13C]N-acetyl-L-aspartate/2-Amino-3-oxoadipate	851792	740034	770991	924669	887154	932428	426753	346253	445229	348186	315875	447854
[13C]2C6H9NO5	2[13C]N-acetyl-L-aspartate/2-Amino-3-oxoadipate	1.742e+06	1.49797e+06	1.49509e+06	1.68379e+06	1.82761e+06	1.98173e+06	230937	172867	201258	258204	277787	256652
[13C]3C6H9NO5	3[13C]N-acetyl-L-aspartate/2-Amino-3-oxoadipate	270615	197190	246127	223365	263699	280425	12778.2	26684.4	10270.3	26993.5	25011.2	43931.9
[13C]4C6H9NO5	4[13C]N-acetyl-L-aspartate/2-Amino-3-oxoadipate	65288	83081.8	101069	87056.9	105259	73484.9	18108	23825.4	31002	7955.42	17545.9	8426.81
[13C]5C6H9NO5	5[13C]N-acetyl-L-aspartate/2-Amino-3-oxoadipate	0	0	0	0	0	0	0	0	0	0	0	0
[13C]6C6H9NO5	6[13C]N-acetyl-L-aspartate/2-Amino-3-oxoadipate	0	0	0	0	0	0	0	0	0	0	0	0
C18H34O2	trans-vaccenate/elaidate/oleate	2.03037e+07	2.20184e+07	2.92013e+07	1.92549e+07	1.93465e+07	1.99311e+07	2.68866e+07	2.6431e+07	2.71111e+07	2.3746e+07	2.02152e+07	2.50213e+07
[13+D301:D317C]1C18H34O2	1[13C]trans-vaccenate/elaidate/oleate	3.85493e+06	4.15328e+06	5.54438e+06	3.7271e+06	3.52771e+06	3.8152e+06	5.21562e+06	5.07225e+06	5.10337e+06	4.73358e+06	3.91175e+06	4.61791e+06
[13C]2C18H34O2	2[13C]trans-vaccenate/elaidate/oleate	549846	429138	732459	462480	332621	419131	491315	436924	690865	629716	695805	868801
[13C]3C18H34O2	3[13C]trans-vaccenate/elaidate/oleate	34743	27850	32139.6	42749.7	20889.4	0	22324	23791.2	29928.4	60085.1	12399.2	75628.3
[13C]4C18H34O2	4[13C]trans-vaccenate/elaidate/oleate	162919	123292	296248	98248.7	140631	109141	43284.5	42659	87213.3	162026	177475	279139
[13C]5C18H34O2	5[13C]trans-vaccenate/elaidate/oleate	8343	0	0	0	0	4923.72	0	0	0	0	6659.28	0
[13C]6C18H34O2	6[13C]trans-vaccenate/elaidate/oleate	36974.4	25989.9	98901.8	43099.3	39592.1	60773.4	0	0	12708	44075.2	26213.9	64109.7
[13C]7C18H34O2	7[13C]trans-vaccenate/elaidate/oleate	0	0	0	0	0	0	0	0	0	0	0	0
[13C]8C18H34O2	8[13C]trans-vaccenate/elaidate/oleate	0	0	0	0	0	0	0	0	0	0	0	0
[13C]9C18H34O2	9[13C]trans-vaccenate/elaidate/oleate	0	0	0	0	0	0	0	0	0	0	0	0
[13C]10C18H34O2	10[13C]trans-vaccenate/elaidate/oleate	0	0	0	0	0	0	0	0	0	0	0	0
[13C]11C18H34O2	11[13C]trans-vaccenate/elaidate/oleate	0	0	0	0	0	0	0	0	0	0	0	0
[13C]12C18H34O2	12[13C]trans-vaccenate/elaidate/oleate	0	0	0	0	0	0	0	0	0	0	0	0
[13C]13C18H34O2	13[13C]trans-vaccenate/elaidate/oleate	0	0	0	0	0	0	0	0	0	0	0	0
[13C]14C18H34O2	14[13C]trans-vaccenate/elaidate/oleate	0	0	0	0	0	0	0	0	0	0	0	0
[13C]15C18H34O2	15[13C]trans-vaccenate/elaidate/oleate	0	0	0	0	0	0	0	0	0	0	0	0
[13C]16C18H34O2	16[13C]trans-vaccenate/elaidate/oleate	0	0	0	0	0	0	0	0	0	0	0	0
[13C]17C18H34O2	17[13C]trans-vaccenate/elaidate/oleate	0	0	0	0	0	0	0	0	0	0	0	0
[13C]18C18H34O2	18[13C]trans-vaccenate/elaidate/oleate	0	0	0	0	0	0	0	0	0	0	0	0
C20H32O2	arachidonate/eicosatetranoic acid	2.51446e+06	1.76268e+06	2.463e+06	2.59919e+06	3.00172e+06	3.49681e+06	3.05202e+06	3.40559e+06	3.6457e+06	2.523e+06	2.58886e+06	3.29266e+06
[13C]1C20H32O2	1[13C]arachidonate/eicosatetranoic acid	436281	297564	479281	521878	604697	671019	580079	682405	728744	481654	554557	696336
[13C]2C20H32O2	2[13C]arachidonate/eicosatetranoic acid	17357.1	9405.93	19250.5	13180.9	12990.2	23543.8	21819.4	22059.8	51464.6	18825.5	7627.95	28185.6
[13C]3C20H32O2	3[13C]arachidonate/eicosatetranoic acid	0	0	0	0	0	0	0	0	0	0	0	0
[13C]4C20H32O2	4[13C]arachidonate/eicosatetranoic acid	0	0	0	0	0	0	0	0	0	0	0	0
[13C]5C20H32O2	5[13C]arachidonate/eicosatetranoic acid	0	0	0	0	0	0	0	0	0	0	0	0
[13C]6C20H32O2	6[13C]arachidonate/eicosatetranoic acid	0	0	0	0	0	0	0	0	0	0	0	0
[13C]7C20H32O2	7[13C]arachidonate/eicosatetranoic acid	0	0	0	0	0	0	0	0	0	0	0	0
[13C]8C20H32O2	8[13C]arachidonate/eicosatetranoic acid	301929	310235	280891	224928	264198	359423	376543	299486	239342	252468	291790	284242
[13C]9C20H32O2	9[13C]arachidonate/eicosatetranoic acid	0	0	0	0	0	0	0	0	0	0	0	0
[13C]10C20H32O2	10[13C]arachidonate/eicosatetranoic acid	0	0	0	0	0	0	0	0	0	0	0	0
[13C]11C20H32O2	11[13C]arachidonate/eicosatetranoic acid	0	0	0	0	0	0	0	0	0	0	0	0
[13C]12C20H32O2	12[13C]arachidonate/eicosatetranoic acid	0	0	0	0	0	0	0	0	0	0	0	0
[13C]13C20H32O2	13[13C]arachidonate/eicosatetranoic acid	0	0	0	0	0	0	0	0	0	0	0	0
[13C]14C20H32O2	14[13C]arachidonate/eicosatetranoic acid	0	0	0	0	0	0	0	0	0	0	0	0
[13C]15C20H32O2	15[13C]arachidonate/eicosatetranoic acid	0	0	0	0	0	0	0	0	0	0	0	0
[13C]16C20H32O2	16[13C]arachidonate/eicosatetranoic acid	0	0	0	0	0	0	0	0	0	0	0	0
[13C]17C20H32O2	17[13C]arachidonate/eicosatetranoic acid	0	0	0	0	0	0	0	0	0	0	0	0
[13C]18C20H32O2	18[13C]arachidonate/eicosatetranoic acid	0	0	0	0	0	0	0	0	0	0	0	0
[13C]19C20H32O2	19[13C]arachidonate/eicosatetranoic acid	0	0	0	0	0	0	0	0	0	0	0	0
[13C]20C20H32O2	20[13C]arachidonate/eicosatetranoic acid	0	0	0	0	0	0	0	0	0	0	0	0
C15H24N2O17P2	UDP-glucose/UDP-D-galactose	2.7661e+06	2.78121e+06	3.01676e+06	2.25445e+06	2.43366e+06	2.45389e+06	3.32721e+06	3.45372e+06	3.5607e+06	3.15975e+06	3.37857e+06	3.32028e+06
[13C]1C15H24N2O17P2	UDP-glucose/UDP-D-galactose	585706	615536	638495	527807	565986	540471	817446	811099	740476	788478	915917	911956
[13C]2C15H24N2O17P2	UDP-glucose/UDP-D-galactose	831991	832889	778784	859816	936599	874867	561560	668180	611891	742231	851096	920509
[13C]3C15H24N2O17P2	UDP-glucose/UDP-D-galactose	1.28421e+06	1.32361e+06	1.37439e+06	1.1931e+06	1.29266e+06	1.33257e+06	1.14277e+06	1.04991e+06	1.22909e+06	1.4261e+06	1.36483e+06	1.50931e+06
[13C]4C15H24N2O17P2	UDP-glucose/UDP-D-galactose	389280	392544	372909	320383	446213	423147	410341	484120	426009	545414	532078	508736
[13C]5C15H24N2O17P2	UDP-glucose/UDP-D-galactose	1.13813e+06	1.14883e+06	1.2297e+06	1.00818e+06	1.21559e+06	1.12135e+06	645416	659171	739239	979739	1.09252e+06	1.04242e+06
[13C]6C15H24N2O17P2	UDP-glucose/UDP-D-galactose	3.01163e+06	2.95404e+06	3.122e+06	2.41774e+06	2.61318e+06	2.80461e+06	3.15835e+06	3.42804e+06	3.34122e+06	3.28007e+06	3.51047e+06	3.59624e+06
[13C]7C15H24N2O17P2	UDP-glucose/UDP-D-galactose	579056	673737	591185	528294	487785	513596	512239	510663	481724	703623	823586	737379
[13C]8C15H24N2O17P2	UDP-glucose/UDP-D-galactose	834798	782105	847931	791060	928757	906950	379719	401212	400015	721620	811224	648655
[13C]9C15H24N2O17P2	UDP-glucose/UDP-D-galactose	921439	955486	1.0179e+06	776786	946881	855375	253483	306258	289664	687397	627960	611531
[13C]10C15H24N2O17P2	UDP-glucose/UDP-D-galactose	211644	240211	280033	220994	256134	229266	79164.7	26663.9	56379.5	194828	231285	188287
[13C]11C15H24N2O17P2	UDP-glucose/UDP-D-galactose	737961	780304	667407	750758	814156	805787	211155	186538	154910	476576	489734	421120
[13C]12C15H24N2O17P2	UDP-glucose/UDP-D-galactose	45634.7	26653.7	37461.6	46970.3	77856.9	29945	0	10361.6	0	19756.9	0	22528.4
[13C]13C15H24N2O17P2	UDP-glucose/UDP-D-galactose	30591.7	6552	10168.2	22840.9	26911.9	7621.26	0	0	0	0	0	0
[13C]14C15H24N2O17P2	UDP-glucose/UDP-D-galactose	0	0	0	0	0	0	0	0	0	0	0	0
[13C]15C15H24N2O17P2	UDP-glucose/UDP-D-galactose	0	0	0	0	0	0	0	0	0	0	0	0
C17H27N3O17P2	UDP-N-acetyl-D-galactosamine/UDP-N-acetyl-alpha-D-glucosamine	6.58719e+06	5.50572e+06	6.00051e+06	5.15303e+06	5.49395e+06	6.07731e+06	8.69211e+06	8.64504e+06	8.72864e+06	8.67484e+06	8.24092e+06	9.75798e+06
[13C]1C17H27N3O17P2	1[13C]UDP-N-acetyl-D-galactosamine/UDP-N-acetyl-alpha-D-glucosamine	1.69801e+06	1.5818e+06	1.61259e+06	1.39744e+06	1.51819e+06	1.74073e+06	2.17549e+06	2.47258e+06	2.2693e+06	2.74949e+06	2.55784e+06	2.97432e+06
[13C]2C17H27N3O17P2	2[13C]UDP-N-acetyl-D-galactosamine/UDP-N-acetyl-alpha-D-glucosamine	3.80786e+06	3.31897e+06	3.39758e+06	3.49885e+06	3.62801e+06	3.97965e+06	2.82106e+06	2.97191e+06	2.90174e+06	4.02554e+06	3.93327e+06	4.51649e+06
[13C]3C17H27N3O17P2	3[13C]UDP-N-acetyl-D-galactosamine/UDP-N-acetyl-alpha-D-glucosamine	3.68316e+06	3.07538e+06	3.29269e+06	3.28037e+06	3.41622e+06	3.73343e+06	2.81388e+06	3.08244e+06	2.94321e+06	4.12386e+06	3.92742e+06	4.37244e+06
[13C]4C17H27N3O17P2	4[13C]UDP-N-acetyl-D-galactosamine/UDP-N-acetyl-alpha-D-glucosamine	1.84715e+06	1.38051e+06	1.49678e+06	1.59084e+06	1.76241e+06	1.94723e+06	1.38359e+06	1.31644e+06	1.44205e+06	2.17258e+06	2.07458e+06	2.35049e+06
[13C]5C17H27N3O17P2	5[13C]UDP-N-acetyl-D-galactosamine/UDP-N-acetyl-alpha-D-glucosamine	3.64056e+06	3.15141e+06	3.20167e+06	3.40673e+06	3.48302e+06	3.91194e+06	1.86557e+06	1.90426e+06	2.09959e+06	3.26743e+06	3.1826e+06	3.70015e+06
[13C]6C17H27N3O17P2	6[13C]UDP-N-acetyl-D-galactosamine/UDP-N-acetyl-alpha-D-glucosamine	5.95796e+06	5.03121e+06	5.23568e+06	5.07045e+06	5.39163e+06	5.89749e+06	5.86049e+06	5.94282e+06	5.99868e+06	7.07901e+06	6.49579e+06	7.84946e+06
[13C]7C17H27N3O17P2	7[13C]UDP-N-acetyl-D-galactosamine/UDP-N-acetyl-alpha-D-glucosamine	2.22312e+06	1.90427e+06	1.99761e+06	2.07186e+06	2.07139e+06	2.4245e+06	1.40992e+06	1.38306e+06	1.47143e+06	2.22389e+06	2.13456e+06	2.64336e+06
[13C]8C17H27N3O17P2	8[13C]UDP-N-acetyl-D-galactosamine/UDP-N-acetyl-alpha-D-glucosamine	3.4842e+06	2.96334e+06	3.05634e+06	3.3785e+06	3.41202e+06	3.96396e+06	2.08202e+06	1.98748e+06	2.05013e+06	3.42112e+06	3.197e+06	3.42098e+06
[13C]9C17H27N3O17P2	9[13C]UDP-N-acetyl-D-galactosamine/UDP-N-acetyl-alpha-D-glucosamine	2.17815e+06	1.94667e+06	1.95888e+06	2.21814e+06	2.16355e+06	2.40641e+06	893008	856916	810689	1.63357e+06	1.75605e+06	1.86728e+06
[13C]10C17H27N3O17P2	10[13C]UDP-N-acetyl-D-galactosamine/UDP-N-acetyl-alpha-D-glucosamine	1.10951e+06	968312	968988	1.09555e+06	1.18628e+06	1.22056e+06	414366	424846	350196	882242	892715	851873
[13C]11C17H27N3O17P2	11[13C]UDP-N-acetyl-D-galactosamine/UDP-N-acetyl-alpha-D-glucosamine	1.94767e+06	1.70697e+06	1.72588e+06	1.98273e+06	2.09848e+06	2.23349e+06	471214	492046	530642	1.36806e+06	1.26964e+06	1.47916e+06
[13C]12C17H27N3O17P2	12[13C]UDP-N-acetyl-D-galactosamine/UDP-N-acetyl-alpha-D-glucosamine	312793	291025	328273	326068	396688	402017	84990.4	103978	82649.4	324228	226373	290113
[13C]13C17H27N3O17P2	13[13C]UDP-N-acetyl-D-galactosamine/UDP-N-acetyl-alpha-D-glucosamine	571498	410359	472816	553416	677941	696492	34855	57750	72150.9	324845	295371	325215
[13C]14C17H27N3O17P2	14[13C]UDP-N-acetyl-D-galactosamine/UDP-N-acetyl-alpha-D-glucosamine	27072	30255.7	38595.7	56792.4	18736	55964	0	0	0	24896.6	22640.3	18035
[13C]15C17H27N3O17P2	15[13C]UDP-N-acetyl-D-galactosamine/UDP-N-acetyl-alpha-D-glucosamine	0	0	0	0	0	0	0	0	0	0	0	0
[13C]16C17H27N3O17P2	16[13C]UDP-N-acetyl-D-galactosamine/UDP-N-acetyl-alpha-D-glucosamine	0	0	0	0	0	0	0	0	0	0	0	0
[13C]17C17H27N3O17P2	17[13C]UDP-N-acetyl-D-galactosamine/UDP-N-acetyl-alpha-D-glucosamine	0	0	0	0	0	0	0	0	0	0	0	0
C6H13NO2	L-isoleucine/L-leucine	3.97325e+09	4.05601e+09	4.11748e+09	3.61444e+09	3.77731e+09	4.65682e+09	4.3075e+09	4.09336e+09	4.56868e+09	4.03027e+09	4.17196e+09	4.70558e+09
[13C]1C6H13NO2	1[13C]L-isoleucine/L-leucine	2.75342e+08	2.80672e+08	2.85017e+08	2.51986e+08	2.6148e+08	3.20487e+08	2.99132e+08	2.847e+08	3.16046e+08	2.81646e+08	2.86474e+08	3.25968e+08
[13C]2C6H13NO2	2[13C]L-isoleucine/L-leucine	7.58767e+06	7.95765e+06	7.91493e+06	6.65766e+06	7.14135e+06	8.92905e+06	8.06928e+06	7.72237e+06	8.67908e+06	7.6202e+06	8.24655e+06	8.68957e+06
[13C]3C6H13NO2	3[13C]L-isoleucine/L-leucine	0	0	0	0	0	0	0	0	0	0	0	0
[13C]4C6H13NO2	4[13C]L-isoleucine/L-leucine	0	0	0	0	0	0	0	0	0	0	0	0
[13C]5C6H13NO2	5[13C]L-isoleucine/L-leucine	0	0	0	0	0	0	0	0	0	0	0	0
[13C]6C6H13NO2	6[13C]L-isoleucine/L-leucine	0	0	0	0	0	0	0	0	0	0	0	0
C6H12O6	myo-inositol	4.45419e+07	4.54051e+07	4.16811e+07	4.01759e+07	3.93051e+07	4.87955e+07	4.18204e+07	4.23241e+07	4.91208e+07	4.36761e+07	4.26234e+07	5.09084e+07
[13C]1C6H12O6	1[13C]myo-inositol	2.87722e+06	2.99281e+06	2.69276e+06	2.63151e+06	2.63017e+06	3.18479e+06	2.74505e+06	2.76445e+06	3.14349e+06	2.84169e+06	2.75151e+06	3.33631e+06
[13C]2C6H12O6	2[13C]myo-inositol	0	0	0	0	0	0	0	0	0	0	0	0
[13C]3C6H12O6	3[13C]myo-inositol	0	0	0	0	0	0	0	0	0	0	0	0
[13C]4C6H12O6	4[13C]myo-inositol	0	0	0	0	0	0	0	0	0	0	0	0
[13C]5C6H12O6	5[13C]myo-inositol	286115	274085	277855	276746	295652	361436	290490	304172	365888	343831	278543	378936
[13C]6C6H12O6	6[13C]myo-inositol	4.766e+06	4.61944e+06	4.58445e+06	4.2745e+06	4.75949e+06	5.39047e+06	4.84114e+06	5.05545e+06	5.46825e+06	4.78221e+06	4.74537e+06	5.54671e+06
C9H12N2O6	uridine	184494	194388	222213	209638	208290	234990	508030	539122	634795	207726	212342	291095
[13C]1C9H12N2O6	1[13C]uridine	3035.98	3216.32	3565.17	4729.85	0	0	29321.5	40826.9	39925.4	4045.99	1704.22	4484.8
[13C]2C9H12N2O6	2[13C]uridine	4041.18	3629.29	1796.39	9888.83	6564.48	2386.76	908.028	6636.18	3465.66	1758.4	4867.48	5266.86
[13C]3C9H12N2O6	3[13C]uridine	5871.73	3462.91	4382.42	4441.04	5204.4	8179.14	1837.99	1517.47	2003.76	5017.41	0	4216.36
[13C]4C9H12N2O6	4[13C]uridine	0	4867.19	0	4967.24	1829.61	0	857.076	0	0	2657.95	3703.07	0
[13C]5C9H12N2O6	5[13C]uridine	3224.84	1879.79	11230.4	12706	12329.6	7213.56	0	3862.13	2397.82	1244.69	1836.57	3989.83
[13C]6C9H12N2O6	6[13C]uridine	0	0	0	0	0	0	0	0	0	0	0	0
[13C]7C9H12N2O6	7[13C]uridine	0	0	0	0	0	0	0	0	0	914.76	0	0
[13C]8C9H12N2O6	8[13C]uridine	0	0	0	0	0	0	0	0	0	0	0	0
[13C]9C9H12N2O6	9[13C]uridine	0	0	0	0	0	0	0	0	0	0	0	0
C4H4N2O2	uracil	1.16456e+06	1.31421e+06	1.29799e+06	1.18413e+06	1.30802e+06	1.55903e+06	1.30959e+06	1.35309e+06	1.53372e+06	1.26125e+06	1.22078e+06	1.56106e+06
[13C]1C4H4N2O2	1[13C]uracil	25510.7	32846.8	27105.5	18411.1	32863.3	42244.3	24807.8	36274.2	25878.9	19181.4	31387.9	33415.8
[13C]2C4H4N2O2	2[13C]uracil	2087.24	2689.34	0	0	0	0	0	0	0	2398.99	882.924	0
[13C]3C4H4N2O2	3[13C]uracil	0	0	0	0	0	0	0	0	0	0	0	0
[13C]4C4H4N2O2	4[13C]uracil	0	0	0	0	0	0	0	0	0	0	0	0
C10H16N5O13P3	ATP	5.82726e+06	4.70554e+06	5.72865e+06	4.92679e+06	5.60755e+06	6.60595e+06	5.46119e+06	6.404e+06	6.17009e+06	8.63571e+06	9.57435e+06	9.64914e+06
[13C]1C9H16N5O13P3	1[13C]-ATP	634711	642955	874981	664109	628410	870610	735067	830621	774083	1.29418e+06	1.32177e+06	1.25018e+06
[13C]2C8H16N5O13P3	2[13C]-ATP	943786	908189	1.03316e+06	1.01081e+06	1.17819e+06	1.3902e+06	552229	656311	577102	1.04085e+06	1.261e+06	1.22827e+06
[13C]3C7H16N5O13P3	3[13C]-ATP	1.52685e+06	1.25679e+06	1.66458e+06	1.50785e+06	1.63251e+06	2.14304e+06	714569	790599	642060	1.46096e+06	1.55887e+06	1.54072e+06
[13C]4C6H16N5O13P3	4[13C]-ATP	208640	187471	179225	215635	214483	288798	94392.6	123114	72778.4	235866	266259	242105
[13C]5C5H16N5O13P3	5[13C]-ATP	1.17815e+06	1.04871e+06	1.32571e+06	1.28882e+06	1.59782e+06	1.57496e+06	486003	495937	396712	1.09276e+06	1.2857e+06	1.12674e+06
[13C]6C4H16N5O13P3	6[13C]-ATP	17229.5	7222.44	12744.9	57383.2	9955.3	71590.9	0	0	0	0	0	0
[13C]7C3H16N5O13P3	7[13C]-ATP	0	0	0	0	0	0	0	0	0	0	0	0
[13C]8C2H16N5O13P3	8[13C]-ATP	0	0	0	0	0	0	0	0	0	0	0	0
[13C]9C1H16N5O13P3	9[13C]-ATP	0	0	0	0	0	0	0	0	0	0	0	0
[13C]10C0H16N5O13P3	10[13C]-ATP	0	0	0	0	0	0	0	0	0	0	0	0
C10H14N5O7P	AMP	614470	698564	774770	615333	698721	749799	591101	771674	631245	874447	990906	1.09598e+06
[13C]1C10H14N5O7P	1[13C]AMP	34184.6	27602.3	0	41529.5	0	14417.7	0	50427	39917.8	26665.3	36301.7	54132.5
[13C]2C10H14N5O7P	2[13C]AMP	138820	101839	53015.2	110739	142801	102663	17212.1	24126.1	52606.6	59997.5	54604.3	60403.1
[13C]3C10H14N5O7P	3[13C]AMP	105008	92996.7	111760	103105	169325	150922	9408.91	9614.83	25950.3	72502.2	61921.1	49932.1
[13C]4C10H14N5O7P	4[13C]AMP	0	0	0	0	0	0	0	0	0	0	0	0
[13C]5C10H14N5O7P	5[13C]AMP	50253.6	62915.8	82096.6	74632.9	166919	94016.2	0	11563.1	0	28022.4	40762.9	43339
[13C]6C10H14N5O7P	6[13C]AMP	0	0	0	0	0	0	0	0	0	0	0	0
[13C]7C10H14N5O7P	7[13C]AMP	0	0	0	0	0	0	0	0	0	0	0	0
[13C]8C10H14N5O7P	8[13C]AMP	0	0	0	0	0	0	0	0	0	0	0	0
[13C]9C10H14N5O7P	9[13C]AMP	0	0	0	0	0	0	0	0	0	0	0	0
[13C]10C10H14N5O7P	10[13C]AMP	0	0	0	0	0	0	0	0	0	0	0	0
C9H16N3O14P3	CTP(4-)	316036	207358	420189	223870	257071	368893	505167	571770	395753	798400	920601	820309
[13C]1C9H16N3O14P3	1[13C]CTP(4-)	0	0	0	0	0	0	0	0	0	0	0	0
[13C]2C9H16N3O14P3	2[13C]CTP(4-)	0	0	0	0	0	0	0	0	0	0	0	0
[13C]3C9H16N3O14P3	3[13C]CTP(4-)	0	0	0	0	0	0	0	0	0	0	0	0
[13C]4C9H16N3O14P3	4[13C]CTP(4-)	0	0	0	0	0	0	0	0	0	0	0	0
[13C]5C9H16N3O14P3	5[13C]CTP(4-)	0	0	0	0	0	0	0	0	0	0	0	0
[13C]6C9H16N3O14P3	6[13C]CTP(4-)	0	0	0	0	0	0	0	0	0	0	0	0
[13C]7C9H16N3O14P3	7[13C]CTP(4-)	0	0	0	0	0	0	0	0	0	0	0	0
[13C]8C9H16N3O14P3	8[13C]CTP(4-)	0	0	0	0	0	0	0	0	0	0	0	0
[13C]9C9H16N3O14P3	9[13C]CTP(4-)	0	0	0	0	0	0	0	0	0	0	0	0
C9H15N2O15P3	UTP(4-)	1.3585e+06	1.19721e+06	1.41479e+06	1.17004e+06	1.28941e+06	1.37105e+06	1.42648e+06	1.51098e+06	1.36461e+06	1.86245e+06	1.89224e+06	1.98986e+06
[13C]1C9H15N2O15P3	1[13C]UTP(4-)	122014	74361.3	72637.1	49795.6	95863.5	126387	59909.1	72539.2	76854.1	169874	161031	304383
[13C]2C9H15N2O15P3	2[13C]UTP(4-)	245643	187804	279566	215121	223534	283689	58377.4	51055.6	34149.5	177092	173951	170992
[13C]3C9H15N2O15P3	3[13C]UTP(4-)	260324	266374	296547	330878	402329	461622	26625.4	54905.4	22318.3	280732	295724	249576
[13C]4C9H15N2O15P3	4[13C]UTP(4-)	20331.4	10010.5	19417.4	15197.9	26639	40070.9	0	0	0	27326.5	19882.6	48402.6
[13C]5C9H15N2O15P3	5[13C]UTP(4-)	260408	203694	311349	289920	428007	392588	32059.5	22911.4	0	237805	265456	212431
[13C]6C9H15N2O15P3	6[13C]UTP(4-)	0	0	0	0	0	0	0	0	0	0	0	0
[13C]7C9H15N2O15P3	7[13C]UTP(4-)	0	0	0	0	0	0	0	0	0	0	0	0
[13C]8C9H15N2O15P3	8[13C]UTP(4-)	0	0	0	0	0	0	0	0	0	0	0	0
[13C]9C9H15N2O15P3	9[13C]UTP(4-)	0	0	0	0	0	0	0	0	0	0	0	0
C6H8O7	citrate/isocitrate	7.79841e+07	8.62974e+07	9.55385e+07	8.06867e+07	1.03569e+08	1.28228e+08	1.05891e+08	1.25434e+08	1.33422e+08	1.65398e+08	1.68059e+08	2.05578e+08
[13C]1C6H8O7	1[13C]citrate/isocitrate	6.43416e+06	6.94677e+06	7.92139e+06	6.89999e+06	8.62888e+06	1.06206e+07	1.06712e+07	1.25961e+07	1.30382e+07	1.7226e+07	1.76562e+07	2.11905e+07
[13C]2C6H8O7	2[13C]citrate/isocitrate	1.96117e+07	2.17501e+07	2.56549e+07	2.34266e+07	2.88989e+07	3.58051e+07	2.63292e+07	3.14377e+07	3.29717e+07	5.13326e+07	5.35082e+07	6.28613e+07
[13C]3C6H8O7	3[13C]citrate/isocitrate	2.97186e+06	3.15302e+06	3.70527e+06	3.11236e+06	3.7742e+06	4.96774e+06	4.26035e+06	5.12325e+06	5.34325e+06	7.82406e+06	7.98899e+06	9.13406e+06
[13C]4C6H8O7	4[13C]citrate/isocitrate	1.37002e+06	1.56346e+06	1.88134e+06	1.58819e+06	2.07815e+06	2.48175e+06	2.09075e+06	2.64532e+06	2.37001e+06	4.29658e+06	4.61653e+06	5.01731e+06
[13C]5C6H8O7	5[13C]citrate/isocitrate	643524	830280	997531	853018	1.03816e+06	1.21735e+06	577217	856295	661378	1.29063e+06	1.36235e+06	1.55711e+06
[13C]6C6H8O7	6[13C]citrate/isocitrate	0	0	0	0	0	0	0	0	0	0	15122.6	0
C6H6O6	cis-aconitate	1.79098e+06	1.77775e+06	2.13928e+06	2.13521e+06	2.2743e+06	2.69444e+06	1.84849e+06	2.89938e+06	2.83083e+06	3.02022e+06	3.50277e+06	3.70841e+06
[13C]1C6H6O6	1[13C]cis-aconitate	0	0	14009.1	10287.1	30673.9	12657.1	27400.3	83432.5	38894.2	123225	96831.5	218089
[13C]2C6H6O6	2[13C]cis-aconitate	151980	221846	216222	195497	268865	377337	361264	344632	326174	731664	747748	800446
[13C]3C6H6O6	3[13C]cis-aconitate	0	0	0	0	0	0	0	0	0	0	0	0
[13C]4C6H6O6	4[13C]cis-aconitate	0	0	0	0	0	0	0	0	0	0	0	0
[13C]5C6H6O6	5[13C]cis-aconitate	0	0	0	0	0	0	0	0	0	0	0	0
[13C]6C6H6O6	6[13C]cis-aconitate	0	0	0	0	0	0	0	0	0	0	0	0
C5H6O5	2-oxoglutarate(2-)	1.63517e+07	9.72014e+06	9.43496e+06	1.04459e+07	1.19897e+07	1.1038e+07	5.31387e+06	3.46815e+06	2.96002e+06	4.82415e+06	5.57356e+06	5.15793e+06
[13C]1C5H6O5	1[13C]2-oxoglutarate(2-)	1.01719e+06	571989	515386	521397	763991	570313	333454	113430	151440	311737	384309	368435
[13C]2C5H6O5	2[13C]2-oxoglutarate(2-)	1.40732e+06	852677	692220	843387	942970	904085	515851	172691	162243	423553	533011	567079
[13C]3C5H6O5	3[13C]2-oxoglutarate(2-)	81543.7	23152.5	29432.6	54312.7	26872.3	0	26604.7	0	0	16734	32653.2	9881
[13C]4C5H6O5	4[13C]2-oxoglutarate(2-)	0	0	0	0	0	0	0	0	0	0	0	0
[13C]5C5H6O5	5[13C]2-oxoglutarate(2-)	0	0	0	0	0	0	0	0	0	0	0	0
C4H6O4	succinate(2-)	5.25974e+07	5.92612e+07	5.64972e+07	5.38984e+07	6.0559e+07	7.13643e+07	5.06499e+07	5.13651e+07	5.82068e+07	5.31924e+07	5.03672e+07	6.7191e+07
[13C]1C4H6O4	1[13C]succinate(2-)	2.43242e+06	2.94479e+06	2.61801e+06	2.6328e+06	2.95344e+06	3.42242e+06	2.56963e+06	2.65149e+06	2.80641e+06	2.93787e+06	2.78486e+06	3.50607e+06
[13C]2C4H6O4	2[13C]succinate(2-)	1.55372e+06	1.74551e+06	1.63763e+06	2.06323e+06	2.05722e+06	2.07222e+06	1.06933e+06	1.13805e+06	1.15258e+06	1.86588e+06	1.81173e+06	2.12893e+06
[13C]3C4H6O4	3[13C]succinate(2-)	55077.8	42732.5	44668.2	77786	78657.9	71001.1	36453	40651	31262.2	87822.5	142024	133664
[13C]4C4H6O4	4[13C]succinate(2-)	15162.5	12872.9	7486.52	0	23327.4	37718.9	0	8027.2	6509.78	5252.35	32031.1	6975.33
C4H4O4	Fumarate	1.26164e+07	1.12152e+07	1.12494e+07	1.131e+07	1.41691e+07	1.67725e+07	7.62658e+06	7.69513e+06	7.71992e+06	1.31791e+07	1.3068e+07	1.52818e+07
[13C]1C4H4O4	1[13C]Fumarate	690225	588463	619731	610686	765345	926654	519405	528418	472959	991490	995881	993704
[13C]2C4H4O4	2[13C]Fumarate	696635	564294	581401	695510	912075	1.03036e+06	428452	544632	519892	1.06801e+06	1.0719e+06	1.1313e+06
[13C]3C4H4O4	3[13C]Fumarate	427806	334851	346060	307156	405054	536915	110821	144093	105330	269678	337788	373452
[13C]4C4H4O4	4[13C]Fumarate	830371	812595	619928	839479	720557	732985	645161	636287	680723	725204	612378	669440
C2H5NO2	glycine	0	0	0	0	0	0	0	0	0	0	0	0
[13C]1C2H5NO2	1[13C]glycine	0	0	0	0	0	0	0	0	0	0	0	0
[13C]2C2H5NO2	2[13C]glycine	0	0	0	0	0	0	0	0	0	0	0	0
C4H6O5	(S)-malate(2-)	1.09576e+08	9.82523e+07	1.02834e+08	1.05422e+08	1.29893e+08	1.51621e+08	5.4054e+07	5.48061e+07	5.48697e+07	1.02665e+08	1.04598e+08	1.21359e+08
[13C]1C4H6O5	1[13C](S)-malate(2-)	6.68417e+06	5.9035e+06	6.11042e+06	6.23886e+06	7.82593e+06	9.27387e+06	4.12234e+06	4.42983e+06	4.37111e+06	8.32044e+06	8.44539e+06	9.7409e+06
[13C]2C4H6O5	2[13C](S)-malate(2-)	7.40349e+06	6.4914e+06	7.24835e+06	7.64716e+06	9.37562e+06	1.1138e+07	4.57311e+06	4.58675e+06	4.25627e+06	9.95642e+06	1.00531e+07	1.14141e+07
[13C]3C4H6O5	3[13C](S)-malate(2-)	4.47768e+06	4.01071e+06	4.15553e+06	4.2451e+06	5.07965e+06	5.93216e+06	1.60524e+06	1.70824e+06	1.57008e+06	3.23644e+06	3.22078e+06	3.6515e+06
[13C]4C4H6O5	4[13C](S)-malate(2-)	342335	251086	334894	339481	391716	405699	92970.5	101374	80415.1	279109	292799	275483
C5H9NO4	L-glutamate(1-)	4.21085e+08	4.09328e+08	4.17065e+08	4.13247e+08	4.38032e+08	5.00571e+08	2.89059e+08	3.01381e+08	3.06642e+08	3.48102e+08	3.54047e+08	3.99621e+08
[13C]1C5H9NO4	1[13C]L-glutamate(1-)	2.77469e+07	2.71115e+07	2.77144e+07	2.76707e+07	2.85123e+07	3.33671e+07	2.36183e+07	2.47027e+07	2.52749e+07	2.82346e+07	2.89368e+07	3.23905e+07
[13C]2C5H9NO4	2[13C]L-glutamate(1-)	3.58031e+07	3.43876e+07	3.52414e+07	3.6235e+07	3.74122e+07	4.31628e+07	3.04955e+07	3.20886e+07	3.2209e+07	4.00219e+07	4.07603e+07	4.58555e+07
[13C]3C5H9NO4	3[13C]L-glutamate(1-)	1.2988e+07	1.63039e+07	1.02631e+07	1.06337e+07	1.07429e+07	1.36976e+07	1.30519e+07	1.04208e+07	1.3866e+07	1.44511e+07	1.38168e+07	1.71163e+07
[13C]4C5H9NO4	4[13C]L-glutamate(1-)	1.87006e+06	1.82451e+06	1.78239e+06	1.9572e+06	1.97134e+06	2.33271e+06	1.44864e+06	1.5756e+06	1.39329e+06	2.12077e+06	2.08519e+06	2.32757e+06
[13C]5C5H9NO4	5[13C]L-glutamate(1-)	541424	615198	572730	535395	483690	688442	317952	273397	357822	352968	403553	416565
C6H12O6	D-glucose	1.31507e+08	1.39387e+08	1.35759e+08	1.19413e+08	1.33941e+08	1.54025e+08	1.49377e+08	1.47438e+08	1.55389e+08	1.41569e+08	1.34346e+08	1.67499e+08
[13C]1C6H12O6	1[13C]D-glucose	8.31959e+06	8.68087e+06	7.68853e+06	7.59964e+06	8.84711e+06	9.99367e+06	8.65642e+06	9.15201e+06	1.01146e+07	8.5765e+06	7.83942e+06	9.26471e+06
[13C]2C6H12O6	2[13C]D-glucose	0	0	0	0	0	0	0	0	0	0	0	0
[13C]3C6H12O6	3[13C]D-glucose	0	0	0	0	0	0	0	0	0	0	0	0
[13C]4C6H12O6	4[13C]D-glucose	83278.2	118534	121658	42815.2	55381.3	76890.7	102031	111224	99220.5	58281.1	69645.3	64667.4
[13C]5C6H12O6	5[13C]D-glucose	8.6608e+06	9.23892e+06	9.12375e+06	8.35007e+06	8.88698e+06	1.01865e+07	9.99431e+06	9.943e+06	1.06344e+07	9.544e+06	8.74172e+06	1.08834e+07
[13C]6C6H12O6	6[13C]D-glucose	1.39386e+08	1.45271e+08	1.42337e+08	1.25529e+08	1.40858e+08	1.63305e+08	1.562e+08	1.54831e+08	1.65611e+08	1.47117e+08	1.41877e+08	1.74955e+08
C6H13O9P	G6P or F6P	919753	848001	1.02839e+06	805848	1.05654e+06	1.23857e+06	716384	897480	800261	1.1291e+06	1.18465e+06	1.27133e+06
[13C]1C6H13O9P	1[13C]C6H13O9P(13)	0	18360.5	7383.05	8086.92	4532.92	20492	0	0	0	4004.39	0	0
[13C]2C6H13O9P	2[13C]C6H13O9P(13)	0	0	0	0	0	0	0	0	0	0	0	0
[13C]3C6H13O9P	3[13C]C6H13O9P(13)	0	0	0	0	0	0	0	0	0	0	0	0
[13C]4C6H13O9P	4[13C]C6H13O9P(13)	0	0	0	0	0	0	0	0	0	0	0	0
[13C]5C6H13O9P	5[13C]C6H13O9P(13)	0	0	0	0	0	0	0	0	0	0	0	0
[13C]6C6H13O9P	6[13C]C6H13O9P(13)	154399	259967	338317	475297	377042	282856	45652.6	135685	25951.1	193697	636028	324490
C6H14O12P2	Fructose-1,6-bisphosphate	92065.7	47545.4	82422.6	67319.7	86432.6	57512.1	13859.2	14028	5419.26	60201.1	67195	32945.8
[13C]1C6H14O12P2	1[13C]C6H14O12P2(7)	0	0	0	0	0	0	0	0	0	0	0	0
[13C]2C6H14O12P2	2[13C]C6H14O12P2(7)	0	0	0	0	0	0	0	0	0	0	0	0
[13C]3C6H14O12P2	3[13C]C6H14O12P2(7)	0	0	0	0	0	0	0	0	0	0	0	0
[13C]4C6H14O12P2	4[13C]C6H14O12P2(7)	0	0	0	0	0	0	0	0	0	0	0	0
[13C]5C6H14O12P2	5[13C]C6H14O12P2(7)	0	0	0	0	0	0	0	0	0	0	0	0
[13C]6C6H14O12P2	6[13C]C6H14O12P2(7)	27699.1	26853.7	18694.8	47730.6	91620.2	23289.7	0	19454.1	0	31708.4	25355.1	46847.8
C3H7O6P	Dihydroxyacetone phosphate	40995	33532.7	77956.9	91181.1	122857	91751	21691.1	9355.44	34006.6	50593.6	41664.5	48708
[13C]1C3H7O6P	1[13C]Dihydroxyacetone phosphate	0	0	0	0	0	0	0	0	0	0	0	0
[13C]2C3H7O6P	2[13C]Dihydroxyacetone phosphate	0	0	0	0	0	0	0	0	0	0	0	0
[13C]3C3H7O6P	3[13C]Dihydroxyacetone phosphate	40064.7	12337.9	38496.4	42452	24633.1	79714	14171.8	0	9038.28	14127.7	31748.3	23974.1
C3H7O7P	3PG/2PG	294552	175024	402625	191017	495675	411623	317374	346580	250055	763172	897689	891586
[13C]1C2H7O7P		0	0	0	0	0	0	0	0	0	0	0	0
[13C]2C1H7O7P		0	0	0	0	0	0	0	0	0	0	0	0
[13C]C3H7O7P		226630	116240	206284	98622.7	164793	329580	196439	146867	170487	755421	587238	660363
C3H5O6P	Phosphoenolpyruvate	174792	205258	169697	303042	325911	324114	327027	326416	400846	632916	586306	607298
[13C]1C3H5O6P	1[13C]Phosphoenolpyruvate	0	0	0	0	0	0	0	0	0	0	0	0
[13C]2C3H5O6P	2[13C]Phosphoenolpyruvate	0	0	0	0	0	0	0	0	0	0	0	0
[13C]3C3H5O6P	3[13C]Phosphoenolpyruvate	66303.9	126252	45495.8	161198	171592	199884	161945	162697	159254	449522	509236	536861
C3H4O3	pyruvate	1.91805e+08	2.00066e+08	2.08786e+08	1.67158e+08	1.87371e+08	2.28188e+08	2.43617e+08	2.33198e+08	2.55953e+08	2.06528e+08	2.07487e+08	2.50086e+08
[13C]1C3H4O3	1[13C]pyruvate	8.39723e+06	8.75088e+06	9.10729e+06	7.49805e+06	8.35644e+06	1.01524e+07	1.1285e+07	1.08026e+07	1.15612e+07	9.89464e+06	9.87872e+06	1.17458e+07
[13C]2C3H4O3	2[13C]pyruvate	5.36802e+06	5.73763e+06	5.77629e+06	4.9894e+06	5.58904e+06	6.80867e+06	5.43282e+06	5.21839e+06	5.50548e+06	5.59392e+06	5.55501e+06	6.47578e+06
[13C]3C3H4O3	3[13C]pyruvate	1.12177e+08	1.17777e+08	1.19382e+08	1.02964e+08	1.16097e+08	1.38589e+08	8.20384e+07	7.90879e+07	8.27674e+07	8.66879e+07	8.76661e+07	9.89614e+07
C3H6O3	(R,s)-lactate	2.32161e+09	2.37617e+09	2.35687e+09	2.2321e+09	2.56803e+09	2.98422e+09	1.62592e+09	1.66008e+09	1.67796e+09	1.78709e+09	1.8178e+09	2.02736e+09
[13C]1C3H6O3	1[13C](R,s)-lactate	9.69778e+07	9.96957e+07	9.79376e+07	9.6181e+07	1.10013e+08	1.28346e+08	6.81963e+07	6.95978e+07	6.98694e+07	7.92376e+07	8.07759e+07	8.86463e+07
[13C]2C3H6O3	2[13C](R,s)-lactate	5.22057e+07	5.35696e+07	5.18187e+07	5.58141e+07	6.43624e+07	7.06805e+07	2.45805e+07	2.52214e+07	2.44382e+07	3.60803e+07	3.66296e+07	3.86858e+07
[13C]3C3H6O3	3[13C](R,s)-lactate	1.04779e+09	1.08666e+09	1.03245e+09	1.12207e+09	1.28654e+09	1.41649e+09	3.70516e+08	3.78664e+08	3.64522e+08	5.55062e+08	5.73064e+08	5.85957e+08
C5H11O8P	D-ribose-5-phosphate	520521	422722	481647	419731	601197	676898	595161	817848	765148	416774	566178	655472
[13C]1C5H11O8P	1[13C]C5H11O8P(5)	0	0	0	0	0	0	0	0	0	0	0	0
[13C]2C5H11O8P	2[13C]C5H11O8P(5)	0	0	0	0	0	0	0	0	0	0	0	0
[13C]3C5H11O8P	3[13C]C5H11O8P(5)	0	11502.9	0	19447.6	0	0	0	0	0	0	0	0
[13C]4C5H11O8P	4[13C]C5H11O8P(5)	120444	75566.7	259841	73730.3	302980	599330	228888	495328	518856	278715	364050	637151
[13C]5C5H11O8P	5[13C]C5H11O8P(5)	0	16031.5	9109.17	18022.7	0	17039.1	0	7013.57	0	0	0	0
