# Supplementary material for: Loss of pyruvate kinase M2 limits growth and triggers innate immune signaling in endothelial cells
Source: Nat Commun. 2018 Oct 9;9:4077. doi: 10.1038/s41467-018-06406-8 (PMC6177464; doi:10.1038/s41467-018-06406-8)
Supplement: Supplementary file 5 — Supplementary Data 2 [file 41467_2018_6406_MOESM5_ESM.xlsx]

## Sheet: proteinGroups post perseus
LFQ intensity Ctrl_1	LFQ intensity Ctrl_2	LFQ intensity Ctrl_3	LFQ intensity PKM2KD_1	LFQ intensity PKM2KD_2	LFQ intensity PKM2_3	GOBP name	GOMF name	GOCC name	KEGG name	Pfam	Student's T-test Significant KO_Ctrl_PKM2 KO/WT	Student's T-test significant	Peptides	Razor + unique peptides	Unique peptides	Sequence coverage [%]	Unique + razor sequence coverage [%]	Unique sequence coverage [%]	Mol. weight [kDa]	Q-value	Score	Intensity	MS/MS count	Protein names	Gene names	-Log10 p-value PKM2KD/WT	Log2 ratio PKM2 KO/WT	Protein IDs	Majority protein IDs
NaN	NaN	NaN	26.2746	28.5594	28.7163	biological adhesion;carbohydrate metabolic process;cell adhesion;cellular carbohydrate metabolic process;cellular macromolecule metabolic process;cellular metabolic process;cellular process;cellular protein metabolic process;glycosylation;macromolecule glycosylation;macromolecule metabolic process;macromolecule modification;metabolic process;O-glycan processing;post-translational protein modifica…		cell part;cytoplasmic part;extracellular region part;extracellular space;extrinsic to membrane;Golgi apparatus part;Golgi lumen;integral to membrane;intracellular organelle lumen;intracellular organelle part;intracellular part;intrinsic to membrane;membrane;membrane part;membrane-enclosed lumen;organelle lumen;organelle part;plasma membrane		SEA			5	5	5	0.5	0.5	0.5	2284.3	0.0010951	4.1461	3211200000	8	Mucin-16	MUC16	0	NaN	Q8WXI7;B5ME49	Q8WXI7;B5ME49
NaN	NaN	NaN	24.5158	27.1399	28.5645	actin cytoskeleton organization;actin cytoskeleton reorganization;actin filament-based process;activation of caspase activity;autophagy;biological adhesion;biological regulation;catabolic process;cell adhesion;cell chemotaxis;cell communication;cell migration;cell motility;cell-cell adhesion;cell-cell signaling;cellular catabolic process;cellular component movement;cellular component organization…	antioxidant activity;arachidonic acid binding;binding;calcium ion binding;carboxylic acid binding;cation binding;cytoskeletal protein binding;fatty acid binding;icosanoid binding;icosatetraenoic acid binding;ion binding;lipid binding;metal ion binding;microtubule binding;molecular transducer activity;monocarboxylic acid binding;protein binding;RAGE receptor binding;receptor binding;signal transdu…	cell part;cytoplasmic part;cytoskeleton;cytosol;extracellular region;extracellular region part;extracellular space;intracellular membrane-bounded organelle;intracellular non-membrane-bounded organelle;intracellular organelle;intracellular part;membrane;membrane-bounded organelle;non-membrane-bounded organelle;nucleus;organelle;plasma membrane		S_100			4	4	4	43	43	43	13.242	0	15.133	504690000	12	Protein S100-A9	S100A9	0	NaN	P06702	P06702
NaN	NaN	NaN	26.4678	26.9337	27.6196	activation of immune response;activation of innate immune response;adaptive immune response;antigen processing and presentation;antigen processing and presentation of exogenous antigen;antigen processing and presentation of exogenous peptide antigen;antigen processing and presentation of exogenous peptide antigen via MHC class I;antigen processing and presentation of exogenous peptide antigen via…	catalytic activity;cysteine-type endopeptidase activity;cysteine-type peptidase activity;endopeptidase activity;hydrolase activity;peptidase activity;peptidase activity, acting on L-amino acid peptides	cell part;extracellular region;membrane	Antigen processing and presentation;ko05152;Lysosome;Phagosome	Inhibitor_I29;Peptidase_C1			4	4	4	14.9	14.9	14.9	31.626	0	5.8811	203360000	9	Cathepsin S	CTSS	0	NaN	P25774-2;P25774;U3KQE7;U3KPS4	P25774-2;P25774;U3KQE7;U3KPS4
NaN	NaN	NaN	26.571	26.637	27.1349			cell part;cytoplasm;intracellular membrane-bounded organelle;intracellular organelle;intracellular part;membrane;membrane-bounded organelle;nucleus;organelle;plasma membrane					4	4	4	35.3	35.3	35.3	17.603	0	8.4028	142210000	9	Hematological and neurological expressed 1-like protein	HN1L	0	NaN	H3BU16;A6NGP5;Q9H910-2;Q9H910;Q9H910-3;H3BMT0;H3BTV5;H3BMV3;H3BMM8;B4E1P3	H3BU16;A6NGP5;Q9H910-2;Q9H910;Q9H910-3;H3BMT0;H3BTV5;H3BMV3
NaN	NaN	NaN	26.1425	27.0869	27.1073					Vac_ImportDeg			2	2	2	18.9	18.9	18.9	13.349	0.00048232	4.7431	163410000	6	Glucose-induced degradation protein 4 homolog	GID4	0	NaN	K7ELH7;K7ENE2;Q8IVV7	K7ELH7;K7ENE2;Q8IVV7
NaN	NaN	NaN	26.4332	26.8569	26.5856			cell part;cytoplasm;intracellular part		CDC37_M			7	7	7	28.2	28.2	28.2	35.58	0	10.113	588990000	12	Hsp90 co-chaperone Cdc37-like 1	CDC37L1	0	NaN	B1AL69;Q7L3B6	B1AL69;Q7L3B6
NaN	NaN	NaN	26.4773	26.6238	26.5818	biological regulation;cell communication;cell cycle arrest;cell cycle process;cellular component organization;cellular component organization at cellular level;cellular component organization or biogenesis;cellular component organization or biogenesis at cellular level;cellular process;cellular response to chemical stimulus;cellular response to endogenous stimulus;cellular response to external st…	binding;binding, bridging;cytoskeletal adaptor activity;cytoskeletal protein binding;hormone receptor binding;microtubule binding;nuclear hormone receptor binding;protein binding;protein binding, bridging;receptor binding;thyroid hormone receptor binding;transcription factor binding;tubulin binding	actin filament bundle;actomyosin;cell part;cytoplasm;cytoskeletal part;intracellular organelle part;intracellular part;macromolecular complex;microtubule;organelle part;protein complex;stress fiber		CH;GAS2			6	6	6	10.7	10.7	10.7	72.688	0	8.4994	522810000	8	GAS2-like protein 1	GAS2L1	0	NaN	A0A5E8;Q99501;Q99501-3;Q99501-2;Q99501-4;C9JFI0;C9JRR6	A0A5E8;Q99501;Q99501-3;Q99501-2;Q99501-4
NaN	NaN	NaN	27.435	26.3788	27.5916	biological regulation;biosynthetic process;catabolic process;cellular biosynthetic process;cellular catabolic process;cellular macromolecule catabolic process;cellular macromolecule metabolic process;cellular metabolic process;cellular nitrogen compound metabolic process;cellular process;cellular protein metabolic process;cellular response to stimulus;cellular response to stress;DNA catabolic pro…	binding;cation binding;damaged DNA binding;DNA binding;ion binding;metal ion binding;nucleic acid binding;nucleic acid binding transcription factor activity;RNA binding;sequence-specific DNA binding transcription factor activity;translation factor activity, nucleic acid binding	carboxy-terminal domain protein kinase complex;cell part;core TFIIH complex;holo TFIIH complex;intracellular organelle part;intracellular part;macromolecular complex;nuclear part;nucleoplasm part;organelle part;protein complex;transcription factor complex	Basal transcription factors;Nucleotide excision repair	Tfb4			5	5	5	41.8	41.8	41.8	19.799	0	13.933	832890000	7	General transcription factor IIH subunit 3	GTF2H3	0	NaN	F5GXG6;F5GX35;F5H4K7;Q13889-2;Q13889;F5H6X0;F5GWD3;H0YFF7;A0A087WYD5	F5GXG6;F5GX35;F5H4K7;Q13889-2;Q13889;F5H6X0;F5GWD3;H0YFF7
NaN	NaN	NaN	27.5599	26.3929	27.0202	anatomical structure morphogenesis;aorta smooth muscle tissue morphogenesis;biological regulation;bleb assembly;cell projection assembly;cell projection organization;cellular component assembly;cellular component assembly at cellular level;cellular component organization;cellular component organization at cellular level;cellular component organization or biogenesis;cellular component organization…	adenyl nucleotide binding;adenyl ribonucleotide binding;ATP binding;binding;catalytic activity;cation binding;ion binding;kinase activity;metal ion binding;myosin light chain kinase activity;nucleotide binding;phosphotransferase activity, alcohol group as acceptor;protein kinase activity;protein serine/threonine kinase activity;purine nucleotide binding;purine ribonucleoside triphosphate binding;…	actin filament bundle;actomyosin;cell division site part;cell part;cell projection;cleavage furrow;cytoplasmic part;cytoskeletal part;cytosol;intracellular organelle part;intracellular part;lamellipodium;membrane;organelle part;plasma membrane;stress fiber	Calcium signaling pathway;Focal adhesion;Gastric acid secretion;Regulation of actin cytoskeleton;Vascular smooth muscle contraction	fn3;I-set;Pkinase			4	4	4	3.9	3.9	3.9	110.07	0.0010998	4.2404	1689200000	10	Myosin light chain kinase, smooth muscle;Myosin light chain kinase, smooth muscle, deglutamylated form	MYLK	0	NaN	Q15746-11;Q15746-7;Q15746-4;Q15746-2;Q15746-3;Q15746-6;Q15746;Q15746-9;Q15746-5	Q15746-11;Q15746-7;Q15746-4;Q15746-2;Q15746-3;Q15746-6;Q15746;Q15746-9;Q15746-5
NaN	NaN	NaN	26.613	26.5474	26.9234	biological regulation;calcium ion homeostasis;calcium ion transport;calcium ion transport into cytosol;calcium-mediated signaling;cation homeostasis;cation transport;cell activation;cell proliferation;cellular calcium ion homeostasis;cellular cation homeostasis;cellular chemical homeostasis;cellular divalent inorganic cation homeostasis;cellular homeostasis;cellular ion homeostasis;cellular macro…	binding;calcium channel inhibitor activity;calcium channel regulator activity;catalytic activity;channel inhibitor activity;channel regulator activity;cis-trans isomerase activity;cyclic nucleotide binding;drug binding;FK506 binding;ion channel binding;ion channel inhibitor activity;isomerase activity;macrolide binding;nucleotide binding;peptidyl-prolyl cis-trans isomerase activity;protein binding	calcium channel complex;cation channel complex;cell part;cytoplasmic part;cytosol;endoplasmic reticulum membrane;endoplasmic reticulum part;intracellular organelle part;intracellular part;ion channel complex;macromolecular complex;membrane;membrane part;organelle membrane;organelle part;protein complex;sarcoplasmic reticulum membrane		FKBP_C			2	2	2	25	25	25	11.782	0.0010979	4.2098	73293000	7	Peptidyl-prolyl cis-trans isomerase FKBP1B;Peptidyl-prolyl cis-trans isomerase	FKBP1B	0	NaN	P68106;G5E9U6;F8W6G9;P68106-2	P68106;G5E9U6;F8W6G9;P68106-2
NaN	NaN	NaN	26.6487	26.1753	26.9114	activation of immune response;anatomical structure development;anatomical structure morphogenesis;androgen metabolic process;antigen receptor-mediated signaling pathway;B cell receptor signaling pathway;biological regulation;cell differentiation;cell projection organization;cell surface receptor linked signaling pathway;cellular component organization;cellular component organization at cellular l…	binding;lipid binding;phosphatidylinositol binding;phosphatidylinositol-3,4-bisphosphate binding;phospholipid binding	cell part;cell projection membrane;cell projection part;cytoplasm;intracellular membrane-bounded organelle;intracellular organelle;intracellular part;leading edge membrane;membrane part;membrane-bounded organelle;nucleus;organelle;plasma membrane part;ruffle membrane		PH			9	9	9	27.9	27.9	27.9	43.671	0	10.31	566920000	10	Pleckstrin homology domain-containing family A member 1	PLEKHA1	0	NaN	Q5RGS4;Q9HB21-2;Q9HB21	Q5RGS4;Q9HB21-2;Q9HB21
NaN	NaN	NaN	26.6611	26.4458	26.8368	apoptosis;biological regulation;cell death;cell proliferation;cell surface receptor linked signaling pathway;cellular macromolecule metabolic process;cellular metabolic process;cellular process;cellular protein metabolic process;cellular response to stimulus;death;dephosphorylation;developmental process;enzyme linked receptor protein signaling pathway;inactivation of MAPK activity;macromolecule m…	catalytic activity;hydrolase activity;hydrolase activity, acting on ester bonds;phosphatase activity;phosphoprotein phosphatase activity;phosphoric ester hydrolase activity;protein tyrosine phosphatase activity;protein tyrosine/serine/threonine phosphatase activity	cell part;cytoplasm;intracellular membrane-bounded organelle;intracellular organelle;intracellular part;membrane-bounded organelle;nucleus;organelle	MAPK signaling pathway	DSPc			4	4	4	27.2	27.2	27.2	20.91	0.00063482	4.4419	165620000	11	Dual specificity protein phosphatase 22	DUSP22	0	NaN	Q9NRW4;Q9NRW4-2;S4R459;S4R378;S4R3A4;S4R3M1	Q9NRW4;Q9NRW4-2;S4R459
NaN	NaN	NaN	26.9285	26.4032	26.7839		structural molecule activity	cell part;cytoplasm;cytoskeleton;intracellular non-membrane-bounded organelle;intracellular organelle;intracellular part;non-membrane-bounded organelle;organelle		Plectin			12	4	4	10.1	2.7	2.7	553.12	0.0019567	3.2633	693920000	8	Epiplakin	EPPK1	0	NaN	A0A075B730;A0A087X1U6;P58107	A0A075B730;A0A087X1U6;P58107
NaN	NaN	NaN	26.5613	26.1117	27.0064	actin cytoskeleton organization;actin filament-based process;activation of protein kinase activity;activation of protein kinase B activity;anatomical structure development;anatomical structure morphogenesis;biological regulation;biosynthetic process;blood vessel morphogenesis;branching involved in salivary gland morphogenesis;cell activation;cell chemotaxis;cell communication;cell development;cel…	binding;chemoattractant activity;collagen binding;enzyme activator activity;enzyme regulator activity;growth factor receptor binding;identical protein binding;platelet-derived growth factor receptor binding;protein binding;protein dimerization activity;protein homodimerization activity;receptor binding;superoxide-generating NADPH oxidase activator activity	basolateral plasma membrane;cell part;cell surface;cytoplasm;cytoplasmic membrane-bounded vesicle lumen;cytoplasmic part;cytoplasmic vesicle part;endoplasmic reticulum lumen;endoplasmic reticulum part;extracellular region part;extracellular space;Golgi apparatus part;Golgi membrane;intracellular organelle lumen;intracellular organelle part;intracellular part;membrane;membrane part;membrane-enclos…	Cytokine-cytokine receptor interaction;Focal adhesion;Gap junction;Glioma;MAPK signaling pathway;Melanoma;Pathways in cancer;Prostate cancer;Regulation of actin cytoskeleton	PDGF;PDGF_N			3	3	3	12.8	12.8	12.8	25.502	0.00048426	4.8588	138470000	8	Platelet-derived growth factor subunit B	PDGFB	0	NaN	P01127-2;P01127;A9UJN9;A9UJP0	P01127-2;P01127;A9UJN9;A9UJP0
NaN	NaN	NaN	27.1985	26.7768	26.49	aging;biological regulation;biosynthetic process;cation homeostasis;cation transport;cell differentiation;cellular aromatic compound metabolic process;cellular biosynthetic process;cellular cation homeostasis;cellular chemical homeostasis;cellular developmental process;cellular homeostasis;cellular ion homeostasis;cellular iron ion homeostasis;cellular metabolic process;cellular metal ion homeost…	4 iron, 4 sulfur cluster binding;binding;cation binding;ion binding;iron-responsive element binding;iron-sulfur cluster binding;metal cluster binding;metal ion binding;mRNA binding;nucleic acid binding;RNA binding	cell part;cytoplasm;cytoplasmic part;cytosol;intracellular membrane-bounded organelle;intracellular organelle;intracellular part;membrane-bounded organelle;mitochondrion;organelle		Aconitase;Aconitase_C			5	5	5	8.2	8.2	8.2	105.06	0.00094802	4.3564	1866800000	12	Iron-responsive element-binding protein 2	IREB2	0	NaN	A0A0A6YY96;P48200;H0YN46;P48200-2	A0A0A6YY96;P48200
NaN	NaN	NaN	26.9874	26.7907	26.3442	amine metabolic process;aminoglycan biosynthetic process;aminoglycan metabolic process;biosynthetic process;carbohydrate biosynthetic process;carbohydrate metabolic process;cellular biosynthetic process;cellular carbohydrate biosynthetic process;cellular carbohydrate metabolic process;cellular macromolecule biosynthetic process;cellular macromolecule metabolic process;cellular metabolic process;c…	acetylgalactosaminyltransferase activity;binding;catalytic activity;cation binding;glucuronylgalactosylproteoglycan 4-beta-N-acetylgalactosaminyltransferase activity;ion binding;metal ion binding;transferase activity;transferase activity, transferring glycosyl groups;transferase activity, transferring hexosyl groups;UDP-glycosyltransferase activity	cell part;cytoplasmic part;Golgi apparatus part;Golgi cisterna membrane;Golgi membrane;integral to Golgi membrane;integral to membrane;integral to organelle membrane;intracellular organelle part;intracellular part;intrinsic to Golgi membrane;intrinsic to membrane;intrinsic to organelle membrane;membrane;membrane part;organelle membrane;organelle part	Glycosaminoglycan biosynthesis - chondroitin sulfate	CHGN			4	4	4	9.2	9.2	9.2	62.572	0	7.9708	456590000	5	Chondroitin sulfate N-acetylgalactosaminyltransferase 2	CSGALNACT2	0	NaN	Q8N6G5;Q8N6G5-2	Q8N6G5;Q8N6G5-2
NaN	NaN	NaN	27.1755	26.6364	26.2055								4	4	4	27.9	27.9	27.9	17.465	0.00079214	4.4173	156120000	6	Uncharacterized protein KIAA1143	KIAA1143	0	NaN	Q96AT1	Q96AT1
NaN	NaN	NaN	26.6979	26.8029	25.9116	metabolic process	catalytic activity;hydrolase activity	cell part;integral to membrane;intrinsic to membrane;membrane part					2	2	2	6.4	6.4	6.4	42.324	0	11.718	347140000	5	Epoxide hydrolase 4	EPHX4	0	NaN	Q8IUS5	Q8IUS5
NaN	NaN	NaN	26.6177	26.7375	25.0216			cell part;integral to membrane;intrinsic to membrane;membrane part		L_HGMIC_fpl			3	3	3	18.9	18.9	18.9	24.486	0	5.0992	527650000	11	Lipoma HMGIC fusion partner-like 2 protein	LHFPL2	0	NaN	Q6ZUX7	Q6ZUX7
NaN	NaN	NaN	26.3932	26.8985	26.2557	biological regulation;cellular macromolecule metabolic process;cellular metabolic process;cellular process;cellular protein metabolic process;macromolecule metabolic process;macromolecule modification;metabolic process;negative regulation of biological process;negative regulation of cell proliferation;negative regulation of cellular process;negative regulation of fibroblast proliferation;primary …	catalytic activity;NAD+ ADP-ribosyltransferase activity;transferase activity;transferase activity, transferring glycosyl groups;transferase activity, transferring pentosyl groups	cell part;cytoplasmic part;Golgi apparatus;intracellular membrane-bounded organelle;intracellular organelle;intracellular part;membrane-bounded organelle;nucleus;organelle		PARP			6	6	6	10.1	10.1	10.1	109.1	0	10.895	399380000	9	Poly [ADP-ribose] polymerase 10	PARP10	0	NaN	E9PK67;E9PNI7;Q53GL7;E9PPE7;E9PJI2;E9PPV8;F8W8G7	E9PK67;E9PNI7;Q53GL7;E9PPE7
NaN	NaN	NaN	26.1741	26.6447	25.9673	cellular metabolic process;cellular process;electron transport chain;generation of precursor metabolites and energy;metabolic process;mitochondrial electron transport, NADH to ubiquinone;oxidation-reduction process;respiratory electron transport chain;small molecule metabolic process	catalytic activity;NADH dehydrogenase (quinone) activity;NADH dehydrogenase (ubiquinone) activity;NADH dehydrogenase activity;oxidoreductase activity;oxidoreductase activity, acting on NADH or NADPH;oxidoreductase activity, acting on NADH or NADPH, quinone or similar compound as acceptor	cell part;cytoplasmic part;intracellular membrane-bounded organelle;intracellular organelle;intracellular organelle part;intracellular part;macromolecular complex;membrane part;membrane-bounded organelle;mitochondrial membrane part;mitochondrial part;mitochondrial respiratory chain complex I;NADH dehydrogenase complex;nucleus;organelle;organelle part;protein complex;respiratory chain complex I	Alzheimer's disease;Huntington's disease;Oxidative phosphorylation;Parkinson's disease				7	7	7	21.4	21.4	21.4	50.983	0	9.9862	933010000	12			0	NaN	P56181-2	P56181-2
NaN	NaN	NaN	26.6071	26.1115	26.5116			cell part;intracellular membrane-bounded organelle;intracellular organelle;intracellular part;membrane-bounded organelle;nucleus;organelle					2	2	2	48.1	48.1	48.1	11.023	0.0085543	2.3264	142240000	5	Hematological and neurological expressed 1 protein;Hematological and neurological expressed 1 protein, N-terminally processed	HN1	0	NaN	Q9UK76-3;Q9UK76;J3KSH8;J3KT51;Q9UK76-2	Q9UK76-3;Q9UK76;J3KSH8;J3KT51;Q9UK76-2
NaN	NaN	NaN	28.0296	26.3739	26.5066	amyloid precursor protein catabolic process;amyloid precursor protein metabolic process;biological regulation;catabolic process;cell surface receptor linked signaling pathway;cellular macromolecule metabolic process;cellular metabolic process;cellular process;cellular protein metabolic process;cellular response to stimulus;enzyme linked receptor protein signaling pathway;glycoprotein catabolic pr…		cell part;cytoplasmic part;endoplasmic reticulum;endoplasmic reticulum membrane;endoplasmic reticulum part;Golgi apparatus;Golgi apparatus part;Golgi cisterna membrane;Golgi membrane;integral to membrane;integral to plasma membrane;intracellular membrane-bounded organelle;intracellular organelle;intracellular organelle part;intracellular part;intrinsic to membrane;intrinsic to plasma membrane;mem…	Alzheimer's disease;Notch signaling pathway	PEN-2			3	3	3	42.6	42.6	42.6	12.029	0.00063502	4.4483	166910000	8	Gamma-secretase subunit PEN-2	PSENEN	0	NaN	Q9NZ42;K7ERS5;K7ES79	Q9NZ42;K7ERS5;K7ES79
NaN	NaN	NaN	26.5874	26.4873	26.1932	cellular macromolecule metabolic process;cellular metabolic process;cellular process;cellular protein metabolic process;macromolecule metabolic process;macromolecule modification;metabolic process;primary metabolic process;protein metabolic process;protein modification by small protein conjugation;protein modification by small protein conjugation or removal;protein modification process;protein ub…	binding;cation binding;DNA binding;ion binding;metal ion binding;nucleic acid binding;transition metal ion binding;zinc ion binding	cell part;cytoplasmic part;early endosome;endosome;intracellular membrane-bounded organelle;intracellular organelle;intracellular part;macromolecular complex;membrane-bounded organelle;nucleus;organelle;protein complex;recycling endosome;ubiquitin ligase complex		zf-RING_2			2	2	2	13.6	13.6	13.6	17.444	0.0012302	3.7103	202590000	8	RING finger protein 11	RNF11	0	NaN	Q9Y3C5	Q9Y3C5
NaN	NaN	NaN	27.0858	25.515	26.1338	anatomical structure development;biological adhesion;biological regulation;blood coagulation;brain development;cell adhesion;cell differentiation;cell migration;cell motility;cell-cell adhesion;cellular component movement;cellular developmental process;cellular process;coagulation;developmental process;hemostasis;homotypic cell-cell adhesion;immune system process;lens fiber cell differentiation;l…	acidic amino acid transmembrane transporter activity;active transmembrane transporter activity;amine transmembrane transporter activity;amino acid transmembrane transporter activity;antiporter activity;carboxylic acid transmembrane transporter activity;cystine:glutamate antiporter activity;L-amino acid transmembrane transporter activity;L-cystine transmembrane transporter activity;L-glutamate tra…	cell part;cytoplasmic part;cytoskeleton;endoplasmic reticulum;integral to membrane;intracellular membrane-bounded organelle;intracellular non-membrane-bounded organelle;intracellular organelle;intracellular part;intrinsic to membrane;membrane;membrane part;membrane-bounded organelle;non-membrane-bounded organelle;organelle;plasma membrane;rough endoplasmic reticulum					4	4	4	6.6	6.6	6.6	55.422	0.0019564	3.2614	528550000	17	Cystine/glutamate transporter	SLC7A11	0	NaN	Q9UPY5	Q9UPY5
NaN	NaN	NaN	26.7886	25.7283	25.8528	cellular macromolecule metabolic process;cellular metabolic process;cellular nitrogen compound metabolic process;cellular process;macromolecule metabolic process;metabolic process;nitrogen compound metabolic process;nucleic acid metabolic process;nucleobase-containing compound metabolic process;primary metabolic process;RNA metabolic process;RNA processing	binding;catalytic activity;hydrolase activity;hydrolase activity, acting on ester bonds;nucleic acid binding;phosphatase activity;phosphoprotein phosphatase activity;phosphoric ester hydrolase activity;protein tyrosine phosphatase activity;protein tyrosine/serine/threonine phosphatase activity;RNA binding	cell part;intracellular membrane-bounded organelle;intracellular organelle;intracellular part;membrane-bounded organelle;nucleus;organelle		DSPc			6	6	6	26.4	26.4	26.4	38.938	0	9.6927	612080000	10	RNA/RNP complex-1-interacting phosphatase	DUSP11	0	NaN	O75319;H7C0E6;C9JYA6;O75319-2	O75319
NaN	NaN	NaN	26.7622	24.478	25.1336			cell part;cytoplasm;extracellular region;intracellular part					2	2	2	15.3	15.3	15.3	60.54	0	5.8233	107480000	8	Suprabasin	SBSN	0	NaN	Q6UWP8	Q6UWP8
NaN	NaN	NaN	26.5103	26.5081	26.5643	anaphase-promoting complex-dependent proteasomal ubiquitin-dependent protein catabolic process;anatomical structure morphogenesis;antigen processing and presentation;antigen processing and presentation of exogenous antigen;antigen processing and presentation of exogenous peptide antigen;antigen processing and presentation of exogenous peptide antigen via MHC class I;antigen processing and present…	catalytic activity;endopeptidase activity;hydrolase activity;peptidase activity;peptidase activity, acting on L-amino acid peptides;threonine-type endopeptidase activity;threonine-type peptidase activity	cell part;cytoplasmic part;cytosol;intracellular organelle part;intracellular part;macromolecular complex;nuclear part;nucleoplasm;organelle part;proteasome core complex;protein complex	Proteasome	Pr_beta_C;Proteasome			2	2	2	22.5	22.5	22.5	14.21	0	7.7814	257820000	15	Proteasome subunit beta type-10	PSMB10	0	NaN	J3QQN1;P40306;J3QL48	J3QQN1;P40306;J3QL48
NaN	NaN	NaN	25.7108	25.6603	26.4766		binding;cation binding;ion binding;metal ion binding;transition metal ion binding;zinc ion binding	adherens junction;anchoring junction;cell junction;cell part;cell-substrate adherens junction;cell-substrate junction;cytoplasm;cytoskeleton;focal adhesion;intracellular non-membrane-bounded organelle;intracellular organelle;intracellular part;non-membrane-bounded organelle;organelle					35	3	2	59.8	4.7	2.6	76.856	0	51.584	558220000	8		ZNF185	0	NaN	O15231-6;O15231-8;H7BZT5	O15231-6;O15231-8;H7BZT5
NaN	NaN	NaN	26.0022	26.239	26.3656	amine metabolic process;biological regulation;carboxylic acid metabolic process;catabolic process;cellular amine metabolic process;cellular amino acid metabolic process;cellular catabolic process;cellular ketone metabolic process;cellular macromolecule catabolic process;cellular macromolecule metabolic process;cellular metabolic process;cellular nitrogen compound metabolic process;cellular proces…	binding;catalytic activity;cation binding;cysteine-type peptidase activity;hydrolase activity;ion binding;metal ion binding;peptidase activity;peptidase activity, acting on L-amino acid peptides;small conjugating protein-specific protease activity;transition metal ion binding;ubiquitin-specific protease activity;zinc ion binding		Protein processing in endoplasmic reticulum	OTU			6	6	6	32.2	32.2	32.2	33.979	0	15.871	388470000	11	Ubiquitin thioesterase OTU1	YOD1	0	NaN	Q5VVQ6-2;Q5VVQ6	Q5VVQ6-2;Q5VVQ6
NaN	NaN	NaN	26.3217	26.3692	26.3305	anatomical structure formation involved in morphogenesis;angiogenesis;biological regulation;cell differentiation;cellular component assembly;cellular component organization;cellular component organization or biogenesis;cellular developmental process;cellular lipid metabolic process;cellular metabolic process;cellular process;chemical homeostasis;developmental process;homeostatic process;lipid hom…	enzyme inhibitor activity;enzyme regulator activity	extracellular matrix;extracellular region part;extracellular space;proteinaceous extracellular matrix	PPAR signaling pathway	Fibrinogen_C			4	4	4	10.8	10.8	10.8	45.214	0	6.8951	636060000	11	Angiopoietin-related protein 4	ANGPTL4	0	NaN	Q9BY76;Q9BY76-2;M0R2X8;Q9BY76-3	Q9BY76;Q9BY76-2;M0R2X8
NaN	NaN	NaN	25.5185	26.1347	26.324	biological regulation;biosynthetic process;cellular biosynthetic process;cellular metabolic process;cellular process;chemical homeostasis;cofactor biosynthetic process;cofactor metabolic process;gas homeostasis;homeostatic process;iron-sulfur cluster assembly;metabolic process;metallo-sulfur cluster assembly;oxygen homeostasis;regulation of biological process;regulation of biological quality;regu…	4 iron, 4 sulfur cluster binding;binding;cation binding;ion binding;iron-sulfur cluster binding;metal cluster binding;metal ion binding			Fe_hyd_lg_C;Fe_hyd_SSU			7	7	7	31.3	31.3	31.3	42.009	0	12.708	387260000	8	Cytosolic Fe-S cluster assembly factor NARFL	NARFL	0	NaN	Q9H6Q4-3;Q9H6Q4;Q9H6Q4-2;I3L2A3;H3BSJ7;H3BSH2	Q9H6Q4-3;Q9H6Q4;Q9H6Q4-2
NaN	NaN	NaN	26.3189	25.0734	26.3165	biological regulation;cellular lipid metabolic process;cellular macromolecule metabolic process;cellular metabolic process;cellular process;cellular protein metabolic process;C-terminal protein amino acid modification;C-terminal protein lipidation;glycerolipid metabolic process;glycerophospholipid metabolic process;lipid metabolic process;macromolecule metabolic process;macromolecule modification…	acetylglucosaminyltransferase activity;catalytic activity;phosphatidylinositol N-acetylglucosaminyltransferase activity;transferase activity;transferase activity, transferring glycosyl groups;transferase activity, transferring hexosyl groups;UDP-glycosyltransferase activity	cell part;cytoplasmic part;endoplasmic reticulum membrane;endoplasmic reticulum part;glycosylphosphatidylinositol-N-acetylglucosaminyltransferase (GPI-GnT) complex;integral to membrane;intracellular organelle part;intracellular part;intrinsic to membrane;macromolecular complex;membrane;membrane part;organelle membrane;organelle part;protein complex	Glycosylphosphatidylinositol(GPI)-anchor biosynthesis	Glycos_transf_1;PIGA			3	3	3	13.6	13.6	13.6	28.034	0.00047977	4.5921	534240000	8	Phosphatidylinositol N-acetylglucosaminyltransferase subunit A	PIGA	0	NaN	P37287-3;P37287;P37287-2	P37287-3;P37287
NaN	NaN	NaN	26.3086	25.8932	26.3069					ubiquitin			4	4	4	15.7	15.7	15.7	32.64	0	7.6524	529780000	15	Ubiquitin domain-containing protein UBFD1	UBFD1	0	NaN	H3BRL3;O14562;H3BUM8	H3BRL3;O14562;H3BUM8
NaN	NaN	NaN	26.3729	26.3389	26.2661	cellular macromolecule metabolic process;cellular metabolic process;cellular nitrogen compound metabolic process;cellular process;macromolecule metabolic process;metabolic process;mRNA metabolic process;mRNA processing;nitrogen compound metabolic process;nucleic acid metabolic process;nucleobase-containing compound metabolic process;primary metabolic process;RNA metabolic process;RNA processing;R…	channel inhibitor activity;channel regulator activity;ion channel inhibitor activity;potassium channel inhibitor activity;potassium channel regulator activity	cell part;intracellular organelle part;intracellular part;macromolecular complex;nuclear body;nuclear part;nuclear speck;nucleoplasm part;organelle part;ribonucleoprotein complex;spliceosomal complex	Spliceosome	Prp18;PRP4			5	5	5	19.3	19.3	19.3	39.859	0	6.167	515900000	7	Pre-mRNA-splicing factor 18	PRPF18	0	NaN	Q99633;Q5T9P7;Q5T9P8;M0R3G1	Q99633;Q5T9P7;Q5T9P8;M0R3G1
NaN	NaN	NaN	25.9079	25.9587	26.2329	anatomical structure formation involved in morphogenesis;anatomical structure morphogenesis;angiogenesis;apoptosis;axonal fasciculation;biological regulation;cardiac epithelial to mesenchymal transition;cell death;cell migration;cell morphogenesis;cell morphogenesis involved in differentiation;cell motility;cell recognition;cell surface receptor linked signaling pathway;cellular component morphog…		cell body;cell part;cell projection;cytoplasmic part;endoplasmic reticulum part;envelope;integral to endoplasmic reticulum membrane;integral to membrane;integral to organelle membrane;intracellular organelle part;intracellular part;intrinsic to endoplasmic reticulum membrane;intrinsic to membrane;intrinsic to organelle membrane;membrane;membrane part;neuronal cell body;nuclear envelope;nuclear pa…		Reticulon			15	1	1	66.6	2.8	2.8	42.274	0	8.0353	664950000	17	Reticulon-4	RTN4	0	NaN	Q9NQC3-5	Q9NQC3-5
NaN	NaN	NaN	25.7416	26.1192	26.2234	biological regulation;calcium ion transport;cation homeostasis;cation transport;cellular cation homeostasis;cellular chemical homeostasis;cellular homeostasis;cellular ion homeostasis;cellular iron ion homeostasis;cellular metal ion homeostasis;cellular process;chemical homeostasis;divalent inorganic cation transport;divalent metal ion transport;establishment of localization;establishment of prot…	cation channel activity;cation transmembrane transporter activity;channel activity;ion channel activity;ion transmembrane transporter activity;passive transmembrane transporter activity;substrate-specific channel activity;substrate-specific transmembrane transporter activity;substrate-specific transporter activity;transmembrane transporter activity;transporter activity	cell part;cytoplasmic part;endosomal part;endosome membrane;integral to membrane;integral to plasma membrane;intracellular organelle part;intracellular part;intrinsic to membrane;intrinsic to plasma membrane;late endosome membrane;lysosomal membrane;membrane;membrane part;organelle membrane;organelle part;plasma membrane part;vacuolar membrane;vacuolar part	Lysosome	PKD_channel			4	4	4	8.6	8.6	8.6	65.022	0.0015177	3.4165	204130000	7	Mucolipin-1	MCOLN1	0	NaN	Q9GZU1;M0QXD0	Q9GZU1;M0QXD0
NaN	NaN	NaN	25.7907	25.275	26.2207	biological regulation;biosynthetic process;canonical Wnt receptor signaling pathway;cell differentiation;cell surface receptor linked signaling pathway;cellular biosynthetic process;cellular developmental process;cellular macromolecule biosynthetic process;cellular macromolecule metabolic process;cellular metabolic process;cellular nitrogen compound metabolic process;cellular process;cellular res…	beta-catenin binding;binding;protein binding;protein binding transcription factor activity;transcription coactivator activity;transcription cofactor activity;transcription factor binding transcription factor activity	cell part;intracellular membrane-bounded organelle;intracellular organelle;intracellular part;membrane-bounded organelle;nucleus;organelle		BCL9			6	6	6	4.8	4.8	4.8	153.09	0	7.6549	443540000	12	B-cell CLL/lymphoma 9-like protein	BCL9L	0	NaN	A0A087WZX0;Q86UU0-3;Q86UU0-4;Q86UU0-2;Q86UU0	A0A087WZX0;Q86UU0-3;Q86UU0-4;Q86UU0-2;Q86UU0
NaN	NaN	NaN	26.2675	25.7185	26.1536		catalytic activity;endopeptidase activity;hydrolase activity;peptidase activity;peptidase activity, acting on L-amino acid peptides;threonine-type endopeptidase activity;threonine-type peptidase activity						5	2	2	47	13.3	13.3	9.7157	0.0010861	3.9289	326690000	7		PSMA3	0	NaN	H0YJ03	H0YJ03
NaN	NaN	NaN	26.2791	25.3647	26.1361	biological regulation;biosynthetic process;cell death;cellular biosynthetic process;cellular macromolecule biosynthetic process;cellular macromolecule metabolic process;cellular metabolic process;cellular nitrogen compound metabolic process;cellular process;death;macromolecule biosynthetic process;macromolecule metabolic process;metabolic process;nitrogen compound metabolic process;nucleic acid m…	binding;DNA binding;nucleic acid binding;nucleic acid binding transcription factor activity;regulatory region DNA binding;regulatory region nucleic acid binding;RNA polymerase II regulatory region DNA binding;RNA polymerase II regulatory region sequence-specific DNA binding;sequence-specific DNA binding;sequence-specific DNA binding transcription factor activity;transcription regulatory region DN…	cell part;intracellular membrane-bounded organelle;intracellular organelle;intracellular part;membrane-bounded organelle;nucleus;organelle	Osteoclast differentiation	bZIP_1			3	3	3	17.3	17.3	17.3	22.254	0	6.0049	388790000	8	Fos-related antigen 2	FOSL2	0	NaN	C9JCN8;P15408-3;P15408;P15408-2	C9JCN8;P15408-3;P15408
NaN	NaN	NaN	26.1488	26.3362	26.131	interaction with host;interspecies interaction between organisms;multi-organism process;reproductive process;viral reproductive process;virus-host interaction		cell part;intracellular non-membrane-bounded organelle;intracellular organelle;intracellular organelle part;intracellular part;non-membrane-bounded organelle;nuclear part;nucleolus;organelle;organelle part					4	4	4	7.8	7.8	7.8	40.235	0	6.6393	692230000	9	Coiled-coil domain-containing protein 86	CCDC86	0	NaN	Q9H6F5;Q9H6F5-2	Q9H6F5;Q9H6F5-2
NaN	NaN	NaN	26.1764	26.2331	26.1197	macromolecule metabolic process;metabolic process;primary metabolic process;protein metabolic process;proteolysis	catalytic activity;cysteine-type peptidase activity;hydrolase activity;peptidase activity;peptidase activity, acting on L-amino acid peptides	cell part;cytoplasmic part;cytosol;intracellular part		Peptidase_C15			3	3	3	28.7	28.7	28.7	23.138	0.0057753	2.5446	120790000	5	Pyroglutamyl-peptidase 1	PGPEP1	0	NaN	Q9NXJ5;Q9NXJ5-2;U3KQ24;U3KQG9;S4R2Y9	Q9NXJ5;Q9NXJ5-2
NaN	NaN	NaN	24.9273	25.1833	26.0951		binding;cation binding;ion binding;metal ion binding;transition metal ion binding;zinc ion binding			PHD			2	2	2	15.8	15.8	15.8	17.091	0.0097845	2.2422	297320000	4	PHD finger protein 23	PHF23	0	NaN	A0A087WVQ2;I3L0Y2;I3L4Q4;Q9BUL5-2;Q9BUL5-4;Q9BUL5	A0A087WVQ2;I3L0Y2;I3L4Q4;Q9BUL5-2;Q9BUL5-4;Q9BUL5
NaN	NaN	NaN	25.7066	25.4638	25.9838	biological regulation;biosynthetic process;cellular biosynthetic process;cellular macromolecule biosynthetic process;cellular macromolecule metabolic process;cellular metabolic process;cellular nitrogen compound metabolic process;cellular process;cellular response to stimulus;cellular response to stress;DNA metabolic process;DNA recombination;DNA repair;macromolecule biosynthetic process;macromol…		cell part;chromatin remodeling complex;chromosomal part;DNA helicase complex;histone methyltransferase complex;Ino80 complex;intracellular non-membrane-bounded organelle;intracellular organelle;intracellular organelle part;intracellular part;macromolecular complex;methyltransferase complex;MLL1 complex;non-membrane-bounded organelle;nuclear chromosome part;nuclear part;nucleolus;nucleoplasm part;…		YL1_C			4	4	4	30.7	30.7	30.7	20.642	0.00079227	4.4175	67539000	7	INO80 complex subunit C	INO80C	0	NaN	Q6PI98;Q6PI98-4;K7EQ79;K7EIY8;K7ELX9;K7ENM4;K7ENP7;M0R3E2;Q6PI98-3	Q6PI98;Q6PI98-4;K7EQ79;K7EIY8
NaN	NaN	NaN	25.2485	25.2843	25.9684		binding;GTP binding;guanyl nucleotide binding;guanyl ribonucleotide binding;nucleotide binding;purine nucleotide binding;purine ribonucleoside triphosphate binding;purine ribonucleotide binding;ribonucleotide binding			ATP_bind_1			4	4	4	19.7	19.7	19.7	34.56	0	9.6894	170870000	9	GPN-loop GTPase 2	GPN2	0	NaN	Q9H9Y4;Q5JYG3;Q5JYG4	Q9H9Y4;Q5JYG3
NaN	NaN	NaN	25.7048	25.7972	25.9627			cell part;integral to membrane;intrinsic to membrane;membrane part		Lung_7-TM_R			5	5	5	9.9	9.9	9.9	63.404	0	5.6737	476960000	9	Transmembrane protein 87B	TMEM87B	0	NaN	Q96K49-2;Q96K49;H7C1G1;H7C0B3	Q96K49-2;Q96K49;H7C1G1;H7C0B3
NaN	NaN	NaN	26.0535	25.7289	25.934	biological regulation;biosynthetic process;cell cycle;cell division;cell surface receptor linked signaling pathway;cellular biosynthetic process;cellular macromolecule metabolic process;cellular metabolic process;cellular nitrogen compound metabolic process;cellular process;cellular response to stimulus;enzyme linked receptor protein signaling pathway;interaction with host;interspecies interactio…		cell part;intracellular organelle part;intracellular part;nuclear part;nucleoplasm;organelle part		Cyclin_N			8	6	6	15.2	10.7	10.7	73.681	0	10.739	509580000	9	Cyclin-T2	CCNT2	0	NaN	O60583-2;O60583;F8WDY7;F2Z2C9	O60583-2;O60583;F8WDY7;F2Z2C9
NaN	NaN	NaN	26.0287	25.9705	25.8935	cellular macromolecule metabolic process;cellular metabolic process;cellular nitrogen compound metabolic process;cellular process;macromolecule metabolic process;metabolic process;mRNA metabolic process;mRNA processing;nitrogen compound metabolic process;nuclear mRNA splicing, via spliceosome;nucleic acid metabolic process;nucleobase-containing compound metabolic process;primary metabolic process…	binding;nucleic acid binding;RNA binding	catalytic step 2 spliceosome;cell part;intracellular organelle part;intracellular part;macromolecular complex;nuclear part;organelle part;ribonucleoprotein complex;spliceosomal complex	Spliceosome	Cwf_Cwc_15			2	2	2	7.9	7.9	7.9	26.624	0.0071777	2.4591	249540000	7	Spliceosome-associated protein CWC15 homolog	CWC15	0	NaN	Q9P013	Q9P013
NaN	NaN	NaN	25.9752	25.4989	25.8271								3	3	3	15.5	15.5	15.5	20.336	0.0011036	4.3042	279260000	6	Uncharacterized protein C12orf45	C12orf45	0	NaN	A0A087WT30;Q8N5I9;J3KN91	A0A087WT30;Q8N5I9;J3KN91
NaN	NaN	NaN	26.2633	25.7758	25.827	cellular macromolecule metabolic process;cellular metabolic process;cellular process;cellular protein metabolic process;macromolecule metabolic process;macromolecule modification;metabolic process;N-terminal protein amino acid modification;peptidyl-amino acid modification;peptidyl-methionine modification;primary metabolic process;protein metabolic process;protein modification process;proteolysis	aminopeptidase activity;binding;catalytic activity;cation binding;exopeptidase activity;hydrolase activity;ion binding;metal ion binding;metalloexopeptidase activity;metallopeptidase activity;peptidase activity;peptidase activity, acting on L-amino acid peptides	cell part;cytoplasmic part;intracellular membrane-bounded organelle;intracellular organelle;intracellular part;membrane-bounded organelle;mitochondrion;organelle		Peptidase_M24			3	3	3	12.8	12.8	12.8	37.087	0	8.1601	219770000	11	Methionine aminopeptidase 1D, mitochondrial	METAP1D	0	NaN	Q6UB28	Q6UB28
NaN	NaN	NaN	25.5792	25.6569	25.8214	alpha-beta T cell activation;alpha-beta T cell activation involved in immune response;alpha-beta T cell differentiation;alpha-beta T cell differentiation involved in immune response;antigen processing and presentation;biological regulation;biosynthetic process;CD4-positive, alpha-beta T cell activation;CD4-positive, alpha-beta T cell differentiation;CD4-positive, alpha-beta T cell differentiation…	binding;DNA binding;nucleic acid binding;nucleic acid binding transcription factor activity;protein binding transcription factor activity;sequence-specific DNA binding transcription factor activity;transcription cofactor activity;transcription corepressor activity;transcription factor binding transcription factor activity	cell part;cytoplasmic part;cytoskeletal part;cytosol;intracellular membrane-bounded organelle;intracellular organelle;intracellular organelle part;intracellular part;membrane-bounded organelle;microtubule organizing center;nucleus;organelle;organelle part	MAPK signaling pathway;Osteoclast differentiation	RHD			4	4	4	12.3	12.3	12.3	61.776	0	20.721	455170000	10	Transcription factor RelB	RELB	0	NaN	D6R992;Q01201;D6RIV7	D6R992;Q01201
NaN	NaN	NaN	25.2661	25.4151	25.8086	biological regulation;biosynthetic process;cellular biosynthetic process;cellular macromolecule biosynthetic process;cellular macromolecule metabolic process;cellular metabolic process;cellular nitrogen compound metabolic process;cellular process;macromolecule biosynthetic process;macromolecule metabolic process;metabolic process;nitrogen compound metabolic process;nucleic acid metabolic process;…		cell part;intracellular membrane-bounded organelle;intracellular organelle;intracellular organelle part;intracellular part;membrane-bounded organelle;nuclear body;nuclear part;nuclear speck;nucleoplasm part;nucleus;organelle;organelle part		Cyclin_C;Cyclin_N			6	6	6	18.7	18.7	18.7	58.147	0	39.259	376380000	12	Cyclin-L2	CCNL2	0	NaN	Q96S94;A0A0C4DGC4;F2Z3J5;Q96S94-2;C9J148;J3QSH2;A0A0A0MSF3;Q96S94-3	Q96S94;A0A0C4DGC4;F2Z3J5;Q96S94-2;C9J148
NaN	NaN	NaN	26.239	26.2925	25.804	apoptosis;apoptotic mitochondrial changes;autophagic cell death;biological regulation;brown fat cell differentiation;catabolic process;cell death;cell differentiation;cellular catabolic process;cellular chemical homeostasis;cellular component organization;cellular component organization at cellular level;cellular component organization or biogenesis;cellular component organization or biogenesis a…	binding;identical protein binding;protein binding;protein dimerization activity;protein heterodimerization activity;protein homodimerization activity	cell part;cell projection;cytoplasmic part;dendrite;envelope;integral to membrane;integral to mitochondrial membrane;integral to mitochondrial outer membrane;integral to organelle membrane;intracellular organelle part;intracellular part;intrinsic to membrane;intrinsic to mitochondrial outer membrane;intrinsic to organelle membrane;membrane part;mitochondrial membrane part;mitochondrial part;neuro…		BNIP3			3	3	3	16	16	16	23.728	0	25.433	357770000	11	BCL2/adenovirus E1B 19 kDa protein-interacting protein 3	BNIP3	0	NaN	F6RP06;A0A0J9YW18;Q12983	F6RP06;A0A0J9YW18;Q12983
NaN	NaN	NaN	25.9079	25.9737	25.7769	activation of JUN kinase activity;activation of MAPK activity;activation of MAPKK activity;activation of protein kinase activity;biological regulation;cellular macromolecule metabolic process;cellular metabolic process;cellular process;cellular protein metabolic process;cellular response to abiotic stimulus;cellular response to external stimulus;cellular response to mechanical stimulus;cellular r…	adenyl nucleotide binding;adenyl ribonucleotide binding;ATP binding;binding;catalytic activity;cation binding;ion binding;kinase activity;MAP kinase kinase kinase activity;metal ion binding;molecular transducer activity;nucleotide binding;phosphotransferase activity, alcohol group as acceptor;protein kinase activity;protein serine/threonine kinase activity;purine nucleotide binding;purine ribonuc…	cell part;cytoplasm;intracellular membrane-bounded organelle;intracellular organelle;intracellular part;membrane-bounded organelle;nucleus;organelle	Gap junction;GnRH signaling pathway;MAPK signaling pathway	PB1;Pkinase			8	8	4	15.5	15.5	6.8	69.74	0	16.666	596860000	8	Mitogen-activated protein kinase kinase kinase 2	MAP3K2	0	NaN	Q9Y2U5;F8W6K3	Q9Y2U5
NaN	NaN	NaN	26.0022	25.6474	25.7608	cellular component assembly;cellular component assembly at cellular level;cellular component organization;cellular component organization at cellular level;cellular component organization or biogenesis;cellular component organization or biogenesis at cellular level;cellular macromolecular complex assembly;cellular macromolecular complex subunit organization;cellular process;chromatin organization…	binding;DNA binding;nucleic acid binding	cell part;chromosomal part;intracellular membrane-bounded organelle;intracellular organelle;intracellular organelle part;intracellular part;macromolecular complex;membrane-bounded organelle;nucleosome;nucleus;organelle;organelle part;protein-DNA complex		Linker_histone			3	3	3	17.4	17.4	17.4	22.487	0	6.5137	335550000	10	Histone H1x	H1FX	0	NaN	Q92522	Q92522
NaN	NaN	NaN	25.6689	25.9185	25.7579	apoptosis;biological regulation;cell death;cellular component assembly;cellular component organization;cellular component organization or biogenesis;cellular process;cellular response to stimulus;death;macromolecular complex assembly;macromolecular complex subunit organization;positive regulation of molecular function;positive regulation of NF-kappaB transcription factor activity;positive regulat…	binding;cation binding;ion binding;metal ion binding;transition metal ion binding;zinc ion binding	cell part;cytoplasm;intracellular part	Pathways in cancer;Small cell lung cancer	MATH			5	5	5	15.6	15.6	15.6	46.163	0	12.622	424050000	8	TNF receptor-associated factor 1	TRAF1	0	NaN	Q13077;Q13077-2	Q13077;Q13077-2
NaN	NaN	NaN	25.9931	25.6881	25.7076	acetate biosynthetic process;acetate metabolic process;acetyl-CoA biosynthetic process;acetyl-CoA biosynthetic process from acetate;acetyl-CoA metabolic process;alcohol metabolic process;biosynthetic process;carboxylic acid biosynthetic process;carboxylic acid metabolic process;cellular biosynthetic process;cellular ketone metabolic process;cellular metabolic process;cellular process;coenzyme bio…	acetate-CoA ligase activity;acid-thiol ligase activity;adenyl nucleotide binding;adenyl ribonucleotide binding;AMP binding;ATP binding;binding;catalytic activity;CoA-ligase activity;ligase activity;ligase activity, forming carbon-sulfur bonds;nucleotide binding;purine nucleotide binding;purine ribonucleoside triphosphate binding;purine ribonucleotide binding;ribonucleotide binding	cell part;cytoplasmic part;intracellular organelle lumen;intracellular organelle part;intracellular part;membrane-enclosed lumen;mitochondrial matrix;mitochondrial part;organelle lumen;organelle part	Carbon fixation pathways in prokaryotes;Glycolysis / Gluconeogenesis;Methane metabolism;Propanoate metabolism;Pyruvate metabolism	AMP-binding;DUF3448;DUF4009			5	5	5	9.5	9.5	9.5	74.626	0.0010991	4.2315	405060000	4	Acetyl-coenzyme A synthetase 2-like, mitochondrial	ACSS1	0	NaN	Q9NUB1-2;Q9NUB1;Q9NUB1-3;Q9NUB1-4;Q5TF43	Q9NUB1-2;Q9NUB1;Q9NUB1-3;Q9NUB1-4
NaN	NaN	NaN	26.3573	25.9513	25.6972	anatomical structure development;biological regulation;biosynthetic process;cellular biosynthetic process;cellular macromolecule biosynthetic process;cellular macromolecule metabolic process;cellular metabolic process;cellular nitrogen compound metabolic process;cellular process;developmental process;heart development;macromolecule biosynthetic process;macromolecule metabolic process;metabolic pr…	binding;cyclin-dependent protein kinase inhibitor activity;cyclin-dependent protein kinase regulator activity;enzyme inhibitor activity;enzyme regulator activity;kinase inhibitor activity;kinase regulator activity;nucleic acid binding;protein kinase inhibitor activity;protein kinase regulator activity;protein serine/threonine kinase inhibitor activity;RNA binding;snRNA binding	cell part;cytoplasm;intracellular membrane-bounded organelle;intracellular organelle;intracellular part;membrane-bounded organelle;nucleus;organelle					3	3	3	10.6	10.6	10.6	40.623	0	8.169	404640000	7	Protein HEXIM1	HEXIM1	0	NaN	O94992	O94992
NaN	NaN	NaN	26.0481	25.7958	25.6734	anatomical structure morphogenesis;biological regulation;cell surface receptor linked signaling pathway;cellular process;cellular response to stimulus;developmental process;negative regulation of anoikis;negative regulation of apoptosis;negative regulation of biological process;negative regulation of biosynthetic process;negative regulation of cell communication;negative regulation of cell death;…	binding;chromatin binding;nucleic acid binding transcription factor activity;protein binding;protein binding transcription factor activity;RNA polymerase II transcription cofactor activity;RNA polymerase II transcription corepressor activity;RNA polymerase II transcription factor binding transcription factor activity;RNA polymerase II transcription factor binding transcription factor activity inv…	cell part;cytoplasmic part;cytosol;intracellular organelle part;intracellular part;macromolecular complex;nuclear part;nucleoplasm;nucleoplasm part;organelle part;protein complex;transcription factor complex		TLE_N;WD40			7	7	5	13.3	13.3	10.8	83.286	0	10.557	504280000	11	Transducin-like enhancer protein 1;Transducin-like enhancer protein 4	TLE1;TLE4	0	NaN	Q5T7A9;Q04724;Q04727-2;Q04727-4;Q04727;Q04727-3;Q5T3G3;H7C4E4;K7EMK7;Q04725-2;Q04725;Q5T3G2	Q5T7A9;Q04724;Q04727-2;Q04727-4;Q04727;Q04727-3
NaN	NaN	NaN	25.6394	25.6593	25.6527	biosynthetic process;cellular biosynthetic process;cellular macromolecule metabolic process;cellular metabolic process;cellular nitrogen compound metabolic process;cellular process;macromolecule metabolic process;metabolic process;nitrogen compound metabolic process;nucleic acid metabolic process;nucleobase-containing compound metabolic process;primary metabolic process;RNA biosynthetic process;R…		cell part;intracellular organelle part;intracellular part;nuclear part;nucleoplasm;organelle part	Cytosolic DNA-sensing pathway;Purine metabolism;Pyrimidine metabolism;RNA polymerase	RNA_pol_3_Rpc31			2	2	2	9.2	9.2	9.2	22.638	0.00094742	4.3355	157500000	3	DNA-directed RNA polymerase III subunit RPC7-like	POLR3GL	0	NaN	A6NGX6;Q9BT43;A0A0D9SG24	A6NGX6;Q9BT43;A0A0D9SG24
NaN	NaN	NaN	25.8102	25.6905	25.642	actin cytoskeleton organization;actin filament organization;actin filament-based process;anatomical structure morphogenesis;biological adhesion;cell adhesion;cell communication;cell migration;cell motility;cell-cell adhesion;cell-cell signaling;cellular component movement;cellular component organization;cellular component organization at cellular level;cellular component organization or biogenesi…	binding;calcium ion binding;cation binding;ion binding;metal ion binding	cell junction;cell part;cell projection;cell-cell junction;cytoplasmic part;filopodium;integral to membrane;integral to plasma membrane;intracellular membrane-bounded organelle;intracellular organelle;intracellular part;intrinsic to membrane;intrinsic to plasma membrane;lamellipodium;membrane part;membrane-bounded organelle;nucleus;organelle;perinuclear region of cytoplasm;plasma membrane part		Cadherin;EGF;EGF_CA;Laminin_G_2			12	12	11	2.5	2.5	2.4	506.37	0	13.675	581080000	19	Protocadherin Fat 1;Protocadherin Fat 1, nuclear form	FAT1	0	NaN	A0A087WVP1;Q14517;D6RCE4	A0A087WVP1;Q14517
NaN	NaN	NaN	25.0145	25.2655	25.635	biological regulation;biosynthetic process;cell surface receptor linked signaling pathway;cellular biosynthetic process;cellular macromolecule biosynthetic process;cellular macromolecule metabolic process;cellular metabolic process;cellular nitrogen compound metabolic process;cellular process;cellular response to stimulus;enzyme linked receptor protein signaling pathway;macromolecule biosynthetic…	catalytic activity;DNA-directed RNA polymerase activity;nucleotidyltransferase activity;RNA polymerase activity;transferase activity;transferase activity, transferring phosphorus-containing groups	cell part;chromosome;cytoplasmic part;DNA-directed RNA polymerase complex;DNA-directed RNA polymerase I complex;intracellular membrane-bounded organelle;intracellular non-membrane-bounded organelle;intracellular organelle;intracellular organelle part;intracellular part;macromolecular complex;membrane-bounded organelle;mitochondrion;non-membrane-bounded organelle;nuclear DNA-directed RNA polymeras…		RNA_polI_A34			2	2	2	4.5	4.5	4.5	54.985	0.006612	2.4885	475380000	6	DNA-directed RNA polymerase I subunit RPA34	CD3EAP	0	NaN	O15446;O15446-2	O15446;O15446-2
NaN	NaN	NaN	25.3288	25.0429	25.6056		binding;cation binding;DNA binding;ion binding;metal ion binding;nucleic acid binding;transition metal ion binding;zinc ion binding	cell part;intracellular membrane-bounded organelle;intracellular organelle;intracellular part;membrane-bounded organelle;nucleus;organelle	Spliceosome	zf-C2H2_jaz			3	3	3	14.6	14.6	14.6	23.612	0.0046674	2.699	93837000	6	Zinc finger matrin-type protein 2	ZMAT2	0	NaN	Q96NC0;R4GNG8	Q96NC0
NaN	NaN	NaN	25.9395	25.6492	25.604	actin cytoskeleton organization;actin filament organization;actin filament-based process;axon guidance;biological regulation;cell activation;cell migration;cell motility;cell projection assembly;cell projection organization;cell surface receptor linked signaling pathway;cellular component assembly;cellular component assembly at cellular level;cellular component movement;cellular component organiz…	binding;binding, bridging;cytoskeletal adaptor activity;cytoskeletal protein binding;protein binding;protein binding, bridging;protein complex scaffold;receptor signaling complex scaffold activity;structural molecule activity	cell part;cytoplasmic part;cytosol;endoplasmic reticulum;intracellular membrane-bounded organelle;intracellular organelle;intracellular part;membrane;membrane-bounded organelle;organelle;organelle membrane;organelle part;vesicle membrane	ErbB signaling pathway;Pathogenic Escherichia coli infection;T cell receptor signaling pathway	SH2;SH3_1			5	4	4	13.9	11.8	11.8	42.915	0.00032331	4.9118	458460000	12	Cytoplasmic protein NCK2	NCK2	0	NaN	O43639;E7EPF5	O43639
NaN	NaN	NaN	26.2123	25.1419	25.5948	biological regulation;biosynthetic process;cellular biosynthetic process;cellular macromolecule biosynthetic process;cellular macromolecule metabolic process;cellular metabolic process;cellular process;macromolecule biosynthetic process;macromolecule metabolic process;metabolic process;posttranscriptional regulation of gene expression;regulation of biological process;regulation of biosynthetic pr…	binding;nucleic acid binding;nucleotide binding;RNA binding	cell part;cytoplasm;intracellular membrane-bounded organelle;intracellular organelle;intracellular part;membrane-bounded organelle;nucleus;organelle		RRM_1			3	3	3	18.6	18.6	18.6	20.402	0	7.0949	311140000	8	tRNA selenocysteine 1-associated protein 1	TRNAU1AP	0	NaN	Q9NX07-2;Q9NX07	Q9NX07-2;Q9NX07
NaN	NaN	NaN	25.582	25.5203	25.5532	biological regulation;positive regulation of biological process;positive regulation of cell adhesion;positive regulation of cell adhesion mediated by integrin;positive regulation of cell-cell adhesion;positive regulation of cell-cell adhesion mediated by cadherin;positive regulation of cellular process;regulation of biological process;regulation of cell adhesion;regulation of cell adhesion mediat…	enzyme regulator activity;GTPase regulator activity;guanyl-nucleotide exchange factor activity;nucleoside-triphosphatase regulator activity;Rab guanyl-nucleotide exchange factor activity;Ras guanyl-nucleotide exchange factor activity;small GTPase regulator activity	cell part;cytoplasmic part;endosome;intracellular membrane-bounded organelle;intracellular organelle;intracellular part;membrane-bounded organelle;organelle;recycling endosome		Afi1			7	7	7	15.8	15.8	15.8	69.574	0	18.036	417350000	9	Protein DENND6A	DENND6A	0	NaN	Q8IWF6;H7C5D0;H7C598	Q8IWF6
NaN	NaN	NaN	25.571	25.1554	25.4954	biological regulation;cellular component organization;cellular component organization at cellular level;cellular component organization or biogenesis;cellular component organization or biogenesis at cellular level;cellular membrane organization;cellular process;endosome to lysosome transport;endosome transport;establishment of localization;establishment of localization in cell;establishment of pr…		cell part;cytoplasmic part;cytosol;endosomal part;endosome membrane;intracellular membrane-bounded organelle;intracellular organelle;intracellular organelle part;intracellular part;membrane;membrane-bounded organelle;nucleus;organelle;organelle membrane;organelle part	Endocytosis	Snf7			5	5	5	40.6	40.6	40.6	24.57	0	29.541	2341600000	11	Charged multivesicular body protein 5	CHMP5	0	NaN	Q9NZZ3;Q9NZZ3-2	Q9NZZ3;Q9NZZ3-2
NaN	NaN	NaN	25.653	25.139	25.429								6	6	6	15.3	15.3	15.3	59.702	0	17.669	470860000	12	Coiled-coil domain-containing protein 9	CCDC9	0	NaN	Q9Y3X0;M0QYB4;M0QZR0	Q9Y3X0
NaN	NaN	NaN	25.1224	25.1955	25.4172	amine transport;amino acid transmembrane transport;amino acid transport;betaine transport;biological regulation;biosynthetic process;carboxylic acid biosynthetic process;carboxylic acid metabolic process;carboxylic acid transport;carnitine shuttle;carnitine transport;cation transport;cell cycle arrest;cell cycle process;cell surface receptor linked signaling pathway;cellular biosynthetic process;…		AMP-activated protein kinase complex;cell part;cytoplasmic part;cytosol;intracellular organelle part;intracellular part;macromolecular complex;nuclear part;nucleoplasm;organelle part;protein complex	Adipocytokine signaling pathway;Hypertrophic cardiomyopathy (HCM);Insulin signaling pathway	AMPKBI			4	4	4	13.6	13.6	13.6	30.302	0	6.1582	118670000	8	5-AMP-activated protein kinase subunit beta-2	PRKAB2	0	NaN	O43741;O43741-2	O43741;O43741-2
NaN	NaN	NaN	25.2326	25.1501	25.414	biological regulation;catabolic process;cellular catabolic process;cellular chemical homeostasis;cellular homeostasis;cellular ion homeostasis;cellular macromolecule catabolic process;cellular macromolecule metabolic process;cellular metabolic process;cellular process;cellular protein metabolic process;chemical homeostasis;entry into cell of other organism involved in symbiotic interaction;entry …	acid-amino acid ligase activity;binding;catalytic activity;ligase activity;ligase activity, forming carbon-nitrogen bonds;protein binding;RNA polymerase II transcription factor binding;small conjugating protein ligase activity;transcription factor binding;ubiquitin-protein ligase activity	cell part;cytoplasm;intracellular membrane-bounded organelle;intracellular organelle;intracellular part;macromolecular complex;membrane-bounded organelle;nucleus;organelle;protein complex;ubiquitin ligase complex	Ubiquitin mediated proteolysis	HECT;WW			11	9	8	15.1	13.1	12.2	98.911	0	13.95	389720000	17	NEDD4-like E3 ubiquitin-protein ligase WWP2	WWP2	0	NaN	O00308;O00308-2;O00308-3;H3BS79;O00308-4	O00308;O00308-2;O00308-3
NaN	NaN	NaN	25.2758	25.1753	25.3761	catabolic process;cellular catabolic process;cellular macromolecule catabolic process;cellular macromolecule metabolic process;cellular metabolic process;cellular process;macromolecule catabolic process;macromolecule metabolic process;metabolic process;modification-dependent macromolecule catabolic process;modification-dependent protein catabolic process;primary metabolic process;protein metaboli…	adenyl nucleotide binding;adenyl ribonucleotide binding;ATP binding;binding;cation binding;ion binding;metal ion binding;nucleotide binding;purine nucleotide binding;purine ribonucleoside triphosphate binding;purine ribonucleotide binding;ribonucleotide binding;transition metal ion binding;zinc ion binding	cell part;cullin-RING ubiquitin ligase complex;cytoplasm;intracellular part;macromolecular complex;protein complex;ubiquitin ligase complex		APC10;Cul7;Cullin;IBR			12	10	10	6.4	5.5	5.5	278.13	0	9.3543	710340000	9	Cullin-9	CUL9	0	NaN	E9PEZ1;Q8IWT3;Q8IWT3-3	E9PEZ1;Q8IWT3;Q8IWT3-3
NaN	NaN	NaN	25.3054	25.3374	25.3742	activation of immune response;activation of MAPK activity;antigen receptor-mediated signaling pathway;autophagy;biological adhesion;biological regulation;calcium ion homeostasis;catabolic process;cation homeostasis;cell adhesion;cell division;cell migration;cell motility;cell surface receptor linked signaling pathway;cell-cell adhesion;cellular calcium ion homeostasis;cellular catabolic process;c…	1-phosphatidylinositol-3-kinase activity;adenyl nucleotide binding;adenyl ribonucleotide binding;ATP binding;binding;catalytic activity;inositol or phosphatidylinositol kinase activity;kinase activity;lipid kinase activity;nucleotide binding;phosphatidylinositol 3-kinase activity;phosphatidylinositol kinase activity;phosphatidylinositol phosphate kinase activity;phosphatidylinositol-4,5-bisphosph…	cell part;cytoplasmic part;cytosolic part;intracellular membrane-bounded organelle;intracellular organelle;intracellular part;macromolecular complex;membrane;membrane-bounded organelle;nucleus;organelle;phosphatidylinositol 3-kinase complex;plasma membrane;protein complex	Acute myeloid leukemia;Aldosterone-regulated sodium reabsorption;Amoebiasis;Apoptosis;B cell receptor signaling pathway;Bacterial invasion of epithelial cells;Carbohydrate digestion and absorption;Chagas disease (American trypanosomiasis);Chemokine signaling pathway;Chronic myeloid leukemia;Colorectal cancer;Endometrial cancer;ErbB signaling pathway;Fc epsilon RI signaling pathway;Fc gamma R-medi…	PI3_PI4_kinase;PI3K_C2;PI3K_p85B;PI3K_rbd;PI3Ka			7	7	7	7.6	7.6	7.6	122.76	0	8.1429	333020000	15	Phosphatidylinositol 4,5-bisphosphate 3-kinase catalytic subunit beta isoform	PIK3CB	0	NaN	P42338;Q68DL0;H0Y871;C9JYX0;F8WDJ8;H7C565;Q5SR50;F8W9P4;O00329	P42338
NaN	NaN	NaN	25.2197	25.2899	25.3507	cellular aromatic compound metabolic process;cellular metabolic process;cellular process;dephosphorylation;generation of precursor metabolites and energy;heterocycle metabolic process;metabolic process;nitrogen compound metabolic process;phosphate-containing compound metabolic process;phosphorus metabolic process;small molecule metabolic process;sulfur compound metabolic process;thiamine metaboli…	binding;catalytic activity;cation binding;hydrolase activity;hydrolase activity, acting on acid anhydrides;hydrolase activity, acting on acid anhydrides, in phosphorus-containing anhydrides;ion binding;metal ion binding;nucleoside-triphosphatase activity;pyrophosphatase activity;thiamin-triphosphatase activity	cell part;cytoplasmic part;cytosol;intracellular non-membrane-bounded organelle;intracellular organelle;intracellular organelle part;intracellular part;non-membrane-bounded organelle;nuclear part;nucleolus;organelle;organelle part	Thiamine metabolism	CYTH			2	2	2	10.9	10.9	10.9	25.566	0	5.7279	163410000	8	Thiamine-triphosphatase	THTPA	0	NaN	Q9BU02;G3V5B9;G3V5Q5;Q9BU02-2	Q9BU02;G3V5B9;G3V5Q5;Q9BU02-2
NaN	NaN	NaN	25.3406	24.8442	25.3316								2	2	2	14.5	14.5	14.5	19.981	0.0032535	2.98	179050000	4	UPF0428 protein CXorf56	CXorf56	0	NaN	Q9H5V9-2;Q9H5V9-3;Q9H5V9	Q9H5V9-2;Q9H5V9-3;Q9H5V9
NaN	NaN	NaN	25.1198	24.9261	25.2936	biosynthetic process;cellular biosynthetic process;cellular macromolecule biosynthetic process;cellular macromolecule metabolic process;cellular metabolic process;cellular process;cellular protein metabolic process;macromolecule biosynthetic process;macromolecule metabolic process;metabolic process;primary metabolic process;protein metabolic process;translation	binding;mRNA 3'-UTR binding;mRNA binding;nucleic acid binding;RNA binding	cell part;cytoplasmic part;intracellular membrane-bounded organelle;intracellular organelle;intracellular part;membrane-bounded organelle;mitochondrion;nucleus;organelle		Ribosomal_L7Ae			5	5	5	8.7	8.7	8.7	95.461	0	7.1572	219260000	8	Selenocysteine insertion sequence-binding protein 2	SECISBP2	0	NaN	Q96T21;Q96T21-2;Q96T21-3;Q5HYY5	Q96T21;Q96T21-2;Q96T21-3
NaN	NaN	NaN	24.9879	24.9151	25.2832	biological regulation;biosynthetic process;cellular biosynthetic process;cellular macromolecule biosynthetic process;cellular macromolecule metabolic process;cellular metabolic process;cellular nitrogen compound metabolic process;cellular process;cytokine production;macromolecule biosynthetic process;macromolecule metabolic process;metabolic process;multicellular organismal process;nitrogen compo…	binding;DNA binding;nucleic acid binding;nucleic acid binding transcription factor activity;sequence-specific DNA binding transcription factor activity	cell part;cytoplasmic part;cytosol;intracellular organelle part;intracellular part;nuclear part;nucleoplasm;organelle part		RHD			5	4	4	10.1	8.5	8.5	65.224	0.0029855	3.116	261230000	4	Proto-oncogene c-Rel	REL	0	NaN	Q04864-2;Q04864	Q04864-2;Q04864
NaN	NaN	NaN	25.4751	25.3471	25.2204	biological regulation;cell surface receptor linked signaling pathway;cellular process;cellular response to stimulus;G-protein coupled receptor protein signaling pathway;regulation of biological process;regulation of cellular process;response to chemical stimulus;response to organic substance;response to pheromone;response to stimulus;signal transduction		cell part;integral to membrane;intrinsic to membrane;membrane part		GpcrRhopsn4			2	2	2	5.7	5.7	5.7	49.395	0.0012319	3.7506	448000000	16	Integral membrane protein GPR180	GPR180	0	NaN	Q86V85	Q86V85
NaN	NaN	NaN	25.0265	25.2757	25.1727	anatomical structure formation involved in morphogenesis;axon guidance;biological adhesion;biological regulation;cell adhesion;cell-cell adhesion;cellular macromolecule metabolic process;cellular metabolic process;cellular process;cellular protein metabolic process;chemotaxis;dephosphorylation;developmental process;homophilic cell adhesion;locomotion;macromolecule metabolic process;macromolecule …	binding;cadherin binding;catalytic activity;cell adhesion molecule binding;hydrolase activity;hydrolase activity, acting on ester bonds;molecular transducer activity;phosphatase activity;phosphoprotein phosphatase activity;phosphoric ester hydrolase activity;protein binding;protein tyrosine phosphatase activity;receptor activity;signal transducer activity;signaling receptor activity;transmembrane…	adherens junction;anchoring junction;cell junction;cell part;cell projection;cell-cell adherens junction;cell-cell junction;cytoplasmic part;integral to membrane;integral to plasma membrane;intracellular part;intrinsic to membrane;intrinsic to plasma membrane;lamellipodium;membrane;membrane part;perinuclear region of cytoplasm;plasma membrane part	Adherens junction;Cell adhesion molecules (CAMs)	fn3;ig;MAM;Y_phosphatase			6	5	5	5.3	4.5	4.5	157.07	0	7.3541	262910000	13	Protein-tyrosine-phosphatase;Receptor-type tyrosine-protein phosphatase mu	PTPRM	0	NaN	E7EPS8;P28827;P28827-2;J3KT55;J3KRV2;Q49AC9	E7EPS8;P28827;P28827-2
NaN	NaN	NaN	25.267	25.0479	25.1306	biological regulation;cellular process;cellular response to stimulus;localization;macromolecule localization;protein localization;regulation of biological process;regulation of cellular process;response to stimulus;signal transduction		cell junction;cell part;cytoplasmic part;intracellular part;membrane;perinuclear region of cytoplasm;plasma membrane;postsynaptic membrane;synapse part;synaptic membrane		PDZ			3	3	3	18.6	18.6	18.6	23.055	0	7.2853	289320000	9	General receptor for phosphoinositides 1-associated scaffold protein	GRASP	0	NaN	F8VRX5;Q7Z6J2-2;Q7Z6J2	F8VRX5;Q7Z6J2-2;Q7Z6J2
NaN	NaN	NaN	24.9397	24.9236	25.1197	carbohydrate metabolic process;cellular carbohydrate metabolic process;cellular component organization;cellular component organization at cellular level;cellular component organization or biogenesis;cellular component organization or biogenesis at cellular level;cellular macromolecule metabolic process;cellular metabolic process;cellular process;cellular protein metabolic process;establishment of…	catalytic activity;hexosaminidase activity;hydrolase activity;hydrolase activity, acting on glycosyl bonds;hydrolase activity, hydrolyzing O-glycosyl compounds;N-acetylglucosamine-1-phosphodiester alpha-N-acetylglucosaminidase activity	cell part;cytoplasmic part;Golgi apparatus part;Golgi cisterna membrane;Golgi membrane;integral to membrane;intracellular organelle part;intracellular part;intrinsic to membrane;membrane;membrane part;organelle membrane;organelle part	Lysosome	DUF2233			4	4	4	10	10	10	52.367	0	6.0887	431810000	6	N-acetylglucosamine-1-phosphodiester alpha-N-acetylglucosaminidase	NAGPA	0	NaN	Q9UK23-2;Q9UK23;K7EPH3;Q9UK23-3;K7EL75;K7ERI4;K7EJ25	Q9UK23-2;Q9UK23;K7EPH3;Q9UK23-3;K7EL75;K7ERI4
NaN	NaN	NaN	25.1016	24.9348	25.0871	actin cytoskeleton organization;actin filament organization;actin filament polymerization;actin filament-based process;actin polymerization or depolymerization;cellular component assembly;cellular component assembly at cellular level;cellular component movement;cellular component organization;cellular component organization at cellular level;cellular component organization or biogenesis;cellular …		actin cytoskeleton;cell part;cell projection;cytoplasmic part;cytoskeleton;intracellular non-membrane-bounded organelle;intracellular organelle;intracellular organelle part;intracellular part;lamellipodium;membrane;mitochondrial membrane;mitochondrial outer membrane;mitochondrial part;non-membrane-bounded organelle;organelle;organelle membrane;organelle outer membrane;organelle part;outer membrane	Adherens junction;Bacterial invasion of epithelial cells;Fc gamma R-mediated phagocytosis;Regulation of actin cytoskeleton;Shigellosis	WH2			4	4	3	11.8	11.8	10	61.651	0.00047824	4.5079	269720000	5	Wiskott-Aldrich syndrome protein family member 1	WASF1	0	NaN	Q92558;Q5SZK5;Q5SZK4	Q92558;Q5SZK5
NaN	NaN	NaN	25.3305	25.0883	25.0725	actin cytoskeleton organization;actin filament bundle assembly;actin filament organization;actin filament-based movement;actin filament-based process;cellular component assembly;cellular component assembly at cellular level;cellular component movement;cellular component organization;cellular component organization at cellular level;cellular component organization or biogenesis;cellular component …	adenyl nucleotide binding;adenyl ribonucleotide binding;ATP binding;binding;catalytic activity;hydrolase activity;hydrolase activity, acting on acid anhydrides;hydrolase activity, acting on acid anhydrides, in phosphorus-containing anhydrides;lipid binding;microfilament motor activity;motor activity;nucleoside-triphosphatase activity;nucleotide binding;phosphatidylinositol binding;phosphatidylino…	brush border;cell part;cell projection;cytoplasm;cytoskeletal part;filopodium;intracellular organelle part;intracellular part;macromolecular complex;membrane;myosin complex;organelle part;plasma membrane;protein complex		IQ;Myosin_head;Myosin_TH1			50	1	1	50.5	1.4	1.4	128.48	0.0029775	3.0769	458290000	6	Unconventional myosin-Ib	MYO1B	0	NaN	E9PDF6;O43795;E7EQD9;H7C2Y7;C9JYW1;C9JUP5;A0A0U1RRI3;C9K0I9	E9PDF6;O43795
NaN	NaN	NaN	24.8985	25.069	25.0713	anatomical structure morphogenesis;axon guidance;chemotaxis;developmental process;dichotomous subdivision of an epithelial terminal unit;dichotomous subdivision of terminal units involved in salivary gland branching;locomotion;morphogenesis of an epithelium;response to chemical stimulus;response to external stimulus;response to stimulus;taxis;tissue morphogenesis	molecular transducer activity;receptor activity;semaphorin receptor activity;signal transducer activity;signaling receptor activity;transmembrane signaling receptor activity	cell part;cytoplasm;integral to membrane;intracellular membrane-bounded organelle;intracellular organelle;intracellular part;intrinsic to membrane;macromolecular complex;membrane;membrane part;membrane-bounded organelle;nucleus;organelle;plasma membrane;protein complex;receptor complex;semaphorin receptor complex	Axon guidance	Plexin_cytopl;PSI;Sema;TIG			15	6	6	8.4	3.5	3.5	211.06	0	5.9711	184850000	10	Plexin-A1	PLXNA1	0	NaN	Q9UIW2	Q9UIW2
NaN	NaN	NaN	25.4579	25.4066	25.0245	aromatic compound biosynthetic process;biosynthetic process;carboxylic acid metabolic process;cellular aromatic compound metabolic process;cellular biosynthetic process;cellular ketone metabolic process;cellular metabolic process;cellular nitrogen compound biosynthetic process;cellular nitrogen compound metabolic process;cellular process;coenzyme biosynthetic process;coenzyme metabolic process;co…	5-formyltetrahydrofolate cyclo-ligase activity;adenyl nucleotide binding;adenyl ribonucleotide binding;amine binding;amino acid binding;ATP binding;binding;carboxylic acid binding;catalytic activity;cyclo-ligase activity;folic acid binding;ligase activity;ligase activity, forming carbon-nitrogen bonds;nucleotide binding;purine nucleotide binding;purine ribonucleoside triphosphate binding;purine r…	cell part;cytoplasmic part;cytosol;Golgi apparatus;intracellular membrane-bounded organelle;intracellular organelle;intracellular part;membrane;membrane-bounded organelle;organelle;plasma membrane	One carbon pool by folate	5-FTHF_cyc-lig			3	3	1	15.3	15.3	4.4	23.255	0.0015239	3.4891	443880000	8	5-formyltetrahydrofolate cyclo-ligase	MTHFS	0	NaN	P49914	P49914
NaN	NaN	NaN	25.1645	25.2422	24.9854	biological regulation;biosynthetic process;cell cycle process;cellular biosynthetic process;cellular macromolecule metabolic process;cellular metabolic process;cellular nitrogen compound metabolic process;cellular process;G2/M transition of mitotic cell cycle;macromolecule metabolic process;metabolic process;nitrogen compound metabolic process;nucleic acid metabolic process;nucleobase-containing …	binding;catalytic activity;cation binding;DNA binding;hydrolase activity;ion binding;metal ion binding;metallopeptidase activity;nucleic acid binding;peptidase activity;peptidase activity, acting on L-amino acid peptides;regulatory region DNA binding;regulatory region nucleic acid binding;transcription regulatory region DNA binding;transition metal ion binding;zinc ion binding	cell part;histone acetyltransferase complex;intracellular organelle part;intracellular part;macromolecular complex;nuclear part;nucleoplasm part;organelle part;protein complex;SAGA-type complex;transcription factor complex;transcription factor TFIID complex;transcription factor TFTC complex	Basal transcription factors	Peptidase_M1			8	8	8	7.6	7.6	7.6	136.97	0	9.7802	437610000	9	Transcription initiation factor TFIID subunit 2	TAF2	0	NaN	Q6P1X5;H0YB55;H0YC37;H0YEX2	Q6P1X5
NaN	NaN	NaN	25.0518	25.0561	24.9704	biological regulation;biosynthetic process;cellular biosynthetic process;cellular component organization;cellular component organization at cellular level;cellular component organization or biogenesis;cellular component organization or biogenesis at cellular level;cellular macromolecule metabolic process;cellular metabolic process;cellular nitrogen compound metabolic process;cellular process;chro…	binding;chromatin binding;DNA binding;nucleic acid binding	cell part;intracellular non-membrane-bounded organelle;intracellular organelle;intracellular organelle part;intracellular part;non-membrane-bounded organelle;nuclear part;nucleolus;nucleoplasm;organelle;organelle part					4	4	4	4.8	4.8	4.8	103.05	0	7.1272	223950000	5	Transcription termination factor 1	TTF1	0	NaN	Q15361;A0A087WY09	Q15361;A0A087WY09
NaN	NaN	NaN	25.482	24.2557	24.9658	biological regulation;catabolic process;cell cycle process;cellular catabolic process;cellular macromolecule catabolic process;cellular macromolecule metabolic process;cellular metabolic process;cellular process;G1/S transition of mitotic cell cycle;macromolecule catabolic process;macromolecule metabolic process;metabolic process;modification-dependent macromolecule catabolic process;modification…		cell part;cullin-RING ubiquitin ligase complex;intracellular part;macromolecular complex;protein complex;ubiquitin ligase complex		Cullin			4	4	4	20.1	20.1	20.1	33.584	0	11.234	300690000	11	CDK2-associated and cullin domain-containing protein 1	CACUL1	0	NaN	Q86Y37-2;Q86Y37;Q86Y37-4	Q86Y37-2;Q86Y37
NaN	NaN	NaN	25.2302	25.2123	24.9611	aging;anatomical structure development;anatomical structure formation involved in morphogenesis;B cell activation;B cell activation involved in immune response;biological regulation;catabolic process;cell activation;cell activation involved in immune response;cell aging;cell development;cell proliferation;cellular catabolic process;cellular component organization;cellular component organization a…	binding;catalytic activity;damaged DNA binding;DNA binding;endonuclease activity;hydrolase activity;hydrolase activity, acting on ester bonds;nuclease activity;nucleic acid binding;single-stranded DNA binding;structure-specific DNA binding	cell part;chromosomal part;chromosome, telomeric region;cytoplasm;intracellular membrane-bounded organelle;intracellular organelle;intracellular organelle part;intracellular part;macromolecular complex;membrane-bounded organelle;nuclear chromosome part;nuclear chromosome, telomeric region;nuclear part;nucleoplasm;nucleotide-excision repair complex;nucleus;organelle;organelle part;protein complex	Nucleotide excision repair	HHH;Rad10			5	5	5	27.6	27.6	27.6	25.211	0	12.16	187090000	10	DNA excision repair protein ERCC-1	ERCC1	0	NaN	P07992-4;P07992;P07992-2;K7ES46;P07992-3;K7EMT9;K7EJW9;K7ER60;K7ER89;K7EP14	P07992-4;P07992;P07992-2;K7ES46;P07992-3
NaN	NaN	NaN	24.9463	24.5034	24.952	biological regulation;cell migration;cell motility;cell proliferation;cellular component movement;cellular process;establishment of localization;establishment of protein localization;locomotion;macromolecule metabolic process;metabolic process;negative regulation of biological process;negative regulation of cellular process;negative regulation of protein secretion;negative regulation of protein t…		cell part;cytoplasmic part;endoplasmic reticulum membrane;endoplasmic reticulum part;Golgi apparatus part;Golgi membrane;integral to membrane;intracellular organelle part;intracellular part;intrinsic to membrane;membrane;membrane part;organelle membrane;organelle part		Rhomboid;Rhomboid_SP			4	4	4	7.5	7.5	7.5	97.4	0	47.035	191180000	8	Inactive rhomboid protein 1	RHBDF1	0	NaN	Q96CC6;H0Y6L9	Q96CC6
NaN	NaN	NaN	25.377	24.7284	24.9452	biological regulation;catabolic process;cell death;cellular catabolic process;cellular macromolecule catabolic process;cellular macromolecule metabolic process;cellular metabolic process;cellular process;cellular protein metabolic process;death;ER-associated protein catabolic process;macromolecule catabolic process;macromolecule metabolic process;metabolic process;modification-dependent macromole…	binding;polyubiquitin binding;proteasome binding;protein binding;protein complex binding;small conjugating protein binding;ubiquitin binding;unfolded protein binding	cell part;inclusion body;intracellular part	Protein processing in endoplasmic reticulum	DnaJ;UIM			3	2	2	14.9	10.5	10.5	25.411	0.0018105	3.3098	253510000	7	DnaJ homolog subfamily B member 2	DNAJB2	0	NaN	C9JRD2;C9JXB9;P25686-2;P25686;C9J1G2;E7ETU0;C9JX00	C9JRD2;C9JXB9;P25686-2;P25686
NaN	NaN	NaN	25.0743	25.1215	24.8743	establishment of localization;transport		cell part;cytoplasmic part;integral to membrane;intracellular organelle part;intracellular part;intrinsic to membrane;membrane;membrane part;mitochondrial inner membrane;mitochondrial membrane;mitochondrial part;organelle inner membrane;organelle membrane;organelle part		Mito_carr			2	2	2	6.1	6.1	6.1	33.672	0.0052348	2.6573	157750000	5	Solute carrier family 25 member 51;Solute carrier family 25 member 52	SLC25A51;SLC25A52	0	NaN	Q9H1U9;I3L0B8;Q3SY17	Q9H1U9;I3L0B8;Q3SY17
NaN	NaN	NaN	25.3876	25.2274	24.8603	cellular process;establishment of localization;establishment of protein localization;ion transport;oligopeptide transport;peptide transport;protein transport;transmembrane transport;transport	active transmembrane transporter activity;amine transmembrane transporter activity;amino acid transmembrane transporter activity;basic amino acid transmembrane transporter activity;carboxylic acid transmembrane transporter activity;L-amino acid transmembrane transporter activity;L-histidine transmembrane transporter activity;organic acid transmembrane transporter activity;secondary active transme…	cell part;cytoplasmic part;integral to membrane;intracellular organelle part;intracellular part;intrinsic to membrane;lysosomal membrane;membrane;membrane part;organelle membrane;organelle part;vacuolar membrane;vacuolar part		PTR2			3	3	3	6.1	6.1	6.1	62.033	0.00063512	4.4491	285400000	10	Solute carrier family 15 member 4	SLC15A4	0	NaN	Q8N697;A0A087X071;Q8N697-2	Q8N697
NaN	NaN	NaN	25.1608	25.1772	24.8514	biological adhesion;biological regulation;cell adhesion;cell surface receptor linked signaling pathway;cellular component assembly;cellular component organization;cellular component organization or biogenesis;cellular process;cellular response to stimulus;macromolecular complex assembly;macromolecular complex subunit organization;protein complex assembly;protein complex subunit organization;regul…	adenyl nucleotide binding;adenyl ribonucleotide binding;ATP binding;binding;nucleotide binding;protein binding;protein C-terminus binding;purine nucleotide binding;purine ribonucleoside triphosphate binding;purine ribonucleotide binding;ribonucleotide binding	cell junction;cell part;cell projection;cell-cell junction;cytoplasm;intracellular part;membrane;occluding junction;plasma membrane;tight junction	Tight junction	Guanylate_kin;PDZ;WW			7	7	7	8.3	8.3	8.3	157.78	0	15.652	418830000	16	Membrane-associated guanylate kinase, WW and PDZ domain-containing protein 1	MAGI1	0	NaN	Q96QZ7-7;Q96QZ7-6;Q96QZ7-2;Q96QZ7;Q96QZ7-4;Q96QZ7-3;Q96QZ7-5;H7C4U7;H7C535;A0A087WT53;A0A087WXD2;H7C5T8	Q96QZ7-7;Q96QZ7-6;Q96QZ7-2;Q96QZ7;Q96QZ7-4;Q96QZ7-3;Q96QZ7-5;H7C4U7;H7C535;A0A087WT53;A0A087WXD2;H7C5T8
NaN	NaN	NaN	25.2043	24.8617	24.8224	adenosine to inosine editing;base conversion or substitution editing;biological regulation;cellular macromolecule metabolic process;cellular metabolic process;cellular nitrogen compound metabolic process;cellular process;defense response;defense response to virus;gene expression;immune effector process;immune response;immune system process;innate immune response;macromolecule metabolic process;ma…	adenosine deaminase activity;binding;catalytic activity;cation binding;deaminase activity;double-stranded RNA adenosine deaminase activity;double-stranded RNA binding;hydrolase activity;hydrolase activity, acting on carbon-nitrogen (but not peptide) bonds;hydrolase activity, acting on carbon-nitrogen (but not peptide) bonds, in cyclic amidines;ion binding;metal ion binding;mRNA binding;nucleic ac…	cell part;intracellular membrane-bounded organelle;intracellular non-membrane-bounded organelle;intracellular organelle;intracellular organelle part;intracellular part;membrane-bounded organelle;non-membrane-bounded organelle;nuclear part;nucleolus;nucleoplasm;nucleus;organelle;organelle part		A_deamin;dsrm			6	6	6	14.4	14.4	14.4	76.632	0	10.982	892790000	9	Double-stranded RNA-specific editase 1	ADARB1	0	NaN	P78563-2;P78563-4;P78563;P78563-5;P78563-6;P78563-3	P78563-2;P78563-4;P78563;P78563-5;P78563-6;P78563-3
NaN	NaN	NaN	24.5702	24.5509	24.7861	biological regulation;cellular macromolecule metabolic process;cellular metabolic process;cellular process;cellular protein metabolic process;macromolecule metabolic process;macromolecule modification;metabolic process;primary metabolic process;protein desumoylation;protein metabolic process;protein modification by small protein conjugation;protein modification by small protein conjugation or rem…	catalytic activity;cysteine-type peptidase activity;hydrolase activity;peptidase activity;peptidase activity, acting on L-amino acid peptides;small conjugating protein-specific protease activity;SUMO-specific protease activity	cell part;cytoplasm;intracellular membrane-bounded organelle;intracellular organelle;intracellular part;membrane-bounded organelle;nucleus;organelle		Peptidase_C48			7	7	7	9.5	9.5	9.5	125.33	0	11.654	446990000	14	Sentrin-specific protease 6	SENP6	0	NaN	Q9GZR1-2;Q9GZR1;F8W6D9;H0Y4F4;H0Y8Y8;D6RJH1;D6RG09	Q9GZR1-2;Q9GZR1;F8W6D9;H0Y4F4
NaN	NaN	NaN	24.9298	24.9719	24.7836	biological adhesion;biological regulation;biosynthetic process;cell adhesion;cell cycle;cell differentiation;cell differentiation involved in embryonic placenta development;cell-cell adhesion;cellular biosynthetic process;cellular developmental process;cellular macromolecule biosynthetic process;cellular macromolecule metabolic process;cellular metabolic process;cellular nitrogen compound metabol…	binding;DNA binding;nucleic acid binding;nucleic acid binding transcription factor activity;protein binding transcription factor activity;sequence-specific DNA binding;sequence-specific DNA binding transcription factor activity;transcription cofactor activity;transcription corepressor activity;transcription factor binding transcription factor activity	cell part;intracellular membrane-bounded organelle;intracellular organelle;intracellular part;membrane-bounded organelle;nucleus;organelle		Ets			4	4	4	13.5	13.5	13.5	49.964	0.0010927	4.0858	331520000	9	ETS domain-containing transcription factor ERF	ERF	0	NaN	P50548-2;P50548	P50548-2;P50548
NaN	NaN	NaN	24.5789	24.8104	24.7775	anatomical structure development;biological regulation;brain development;cellular process;cellular response to stimulus;detection of abiotic stimulus;detection of external stimulus;detection of light stimulus;detection of stimulus;developmental process;establishment of localization;establishment of protein localization;lipid metabolic process;metabolic process;organ development;phototransduction;…	binding;cation binding;ion binding;lipid transporter activity;metal ion binding;phosphatidylinositol transporter activity;phospholipid transporter activity;substrate-specific transporter activity;transporter activity	cell division site part;cell part;cleavage furrow;cytoplasmic part;endoplasmic reticulum membrane;endoplasmic reticulum part;Golgi apparatus part;Golgi cisterna membrane;Golgi membrane;intracellular organelle part;intracellular part;lipid particle;membrane;membrane part;midbody;organelle membrane;organelle part		DDHD;IP_trans;LNS2			5	5	4	6.6	6.6	6	134.77	0.0012323	3.7672	629980000	8	Membrane-associated phosphatidylinositol transfer protein 1	PITPNM1	0	NaN	O00562-2;O00562;E9PMZ6;E9PMS0;E9PSD1	O00562-2;O00562
NaN	NaN	NaN	24.7914	25.28	24.774	biological regulation;regulation of biological process;regulation of cellular process;regulation of Ras protein signal transduction;regulation of response to stimulus;regulation of Rho protein signal transduction;regulation of signal transduction;regulation of signaling;regulation of small GTPase mediated signal transduction	binding;enzyme regulator activity;GTPase regulator activity;guanyl-nucleotide exchange factor activity;lipid binding;nucleoside-triphosphatase regulator activity;phospholipid binding;Ras guanyl-nucleotide exchange factor activity;Rho guanyl-nucleotide exchange factor activity;small GTPase regulator activity	cell part;intracellular		RhoGEF			7	7	7	7.1	7.1	7.1	155.44	0	11.759	269880000	15	Pleckstrin homology domain-containing family G member 1	PLEKHG1	0	NaN	Q9ULL1;H0YD71	Q9ULL1
NaN	NaN	NaN	24.5009	24.5207	24.7402	biological regulation;positive regulation of biological process;positive regulation of biosynthetic process;positive regulation of cellular biosynthetic process;positive regulation of cellular metabolic process;positive regulation of cellular process;positive regulation of gene expression;positive regulation of macromolecule biosynthetic process;positive regulation of macromolecule metabolic proc…	binding;DNA binding;ligand-dependent nuclear receptor activity;molecular transducer activity;nucleic acid binding;protein binding transcription factor activity;receptor activity;regulatory region DNA binding;regulatory region nucleic acid binding;signal transducer activity;signaling receptor activity;transcription regulatory region DNA binding	cell part;cytoplasmic part;cytosol;integral to membrane;intracellular membrane-bounded organelle;intracellular organelle;intracellular organelle part;intracellular part;intrinsic to membrane;lysosomal membrane;lysosome;lytic vacuole;membrane;membrane part;membrane-bounded organelle;nucleus;organelle;organelle membrane;organelle part;vacuolar membrane;vacuolar part;vacuole					3	3	3	17.2	17.2	17.2	34.576	0	10.906	420690000	8	Glycosylated lysosomal membrane protein	GLMP	0	NaN	A0A087WV34;Q8WWB7-2;Q8WWB7;X6R6A3;A0A087X0W3	A0A087WV34;Q8WWB7-2;Q8WWB7;X6R6A3;A0A087X0W3
NaN	NaN	NaN	24.9676	24.7352	24.7383	adult behavior;adult locomotory behavior;adult walking behavior;anatomical structure development;behavior;biological regulation;cell differentiation;cell differentiation in hindbrain;cellular component organization;cellular component organization at cellular level;cellular component organization or biogenesis;cellular component organization or biogenesis at cellular level;cellular developmental p…	binding;carboxypeptidase activity;catalytic activity;cation binding;cytoskeletal protein binding;exopeptidase activity;hydrolase activity;ion binding;metal ion binding;metallocarboxypeptidase activity;metalloexopeptidase activity;metallopeptidase activity;peptidase activity;peptidase activity, acting on L-amino acid peptides;protein binding;transition metal ion binding;tubulin binding;zinc ion bi…	cell part;cytoplasmic part;cytosol;intracellular membrane-bounded organelle;intracellular organelle;intracellular part;membrane-bounded organelle;mitochondrion;nucleus;organelle		Peptidase_M14			9	9	9	8.7	8.7	8.7	143.23	0	13.851	252910000	13	Cytosolic carboxypeptidase 1	AGTPBP1	0	NaN	J3KNS1;Q9UPW5-2;Q9UPW5;Q9UPW5-3	J3KNS1;Q9UPW5-2;Q9UPW5;Q9UPW5-3
NaN	NaN	NaN	24.43	25.052	24.7199	anatomical structure development;biological regulation;carbohydrate homeostasis;cell development;cellular developmental process;cellular metabolic process;cellular process;chemical homeostasis;detection of chemical stimulus;detection of oxygen;detection of stimulus;developmental process;establishment of localization;establishment of localization in cell;generation of precursor metabolites and ene…	binding;catalytic activity;cation binding;cytochrome-b5 reductase activity;heme binding;ion binding;iron ion binding;metal ion binding;NAD(P)H oxidase activity;oxidoreductase activity;oxidoreductase activity, acting on NADH or NADPH;oxidoreductase activity, acting on NADH or NADPH, heme protein as acceptor;oxidoreductase activity, acting on NADH or NADPH, oxygen as acceptor;tetrapyrrole binding;t…	cell part;cytoplasmic part;endoplasmic reticulum;intracellular membrane-bounded organelle;intracellular organelle;intracellular part;membrane-bounded organelle;organelle;perinuclear region of cytoplasm		CS;Cyt-b5;FAD_binding_6;NAD_binding_1			3	3	3	7.3	7.3	7.3	59.473	0	6.5709	228690000	8	Cytochrome b5 reductase 4	CYB5R4	0	NaN	Q7L1T6;A0A0A0MRM6	Q7L1T6
NaN	NaN	NaN	24.762	25.3961	24.7096	activation of signaling protein activity involved in unfolded protein response;apoptosis;biological regulation;biosynthetic process;cell cycle arrest;cell cycle process;cell death;cellular biosynthetic process;cellular macromolecule biosynthetic process;cellular macromolecule metabolic process;cellular metabolic process;cellular nitrogen compound metabolic process;cellular process;cellular protei…	adenyl nucleotide binding;adenyl ribonucleotide binding;ATP binding;binding;catalytic activity;cation binding;endonuclease activity;endoribonuclease activity;hydrolase activity;hydrolase activity, acting on ester bonds;ion binding;kinase activity;magnesium ion binding;metal ion binding;nuclease activity;nucleotide binding;phosphotransferase activity, alcohol group as acceptor;protein kinase activ…	cell part;cytoplasmic part;endoplasmic reticulum part;integral to endoplasmic reticulum membrane;integral to membrane;integral to organelle membrane;intracellular organelle part;intracellular part;intrinsic to endoplasmic reticulum membrane;intrinsic to membrane;intrinsic to organelle membrane;membrane;membrane part;nuclear inner membrane;nuclear membrane;nuclear part;organelle inner membrane;org…	Alzheimer's disease;Protein processing in endoplasmic reticulum	Pkinase;Ribonuc_2-5A			4	4	4	6.8	6.8	6.8	109.73	0.00032357	4.9274	243680000	4	Serine/threonine-protein kinase/endoribonuclease IRE1;Serine/threonine-protein kinase;Endoribonuclease	ERN1	0	NaN	O75460	O75460
NaN	NaN	NaN	25.4727	23.5709	24.6731	biological regulation;biosynthetic process;cellular biosynthetic process;cellular macromolecule biosynthetic process;cellular macromolecule metabolic process;cellular metabolic process;cellular nitrogen compound metabolic process;cellular process;macromolecule biosynthetic process;macromolecule metabolic process;metabolic process;nitrogen compound metabolic process;nucleic acid metabolic process;…	binding;cation binding;DNA binding;ion binding;metal ion binding;nucleic acid binding;transition metal ion binding;zinc ion binding	cell part;intracellular membrane-bounded organelle;intracellular organelle;intracellular part;membrane-bounded organelle;nucleus;organelle		KRAB;zf-C2H2			3	3	1	8.5	8.5	1	113.13	0.0010863	3.9312	321110000	6	Zinc finger protein 845;Zinc finger protein 320	ZNF845;ZNF320	0	NaN	Q96IR2;A0A0U1RQK1;A2RRD8;M0R0Z8;M0R1K6;M0QZA2;M0R2Z6;M0R2L4;M0R2N3;M0QX96	Q96IR2;A0A0U1RQK1;A2RRD8
NaN	NaN	NaN	24.6273	24.5692	24.6555	catabolic process;macromolecule catabolic process;macromolecule metabolic process;metabolic process;primary metabolic process;protein catabolic process;protein metabolic process		cell part;cullin-RING ubiquitin ligase complex;intracellular part;macromolecular complex;protein complex;SCF ubiquitin ligase complex;ubiquitin ligase complex		FBA			4	4	4	22.7	22.7	22.7	28.884	0.0021049	3.2489	129190000	5	F-box only protein 44	FBXO44	0	NaN	B7Z1P2;Q9H4M3-2;A0A0A0MSI6;Q9H4M3;R4GNH4;R4GMZ8	B7Z1P2;Q9H4M3-2;A0A0A0MSI6;Q9H4M3
NaN	NaN	NaN	24.9302	24.2252	24.6404	actin cytoskeleton organization;actin cytoskeleton reorganization;actin filament-based process;anatomical structure development;anatomical structure homeostasis;biological adhesion;biological regulation;blood coagulation;cardiac muscle fiber development;cell adhesion;cell chemotaxis;cell development;cell junction organization;cell migration;cell motility;cell-cell adhesion;cell-cell junction orga…	binding;connexin binding;identical protein binding;protein binding	acrosomal vesicle;adherens junction;anchoring junction;apicolateral plasma membrane;basolateral plasma membrane;cell body;cell junction;cell part;cell projection;cell projection part;cell-cell contact zone;cell-cell junction;cytoplasmic membrane-bounded vesicle;cytoplasmic part;cytoplasmic vesicle;extracellular region;extracellular region part;extracellular space;filopodium;growth cone;integral t…	Viral myocarditis	V-set			2	2	2	6.4	6.4	6.4	38.123	0.00016202	4.9641	168540000	6	Coxsackievirus and adenovirus receptor	CXADR	0	NaN	P78310-2;P78310-6;P78310;P78310-7	P78310-2;P78310-6;P78310;P78310-7
NaN	NaN	NaN	24.4773	25.2271	24.623					SPRY			2	2	2	5.2	5.2	5.2	53.789	0.0032496	2.9411	182020000	5	SPRY domain-containing protein 3	SPRYD3	0	NaN	F8VWW7;Q8NCJ5	F8VWW7;Q8NCJ5
NaN	NaN	NaN	24.0622	24.4266	24.5677	biological regulation;cellular lipid metabolic process;cellular metabolic process;cellular process;cellular response to stimulus;glycerolipid metabolic process;glycerophospholipid metabolic process;inositol lipid-mediated signaling;intracellular protein kinase cascade;intracellular signal transduction;lipid metabolic process;lipid modification;lipid phosphorylation;metabolic process;organophospha…	1-phosphatidylinositol-3-kinase activity;adenyl nucleotide binding;adenyl ribonucleotide binding;ATP binding;binding;catalytic activity;inositol or phosphatidylinositol kinase activity;kinase activity;lipid binding;lipid kinase activity;nucleotide binding;phosphatidylinositol 3-kinase activity;phosphatidylinositol binding;phosphatidylinositol kinase activity;phosphatidylinositol phosphate kinase …	cell part;cytoplasmic membrane-bounded vesicle;cytoplasmic part;cytoplasmic vesicle;cytosolic part;endocytic vesicle;endoplasmic reticulum;intracellular membrane-bounded organelle;intracellular organelle;intracellular part;macromolecular complex;membrane;membrane-bounded organelle;membrane-bounded vesicle;nucleus;organelle;phosphatidylinositol 3-kinase complex;plasma membrane;protein complex;vesi…	Inositol phosphate metabolism;Phosphatidylinositol signaling system	C2;PI3_PI4_kinase;PI3K_C2;PI3K_rbd;PI3Ka;PX			6	6	6	4.6	4.6	4.6	181.68	0	8.6814	229700000	13	Phosphatidylinositol 4-phosphate 3-kinase C2 domain-containing subunit beta	PIK3C2B	0	NaN	F5GWN5;O00750	F5GWN5;O00750
NaN	NaN	NaN	24.5046	24.219	24.5534	biological regulation;cell communication;cellular process;establishment of localization;establishment of protein localization;negative regulation of biological process;negative regulation of cell communication;negative regulation of cellular process;negative regulation of G-protein coupled receptor protein signaling pathway;negative regulation of response to stimulus;negative regulation of signal…	binding;lipid binding;phosphatidylinositol binding;phospholipid binding	cell part;cytoplasmic part;endosomal part;endosome membrane;intracellular organelle part;intracellular part;membrane;organelle membrane;organelle part		Nexin_C;PX;PXA;RGS			4	4	4	5.8	5.8	5.8	97.944	0.0060545	2.5261	683970000	8	Sorting nexin-25	SNX25	0	NaN	Q9H3E2;Q9H3E2-2;H0Y9R5	Q9H3E2;Q9H3E2-2
NaN	NaN	NaN	24.6742	24.7918	24.5389	activation of caspase activity;biological regulation;cellular macromolecule metabolic process;cellular metabolic process;cellular process;cellular protein metabolic process;macromolecule metabolic process;macromolecule modification;metabolic process;negative regulation of biological process;negative regulation of catabolic process;negative regulation of cellular catabolic process;negative regulat…	catalytic activity;cysteine-type peptidase activity;endopeptidase activity;hydrolase activity;peptidase activity;peptidase activity, acting on L-amino acid peptides;small conjugating protein-specific protease activity;SUMO-specific protease activity	cell part;cytoplasm;intracellular membrane-bounded organelle;intracellular organelle;intracellular part;membrane-bounded organelle;nucleus;organelle		Peptidase_C48			2	2	2	3.4	3.4	3.4	73.351	0	5.3583	310820000	7	Sentrin-specific protease 1	SENP1	0	NaN	Q9P0U3-2;Q9P0U3	Q9P0U3-2;Q9P0U3
NaN	NaN	NaN	24.7313	24.6309	24.5305	biological adhesion;cell adhesion;cellular process		cell part;integral to membrane;intrinsic to membrane;membrane part		CUB;F5_F8_type_C;LCCL			4	4	4	11.9	11.9	11.9	77.92	0	10.197	249810000	8	Discoidin, CUB and LCCL domain-containing protein 1	DCBLD1	0	NaN	Q8N8Z6;Q8N8Z6-2	Q8N8Z6;Q8N8Z6-2
NaN	NaN	NaN	24.2428	23.9328	24.4648	biosynthetic process;cellular biosynthetic process;cellular macromolecule biosynthetic process;cellular macromolecule metabolic process;cellular metabolic process;cellular nitrogen compound metabolic process;cellular process;DNA metabolic process;DNA replication;macromolecule biosynthetic process;macromolecule metabolic process;metabolic process;nitrogen compound metabolic process;nucleic acid me…	binding;DNA binding;nucleic acid binding;nucleic acid binding transcription factor activity;sequence-specific DNA binding transcription factor activity	cell junction;cell part;intracellular membrane-bounded organelle;intracellular organelle;intracellular part;membrane-bounded organelle;nucleus;organelle		CTF_NFI;MH1;NfI_DNAbd_pre-N			3	2	2	7.9	5.6	5.6	51.451	0.0012298	3.6987	205920000	8	Nuclear factor 1;Nuclear factor 1 A-type	NFIA	0	NaN	B1AKN7;B1AKN5;B1AKN8;Q12857-2;Q12857-3;Q12857;Q12857-4;S4R3K4;B1AKN6;S4R3W2	B1AKN7;B1AKN5;B1AKN8;Q12857-2;Q12857-3;Q12857;Q12857-4;S4R3K4;B1AKN6
NaN	NaN	NaN	24.5922	24.9682	24.3894			cell part;extracellular region;integral to membrane;intrinsic to membrane;membrane part					8	8	8	17.8	17.8	17.8	68.107	0	10.789	371690000	6	T-cell immunomodulatory protein	ITFG1	0	NaN	Q8TB96;F5GXC5;H3BUJ1	Q8TB96;F5GXC5
NaN	NaN	NaN	24.2022	23.7242	24.3575		catalytic activity;methyltransferase activity;transferase activity;transferase activity, transferring one-carbon groups			Nol1_Nop2_Fmu			4	4	4	9.9	9.9	9.9	50.41	0	6.2568	396560000	6	Probable 28S rRNA (cytosine-C(5))-methyltransferase	NSUN5	0	NaN	Q96P11-2;Q96P11;Q96P11-4;Q96P11-5;Q63ZY6-4;Q63ZY6-5;Q63ZY6	Q96P11-2;Q96P11;Q96P11-4;Q96P11-5
NaN	NaN	NaN	24.2214	23.4118	24.3289	biological regulation;biosynthetic process;cell death;cellular biosynthetic process;cellular macromolecule biosynthetic process;cellular macromolecule metabolic process;cellular metabolic process;cellular nitrogen compound metabolic process;cellular process;death;gamete generation;interaction with host;interspecies interaction between organisms;macromolecule biosynthetic process;macromolecule met…	binding;DNA binding;nucleic acid binding;regulatory region DNA binding;regulatory region nucleic acid binding;transcription regulatory region DNA binding	cell part;chromatin;chromosomal part;cytoplasm;euchromatin;female pronucleus;intracellular membrane-bounded organelle;intracellular organelle;intracellular organelle part;intracellular part;macromolecular complex;male pronucleus;membrane-bounded organelle;nuclear chromatin;nuclear chromosome part;nuclear euchromatin;nuclear part;nucleoplasm part;nucleus;organelle;organelle part;pronucleus;protein…	Basal transcription factors;Huntington's disease	TBP			4	4	2	21.2	21.2	9	31.616	0	5.4408	198100000	9	TATA-box-binding protein	TBP	0	NaN	Q32MN6;P20226-2;P20226;H0Y6D8	Q32MN6;P20226-2;P20226;H0Y6D8
NaN	NaN	NaN	24.3875	23.4123	24.2893	amine metabolic process;amino acid activation;carboxylic acid metabolic process;cellular amine metabolic process;cellular amino acid metabolic process;cellular ketone metabolic process;cellular macromolecule metabolic process;cellular metabolic process;cellular nitrogen compound metabolic process;cellular process;macromolecule metabolic process;metabolic process;ncRNA metabolic process;nitrogen c…	adenyl nucleotide binding;adenyl ribonucleotide binding;aminoacyl-tRNA ligase activity;ATP binding;binding;catalytic activity;ligase activity;ligase activity, forming aminoacyl-tRNA and related compounds;ligase activity, forming carbon-oxygen bonds;nucleotide binding;purine nucleotide binding;purine ribonucleoside triphosphate binding;purine ribonucleotide binding;ribonucleotide binding;threonine…	cell part;cytoplasm;intracellular part	Aminoacyl-tRNA biosynthesis	HGTP_anticodon;TGS;tRNA_SAD;tRNA-synt_2b			10	5	5	15.2	9	9	92.644	0	5.9986	189800000	7	Probable threonine--tRNA ligase 2, cytoplasmic	TARSL2	0	NaN	A2RTX5;A2RTX5-2;B7ZLP8	A2RTX5;A2RTX5-2;B7ZLP8
NaN	NaN	NaN	24.4584	24.3981	24.2888					DUF2365			2	2	2	8.4	8.4	8.4	37.226	0	10.14	156270000	4	Uncharacterized protein C17orf59	C17orf59	0	NaN	Q96GS4	Q96GS4
NaN	NaN	NaN	24.0991	23.9247	24.2841	actin cytoskeleton organization;actin filament organization;actin filament polymerization;actin filament-based process;actin polymerization or depolymerization;activation of JAK2 kinase activity;activation of Janus kinase activity;activation of MAPKK activity;activation of protein kinase activity;anatomical structure development;anatomical structure morphogenesis;axon regeneration;axonogenesis;bi…	adenyl nucleotide binding;adenyl ribonucleotide binding;ATP binding;binding;catalytic activity;cation binding;cytokine receptor binding;enzyme binding;growth factor receptor binding;growth hormone receptor binding;heme binding;histone binding;histone kinase activity;histone kinase activity (H3-Y41 specific);histone tyrosine kinase activity;hormone receptor binding;interleukin-12 receptor binding;…	caveola;cell part;cytoplasmic part;cytoskeleton;cytosol;endomembrane system;endosomal part;endosome lumen;intracellular membrane-bounded organelle;intracellular non-membrane-bounded organelle;intracellular organelle;intracellular organelle lumen;intracellular organelle part;intracellular part;membrane part;membrane raft;membrane-bounded organelle;membrane-enclosed lumen;non-membrane-bounded organ…	Adipocytokine signaling pathway;Chemokine signaling pathway;Jak-STAT signaling pathway;ko05152;Leishmaniasis;Measles;Toxoplasmosis	Pkinase_Tyr;SH2			6	5	5	7.2	6.4	6.4	130.67	0	6.7584	221890000	6	Tyrosine-protein kinase JAK2	JAK2	0	NaN	O60674	O60674
NaN	NaN	NaN	23.7868	23.7573	24.2678	biological regulation;negative regulation of biological process;negative regulation of cellular metabolic process;negative regulation of cellular process;negative regulation of cellular protein metabolic process;negative regulation of macromolecule metabolic process;negative regulation of metabolic process;negative regulation of protein metabolic process;negative regulation of proteolysis;regulat…	endopeptidase inhibitor activity;endopeptidase regulator activity;enzyme inhibitor activity;enzyme regulator activity;peptidase inhibitor activity;peptidase regulator activity;receptor activity;serine-type endopeptidase inhibitor activity;viral receptor activity	cell part;cytoplasm;extracellular membrane-bounded organelle;extracellular organelle;extracellular region;extracellular region part;extracellular vesicular exosome;intracellular part;membrane-bounded organelle;membrane-bounded vesicle;organelle;vesicle	Amoebiasis	Serpin			3	3	3	10.7	10.7	10.7	38.549	0.0015251	3.5041	112740000	8	Serpin B3	SERPINB3	0	NaN	P29508-2;P29508;Q5K684;C9JZ65;H0Y5H9;P48594	P29508-2;P29508;Q5K684
NaN	NaN	NaN	24.2686	24.6771	24.2653	biological regulation;biosynthetic process;cellular biosynthetic process;cellular macromolecule biosynthetic process;cellular macromolecule metabolic process;cellular metabolic process;cellular process;cellular protein metabolic process;cellular response to stimulus;establishment of localization;establishment of protein localization;macromolecule biosynthetic process;macromolecule metabolic proce…	receptor activity	cell part;cytoplasmic part;endoplasmic reticulum part;integral to endoplasmic reticulum membrane;integral to membrane;integral to organelle membrane;intracellular non-membrane-bounded organelle;intracellular organelle;intracellular organelle part;intracellular part;intrinsic to endoplasmic reticulum membrane;intrinsic to membrane;intrinsic to organelle membrane;macromolecular complex;membrane par…	Protein processing in endoplasmic reticulum	Rib_recp_KP_reg			77	3	3	53.3	1.1	1.1	152.19	0.002966	3.0312	251580000	9	Ribosome-binding protein 1	RRBP1	0	NaN	Q9P2E9-2;Q9P2E9-3	Q9P2E9-2;Q9P2E9-3
NaN	NaN	NaN	24.3911	24.5946	24.2285	cell cycle phase;cell cycle process;cellular process;meiosis				WD40			3	3	3	7.1	7.1	7.1	67.701	0.0011013	4.2739	167110000	4	Dystrophia myotonica WD repeat-containing protein	DMWD	0	NaN	G5E9A7;Q09019;M0R0L4;R4GMW3	G5E9A7;Q09019
NaN	NaN	NaN	24.415	23.5437	24.2221	anatomical structure formation involved in morphogenesis;angiogenesis;biological regulation;biosynthetic process;cell differentiation;cellular biosynthetic process;cellular developmental process;cellular macromolecule biosynthetic process;cellular macromolecule metabolic process;cellular metabolic process;cellular nitrogen compound metabolic process;cellular process;cellular response to stimulus;…	binding;enzyme activator activity;enzyme regulator activity;GTPase activator activity;GTPase regulator activity;lipid binding;nucleoside-triphosphatase regulator activity;phospholipid binding	cell part;cytoplasmic part;cytosol;intracellular;intracellular membrane-bounded organelle;intracellular organelle;intracellular part;membrane-bounded organelle;nucleus;organelle		PH;RhoGAP			7	7	7	13.6	13.6	13.6	64.313	0	10.239	315060000	7	Rho GTPase-activating protein 22	ARHGAP22	0	NaN	A6NHM7;Q7Z5H3-3;Q7Z5H3;Q7Z5H3-5;Q7Z5H3-2;A6NJ38;D6RBJ8;D6R9V6;Q7Z5H3-4	A6NHM7;Q7Z5H3-3;Q7Z5H3;Q7Z5H3-5;Q7Z5H3-2;A6NJ38
NaN	NaN	NaN	23.8848	24.0531	24.2199	cellular component organization;cellular component organization at cellular level;cellular component organization or biogenesis;cellular component organization or biogenesis at cellular level;cellular process;early endosome to late endosome transport;endosome organization;endosome to lysosome transport;endosome transport;establishment of localization;establishment of localization in cell;establis…		cell part;cytoplasmic part;FHF complex;intracellular part;macromolecular complex;protein complex		RAI16-like			4	4	4	7.1	7.1	7.1	105.57	0	5.5651	215220000	8	FTS and Hook-interacting protein	FAM160A2	0	NaN	Q8N612;Q8N612-2;E9PJK5;Q8N612-3	Q8N612;Q8N612-2
NaN	NaN	NaN	24.3732	24.4418	24.2155	anatomical structure development;biological regulation;biomineral tissue development;bone mineralization;catabolic process;cell cycle process;cellular catabolic process;cellular macromolecule catabolic process;cellular macromolecule metabolic process;cellular metabolic process;cellular process;cellular protein metabolic process;developmental process;dorsal/ventral pattern formation;G2/M transitio…		cell part;cullin-RING ubiquitin ligase complex;cytoplasm;intracellular part;macromolecular complex;protein complex;SCF ubiquitin ligase complex;ubiquitin ligase complex		F-box			2	2	2	12.6	12.6	12.6	21.048	0.0015232	3.4802	92895000	9	F-box/LRR-repeat protein 15	FBXL15	0	NaN	X6RJB2;X6RGT4;X6RHD7;A0A0C4DFV0;Q9H469;X6RCZ8	X6RJB2;X6RGT4;X6RHD7;A0A0C4DFV0;Q9H469;X6RCZ8
NaN	NaN	NaN	23.8158	24.2489	24.2116					Chorein_N			5	5	5	5.9	5.9	5.9	124.95	0	7.0826	257440000	11	UHRF1-binding protein 1-like	UHRF1BP1L	0	NaN	A0A0C4DGH6;A0JNW5	A0A0C4DGH6;A0JNW5
NaN	NaN	NaN	24.3017	23.8302	24.1316	biological regulation;cell death;cellular macromolecule metabolic process;cellular metabolic process;cellular nitrogen compound metabolic process;cellular process;cellular response to stimulus;cellular response to stress;death;DNA ligation;DNA metabolic process;DNA repair;double-strand break repair;macromolecule metabolic process;metabolic process;nitrogen compound metabolic process;nucleic acid …	5'-3' exodeoxyribonuclease activity;5'-3' exonuclease activity;binding;catalytic activity;cation binding;chromatin binding;damaged DNA binding;deoxyribonuclease activity;DNA 5'-adenosine monophosphate hydrolase activity;DNA binding;double-stranded DNA binding;double-stranded RNA binding;exodeoxyribonuclease activity;exodeoxyribonuclease activity, producing 5'-phosphomonoesters;exonuclease activit…	cell part;chromatin;chromosomal part;cytoplasm;intracellular non-membrane-bounded organelle;intracellular organelle;intracellular organelle part;intracellular part;non-membrane-bounded organelle;nuclear part;nucleolus;nucleoplasm;organelle;organelle part		FHA			3	3	3	16.7	16.7	16.7	22.763	0.0052326	2.6509	290700000	5	Aprataxin	APTX	0	NaN	F8W6G5;A0A0A0MRW7;Q7Z2E3-3;Q7Z2E3-9;Q7Z2E3-11;Q7Z2E3-8;Q7Z2E3-7;Q7Z2E3;C9JZ40;Q7Z2E3-6;Q7Z2E3-2;Q7Z2E3-4;Q7Z2E3-5;Q7Z2E3-10;Q7Z2E3-13	F8W6G5;A0A0A0MRW7;Q7Z2E3-3;Q7Z2E3-9;Q7Z2E3-11;Q7Z2E3-8;Q7Z2E3-7;Q7Z2E3;C9JZ40;Q7Z2E3-6;Q7Z2E3-2;Q7Z2E3-4;Q7Z2E3-5;Q7Z2E3-10
NaN	NaN	NaN	24.424	24.1631	24.0997	activation of protein kinase activity;activation of protein kinase C activity by G-protein coupled receptor protein signaling pathway;biological regulation;cell activation;cell surface receptor linked signaling pathway;cellular component assembly;cellular component organization;cellular component organization or biogenesis;cellular process;cellular response to stimulus;G-protein coupled receptor …	adenyl nucleotide binding;adenyl ribonucleotide binding;ATP binding;binding;catalytic activity;cation binding;diacylglycerol kinase activity;ion binding;kinase activity;lipid binding;metal ion binding;nucleotide binding;phospholipid binding;phosphotransferase activity, alcohol group as acceptor;purine nucleotide binding;purine ribonucleoside triphosphate binding;purine ribonucleotide binding;ribo…	cell part;cytoplasmic part;endosome;intracellular membrane-bounded organelle;intracellular organelle;intracellular organelle part;intracellular part;membrane;membrane-bounded organelle;nuclear membrane;nuclear part;organelle;organelle membrane;organelle part;plasma membrane	Glycerolipid metabolism;Glycerophospholipid metabolism;Phosphatidylinositol signaling system	C1_1;DAGK_acc;DAGK_cat;PH;SAM_2			4	4	3	6.3	6.3	4.7	114.09	0	7.1696	191190000	6	Diacylglycerol kinase eta	DGKH	0	NaN	A0A0D9SFR6;Q86XP1-5;Q86XP1-3;Q86XP1-2;Q86XP1	A0A0D9SFR6;Q86XP1-5;Q86XP1-3;Q86XP1-2;Q86XP1
NaN	NaN	NaN	23.8353	24.2282	24.049	behavior;biological regulation;biosynthetic process;cellular biosynthetic process;cellular component assembly;cellular component assembly at cellular level;cellular component organization;cellular component organization at cellular level;cellular component organization or biogenesis;cellular component organization or biogenesis at cellular level;cellular macromolecular complex assembly;cellular m…	binding;chromatin binding;DNA binding;methyl-CpG binding;mRNA binding;nucleic acid binding;nucleotide binding;RNA binding;satellite DNA binding;sequence-specific DNA binding;siRNA binding	cell part;chromatin;chromatin remodeling complex;chromosomal part;cytoplasm;heterochromatin;histone deacetylase complex;intracellular membrane-bounded organelle;intracellular organelle;intracellular organelle part;intracellular part;macromolecular complex;membrane-bounded organelle;nuclear part;nucleoplasm part;nucleus;organelle;organelle part;protein complex		MBD;MBD_C			3	3	3	9.5	9.5	9.5	43.254	0.0011044	4.3116	103290000	5	Methyl-CpG-binding domain protein 2	MBD2	0	NaN	Q9UBB5;X6RBL6;Q9UBB5-3	Q9UBB5
NaN	NaN	NaN	24.2247	24.3081	23.9971	biological regulation;blood coagulation;cellular component organization;cellular component organization at cellular level;cellular component organization or biogenesis;cellular component organization or biogenesis at cellular level;cellular process;coagulation;hemostasis;multicellular organismal process;organelle organization;pigmentation;regulation of biological quality;regulation of body fluid …		cell part;cytoplasmic part;cytosol;intracellular part					6	6	5	7.1	7.1	5.2	114.82	0	5.051	244320000	10	Hermansky-Pudlak syndrome 5 protein	HPS5	0	NaN	Q9UPZ3-2;Q9UPZ3;G3V159	Q9UPZ3-2;Q9UPZ3
NaN	NaN	NaN	24.8357	24.6878	23.9739	biological regulation;biosynthetic process;cellular biosynthetic process;cellular macromolecule biosynthetic process;cellular macromolecule metabolic process;cellular metabolic process;cellular nitrogen compound metabolic process;cellular process;DNA metabolic process;DNA replication;macromolecule biosynthetic process;macromolecule metabolic process;metabolic process;nitrogen compound metabolic p…	binding;cation binding;DNA binding;ion binding;metal ion binding;nucleic acid binding;transition metal ion binding;zinc ion binding	cell part;chromosomal part;cytoplasmic part;cytosolic part;cytosolic ribosome;intracellular membrane-bounded organelle;intracellular non-membrane-bounded organelle;intracellular organelle;intracellular organelle part;intracellular part;lipid particle;macromolecular complex;membrane;membrane-bounded organelle;non-membrane-bounded organelle;nuclear chromosome part;nuclear membrane;nuclear origin of…		zf-C2H2			4	4	4	14.5	14.5	14.5	41.364	0	6.9995	230020000	6	Replication initiator 1	REPIN1	0	NaN	C9JZE3;C9JYJ8;Q9BWE0;Q9BWE0-4;E7EVL6	C9JZE3;C9JYJ8;Q9BWE0;Q9BWE0-4;E7EVL6
NaN	NaN	NaN	23.3617	22.3818	23.9679	biological regulation;cell surface receptor linked signaling pathway;cellular process;cellular response to stimulus;negative regulation of biological process;negative regulation of cell communication;negative regulation of cellular process;negative regulation of G-protein coupled receptor protein signaling pathway;negative regulation of response to stimulus;negative regulation of signal transduct…	adenyl nucleotide binding;adenyl ribonucleotide binding;ATP binding;binding;catalytic activity;G-protein coupled receptor kinase activity;kinase activity;nucleotide binding;phosphotransferase activity, alcohol group as acceptor;protein kinase activity;protein serine/threonine kinase activity;purine nucleotide binding;purine ribonucleoside triphosphate binding;purine ribonucleotide binding;ribonuc…	cell part;membrane	Chemokine signaling pathway;Endocytosis	Pkinase;RGS			4	4	3	11.6	11.6	8.6	54.483	0.0010961	4.1819	151050000	6	G protein-coupled receptor kinase 6	GRK6	0	NaN	D6RHX8;F8W9W2;P43250-3;P43250;P43250-2;D6RDA3;D6RHC7	D6RHX8;F8W9W2;P43250-3;P43250;P43250-2
NaN	NaN	NaN	23.9684	24.0184	23.9612	catabolic process;cellular catabolic process;cellular macromolecule catabolic process;cellular macromolecule metabolic process;cellular metabolic process;cellular process;cellular protein metabolic process;macromolecule catabolic process;macromolecule metabolic process;macromolecule modification;metabolic process;modification-dependent macromolecule catabolic process;modification-dependent protei…	binding;enzyme binding;phosphatase binding;protein binding	cell part;CUL4 RING ubiquitin ligase complex;Cul4A-RING ubiquitin ligase complex;cullin-RING ubiquitin ligase complex;intracellular part;macromolecular complex;protein complex;ubiquitin ligase complex		DUF3689			5	5	5	7	7	7	90.042	0.0015156	3.3904	161040000	6	Short transient receptor potential channel 4-associated protein	TRPC4AP	0	NaN	Q8TEL6-3;Q8TEL6;Q8TEL6-2	Q8TEL6-3;Q8TEL6;Q8TEL6-2
NaN	NaN	NaN	24.3877	24.0837	23.893					Mon1			5	5	5	16	16	16	47.836	0	13.658	165200000	13	Vacuolar fusion protein MON1 homolog B	MON1B	0	NaN	E7EW32;Q7L1V2-2;Q7L1V2;H3BUX9	E7EW32;Q7L1V2-2;Q7L1V2
NaN	NaN	NaN	24.4109	24.8473	23.8607								2	2	2	7.3	7.3	7.3	40.282	0	9.2363	281310000	4	UPF0469 protein KIAA0907	KIAA0907	0	NaN	Q7Z7F0-3;Q7Z7F0-2;Q7Z7F0;Q7Z7F0-4	Q7Z7F0-3;Q7Z7F0-2;Q7Z7F0;Q7Z7F0-4
NaN	NaN	NaN	23.7833	23.678	23.7601	developmental process;multicellular organismal development;multicellular organismal process		cell part;integral to membrane;intrinsic to membrane;membrane part	Wnt signaling pathway	Strabismus			4	4	4	9.6	9.6	9.6	59.747	0	8.4667	223150000	12	Vang-like protein 1	VANGL1	0	NaN	Q8TAA9-2;Q8TAA9	Q8TAA9-2;Q8TAA9
NaN	NaN	NaN	23.7218	24.5743	23.7447			cell part;cytoskeletal part;intermediate filament;intracellular organelle part;intracellular part;lamin filament;macromolecular complex;nuclear part;organelle part;protein complex		Fe_hyd_lg_C;Fe_hyd_SSU			3	3	3	7.6	7.6	7.6	56.073	0	5.8289	131550000	4	Nuclear prelamin A recognition factor	NARF	0	NaN	E7EP87;A0A088AWN8;Q9UHQ1-4;Q9UHQ1-3;Q9UHQ1;Q9UHQ1-2;J3KT43;J3QL28;J3QSD9;J3KTP5;J3QRB0;J3KRH7;J3KS48;E9PH27	E7EP87;A0A088AWN8;Q9UHQ1-4;Q9UHQ1-3;Q9UHQ1;Q9UHQ1-2;J3KT43
NaN	NaN	NaN	23.9181	23.7756	23.7357	anatomical structure development;anatomical structure formation involved in morphogenesis;anatomical structure morphogenesis;appendage morphogenesis;biological regulation;camera-type eye development;cell projection assembly;cell projection organization;cell surface receptor linked signaling pathway;cellular component assembly;cellular component assembly at cellular level;cellular component assemb…		axoneme part;cell part;cell projection;cell projection part;cilium;cytoplasm;cytoplasmic part;cytoskeletal part;intracellular organelle part;intracellular part;intraflagellar transport particle A;macromolecular complex;microtubule basal body;microtubule organizing center;motile cilium;nonmotile primary cilium;organelle part;photoreceptor connecting cilium;primary cilium;protein complex					6	6	6	5.5	5.5	5.5	151.58	0	6.1764	208950000	6	WD repeat-containing protein 19	WDR19	0	NaN	Q8NEZ3;D6R9P6;Q8NEZ3-2;D6RCF7;D6RBA0;D6RIE4	Q8NEZ3;D6R9P6;Q8NEZ3-2;D6RCF7;D6RBA0
NaN	NaN	NaN	23.6415	24.1551	23.6908	cell cycle process;cellular component organization;cellular component organization at cellular level;cellular component organization or biogenesis;cellular component organization or biogenesis at cellular level;cellular process;centriole replication;centriole-centriole cohesion;centrosome organization;G2/M transition of mitotic cell cycle;microtubule organizing center organization;microtubule-bas…		cell part;centriole;cytoplasmic part;cytoskeletal part;cytosol;intracellular non-membrane-bounded organelle;intracellular organelle;intracellular organelle part;intracellular part;microtubule organizing center part;non-membrane-bounded organelle;organelle;organelle part					5	5	5	4.8	4.8	4.8	133.49	0.0055136	2.6209	196920000	6	Centrosomal protein of 135 kDa	CEP135	0	NaN	Q66GS9	Q66GS9
NaN	NaN	NaN	24.1581	23.6445	23.6554	adult somatic muscle development;anatomical structure development;cell fate determination;cellular developmental process;cellular process;developmental process;multicellular organismal development;multicellular organismal process;muscle structure development;myoblast cell fate determination;somatic muscle development		cell part;intracellular membrane-bounded organelle;intracellular organelle;intracellular part;membrane-bounded organelle;nucleus;organelle		IFRD;IFRD_C			3	3	3	9	9	9	45.336	0.0052371	2.6614	104070000	4	Interferon-related developmental regulator 1	IFRD1	0	NaN	O00458-2;O00458;C9JFH1;E9PMY4;C9JNM6;C9JA65	O00458-2;O00458
NaN	NaN	NaN	22.8775	22.7061	23.6338	acidic amino acid transport;adult behavior;adult locomotory behavior;adult walking behavior;age-dependent response to oxidative stress;alcohol metabolic process;amine transport;amino acid import;amino acid transport;amino acid uptake involved in synaptic transmission;anatomical structure development;anion transport;associative learning;behavior;behavioral interaction between organisms;biological …		cell part;cytoplasmic part;endoplasmic reticulum;endoplasmic reticulum membrane;endoplasmic reticulum part;endoplasmic reticulum-Golgi intermediate compartment;endoplasmic reticulum-Golgi intermediate compartment membrane;integral to membrane;intracellular membrane-bounded organelle;intracellular organelle;intracellular organelle part;intracellular part;intrinsic to membrane;membrane;membrane par…		TRAM_LAG1_CLN8			2	2	2	9.4	9.4	9.4	32.787	0.0015161	3.3943	55844000	4	Protein CLN8	CLN8	0	NaN	Q9UBY8;A0A0J9YXY6;A0A0J9YX19;A0A0J9YWD2	Q9UBY8;A0A0J9YXY6;A0A0J9YX19;A0A0J9YWD2
NaN	NaN	NaN	23.6302	23.4684	23.5663	biological regulation;negative regulation of biological process;negative regulation of biosynthetic process;negative regulation of cellular biosynthetic process;negative regulation of cellular macromolecule biosynthetic process;negative regulation of cellular metabolic process;negative regulation of cellular process;negative regulation of gene expression;negative regulation of macromolecule biosy…	protein binding transcription factor activity;transcription coactivator activity;transcription cofactor activity;transcription factor binding transcription factor activity	cell part;cytoplasm;intracellular membrane-bounded organelle;intracellular organelle;intracellular part;membrane-bounded organelle;nucleus;organelle					5	4	4	6.8	5.7	5.7	86.778	0.0010919	4.0638	128840000	7	Host cell factor 2	HCFC2	0	NaN	Q9Y5Z7;Q9Y5Z7-2;F8VU09	Q9Y5Z7;Q9Y5Z7-2
NaN	NaN	NaN	23.8527	23.4718	23.5237	biological regulation;cell volume homeostasis;cellular homeostasis;cellular process;cellular response to stimulus;homeostatic process;regulation of biological process;regulation of biological quality;regulation of cellular process;response to stimulus;signal transduction	active transmembrane transporter activity;adenyl nucleotide binding;adenyl ribonucleotide binding;anion channel activity;anion transmembrane transporter activity;antiporter activity;ATP binding;binding;channel activity;chloride channel activity;gated channel activity;ion channel activity;ion transmembrane transporter activity;nucleotide binding;passive transmembrane transporter activity;purine nu…	cell part;cytoplasmic part;endosomal part;endosome membrane;integral to membrane;intracellular organelle part;intracellular part;intrinsic to membrane;membrane;membrane part;organelle membrane;organelle part		CBS;Voltage_CLC			3	3	2	3.9	3.9	2.8	97.288	0	5.6302	177280000	12	Chloride transport protein 6	CLCN6	0	NaN	P51797;P51797-5;P51797-6;P51797-4;P51797-2;P51797-3	P51797;P51797-5;P51797-6
NaN	NaN	NaN	23.1433	23.2699	23.2985	cell communication;cellular process;establishment of localization;establishment of protein localization;protein transport;transport	binding;lipid binding;phosphatidylinositol binding;phospholipid binding	cell part;cytoplasm;intracellular part		BAR;PX			2	2	2	6.9	6.9	6.9	49.676	0.006613	2.4894	72939000	2	Sorting nexin-30	SNX30	0	NaN	Q5VWJ9	Q5VWJ9
NaN	NaN	NaN	23.4796	23.785	23.2453			cell part;integral to membrane;intrinsic to membrane;membrane part		I-set;LRRCT			4	4	3	5.7	5.7	4.8	119.11	0.0012346	3.8168	125010000	6	Leucine-rich repeats and immunoglobulin-like domains protein 1	LRIG1	0	NaN	Q96JA1;Q96JA1-2	Q96JA1;Q96JA1-2
NaN	NaN	NaN	23.5497	24.8346	22.82	ameboidal cell migration;biological regulation;cell migration;cell motility;cellular component movement;cellular process;cellular response to stimulus;epithelial cell migration;locomotion;regulation of biological process;regulation of cellular process;response to stimulus;signal transduction	adenyl nucleotide binding;adenyl ribonucleotide binding;ATP binding;binding;catalytic activity;kinase activity;nucleotide binding;phosphotransferase activity, alcohol group as acceptor;protein kinase activity;protein kinase C activity;protein serine/threonine kinase activity;purine nucleotide binding;purine ribonucleoside triphosphate binding;purine ribonucleotide binding;ribonucleotide binding;t…	cell part;cytoplasmic part;Golgi apparatus;intracellular membrane-bounded organelle;intracellular organelle;intracellular part;membrane-bounded organelle;nucleus;organelle;perinuclear region of cytoplasm		HR1;Pkinase;Pkinase_C			7	6	6	10.5	9.6	9.6	99.419	0	6.6953	197150000	5	Serine/threonine-protein kinase N3	PKN3	0	NaN	Q6P5Z2	Q6P5Z2
NaN	NaN	NaN	22.3208	22.899	22.3177	anatomical structure development;biological regulation;blood coagulation;cell differentiation;cellular component organization;cellular component organization at cellular level;cellular component organization or biogenesis;cellular component organization or biogenesis at cellular level;cellular developmental process;cellular process;coagulation;developmental pigmentation;developmental process;esta…		cell part;cytoplasmic membrane-bounded vesicle;cytoplasmic part;cytoplasmic vesicle;integral to membrane;integral to plasma membrane;intracellular membrane-bounded organelle;intracellular organelle;intracellular part;intrinsic to membrane;intrinsic to plasma membrane;lysosome;lytic vacuole;membrane part;membrane-bounded organelle;membrane-bounded vesicle;organelle;plasma membrane part;vacuole;ves…					2	2	2	3.1	3.1	3.1	75.876	0.0075823	2.3949	65590000	3	Hermansky-Pudlak syndrome 1 protein	HPS1	0	NaN	Q92902-2;Q92902-4;Q92902;H0Y4K4;Q5TAA8;Q92902-3	Q92902-2;Q92902-4;Q92902;H0Y4K4;Q5TAA8;Q92902-3
26.0153	26.9221	27.2296	NaN	NaN	NaN	actin filament-based movement;actin filament-based process;actin-mediated cell contraction;actin-myosin filament sliding;anatomical structure development;biological regulation;cellular component movement;cellular component organization;cellular component organization or biogenesis;cellular process;developmental process;muscle filament sliding;muscle organ development;muscle structure development;…	structural constituent of muscle;structural molecule activity	actin cytoskeleton;cell part;contractile fiber part;cytoplasmic part;cytoskeleton;cytosol;intracellular non-membrane-bounded organelle;intracellular organelle;intracellular part;non-membrane-bounded organelle;organelle;organelle part;Z disc		Nebulin;SH3_1			4	4	4	0.5	0.5	0.5	990.84	0.0080011	2.3751	513890000	4	Nebulin	NEB	0	NaN	A0A087X1N7;P20929-4;P20929;P20929-3;P20929-2;H0Y786	A0A087X1N7;P20929-4;P20929;P20929-3;P20929-2
25.8362	25.4494	27.2171	NaN	NaN	NaN	cell cycle;cell cycle phase;cell cycle process;cell division;cellular component assembly;cellular component assembly at cellular level;cellular component organization;cellular component organization at cellular level;cellular component organization or biogenesis;cellular component organization or biogenesis at cellular level;cellular macromolecular complex assembly;cellular macromolecular complex…		cell part;chromosomal part;chromosome, centromeric region;cytoplasmic part;cytosol;intracellular membrane-bounded organelle;intracellular organelle;intracellular organelle part;intracellular part;macromolecular complex;membrane-bounded organelle;MIS12/MIND type complex;nucleus;organelle;organelle part;protein complex		Mis12			4	4	4	21.5	21.5	21.5	24.14	0	6.7741	149720000	6	Protein MIS12 homolog	MIS12	0	NaN	Q9H081;I3L4K6	Q9H081;I3L4K6
27.3825	26.2211	27.2122	NaN	NaN	NaN		binding;cation binding;ion binding;metal ion binding	adherens junction;anchoring junction;cell junction;cell part;cell-substrate adherens junction;cell-substrate junction;cytoplasmic membrane-bounded vesicle;cytoplasmic part;cytoplasmic vesicle;focal adhesion;intracellular membrane-bounded organelle;intracellular organelle;intracellular part;membrane-bounded organelle;membrane-bounded vesicle;organelle;vesicle		FYVE			3	3	3	13.7	13.7	13.7	26.505	0	9.5093	203440000	6	Zinc finger FYVE domain-containing protein 21	ZFYVE21	0	NaN	Q9BQ24;Q9BQ24-2	Q9BQ24;Q9BQ24-2
26.4979	27.6901	27.0071	NaN	NaN	NaN		binding;nucleotide binding	cell part;integral to membrane;intrinsic to membrane;membrane;membrane part		DUF221			3	3	3	4.5	4.5	4.5	81.176	0.0015326	3.6047	276280000	12	CSC1-like protein 2	TMEM63B	0	NaN	Q5T3F8-3;Q5T3F8;H0YCP6;H3BLW6;Q5T3F8-2;E9PNG1	Q5T3F8-3;Q5T3F8;H0YCP6;H3BLW6;Q5T3F8-2
26.5284	25.9202	26.9657	NaN	NaN	NaN	cellular component organization;cellular component organization or biogenesis;cellular membrane fusion;cellular membrane organization;cellular process;membrane fusion;membrane organization	binding;calcium ion binding;cation binding;ion binding;metal ion binding	cell part;cytoplasm;intracellular part;membrane;plasma membrane		EF_hand_4			4	4	4	32.2	32.2	32.2	16.712	0	5.4093	170700000	8	Grancalcin	GCA	0	NaN	H7C2Z6;H7BXD5;P28676;C9JIZ3	H7C2Z6;H7BXD5;P28676
26.4621	26.5146	26.8897	NaN	NaN	NaN	biological regulation;biosynthetic process;cell cycle phase;cell cycle process;cell division;cellular biosynthetic process;cellular component organization;cellular component organization at cellular level;cellular component organization or biogenesis;cellular component organization or biogenesis at cellular level;cellular macromolecule biosynthetic process;cellular macromolecule metabolic process…	adenyl nucleotide binding;adenyl ribonucleotide binding;ATP binding;binding;nucleotide binding;purine nucleotide binding;purine ribonucleoside triphosphate binding;purine ribonucleotide binding;ribonucleotide binding	cell part;chromatin remodeling complex;chromosomal part;DNA helicase complex;Ino80 complex;intracellular organelle part;intracellular part;macromolecular complex;nuclear chromosome part;nuclear part;organelle part;protein complex		Actin			5	5	5	9.5	9.5	9.5	70.483	0	6.1586	785350000	9	Actin-related protein 8	ACTR8	0	NaN	Q9H981;Q9H981-2;H0Y849;Q9H981-3	Q9H981;Q9H981-2;H0Y849;Q9H981-3
26.3654	26.6842	26.7636	NaN	NaN	NaN	cell cycle phase;cell cycle process;cellular component organization;cellular component organization at cellular level;cellular component organization or biogenesis;cellular component organization or biogenesis at cellular level;cellular process;cytokinesis;mitosis;nuclear division;organelle fission;organelle organization		cell division site part;cell part;centriole;centrosome;cleavage furrow;cytoplasmic part;cytoskeletal part;extracellular region part;intercellular bridge;intracellular non-membrane-bounded organelle;intracellular organelle;intracellular organelle part;intracellular part;microtubule organizing center;microtubule organizing center part;midbody;non-membrane-bounded organelle;organelle;organelle part		EABR			9	9	9	24.4	24.4	24.4	54.178	0	34.06	711120000	16	Centrosomal protein of 55 kDa	CEP55	0	NaN	Q53EZ4;H0Y432;Q53EZ4-2	Q53EZ4;H0Y432;Q53EZ4-2
26.2244	25.9524	26.7434	NaN	NaN	NaN	anatomical structure development;biological regulation;biomineral tissue development;biosynthetic process;bone mineralization;cellular biosynthetic process;cellular macromolecule biosynthetic process;cellular macromolecule metabolic process;cellular metabolic process;cellular nitrogen compound metabolic process;cellular process;cellular response to stimulus;cellular response to stress;development…	binding;cation binding;DNA binding;ion binding;metal ion binding;nucleic acid binding;transition metal ion binding;zinc ion binding	cell part;intracellular membrane-bounded organelle;intracellular organelle;intracellular part;membrane-bounded organelle;nucleus;organelle		BTB;zf-C2H2			3	3	3	3.3	3.3	3.3	125.52	0.0012327	3.7743	538690000	7	Zinc finger and BTB domain-containing protein 40	ZBTB40	0	NaN	F8WAI8;Q9NUA8;B1AKC8;Q9NUA8-2	F8WAI8;Q9NUA8;B1AKC8
26.5833	26.4911	26.7259	NaN	NaN	NaN	response to chemical stimulus;response to external stimulus;response to extracellular stimulus;response to nutrient;response to nutrient levels;response to retinoic acid;response to stimulus;response to vitamin;response to vitamin A				Macro			6	6	6	14.3	14.3	14.3	56.048	0	8.5744	591750000	15	Ganglioside-induced differentiation-associated protein 2	GDAP2	0	NaN	Q9NXN4-2;Q9NXN4	Q9NXN4-2;Q9NXN4
27.6289	24.8687	26.718	NaN	NaN	NaN	biological regulation;biosynthetic process;cellular biosynthetic process;cellular macromolecule biosynthetic process;cellular macromolecule metabolic process;cellular metabolic process;cellular process;cellular protein metabolic process;cotranslational protein targeting to membrane;establishment of localization;establishment of localization in cell;establishment of protein localization;establishm…	catalytic activity;hydrolase activity;peptidase activity;peptidase activity, acting on L-amino acid peptides;serine hydrolase activity;serine-type peptidase activity	cell part;cytoplasmic part;endoplasmic reticulum membrane;endoplasmic reticulum part;integral to membrane;intracellular organelle part;intracellular part;intrinsic to membrane;membrane;membrane part;organelle membrane;organelle part	Protein export	Peptidase_S24			5	5	5	33.3	33.3	33.3	17.404	0	8.2444	277650000	10	Signal peptidase complex catalytic subunit SEC11;Signal peptidase complex catalytic subunit SEC11C	SEC11L3;SEC11C	0	NaN	B4DI03;K7EJQ7;Q9BY50;A0A0A0MR04	B4DI03;K7EJQ7;Q9BY50;A0A0A0MR04
26.3068	26.7438	26.6823	NaN	NaN	NaN	cellular macromolecule metabolic process;cellular metabolic process;cellular process;cellular protein metabolic process;macromolecule metabolic process;macromolecule modification;metabolic process;primary metabolic process;protein metabolic process;protein modification by small protein conjugation;protein modification by small protein conjugation or removal;protein modification process;protein ub…	acid-amino acid ligase activity;binding;catalytic activity;cation binding;ion binding;ligase activity;ligase activity, forming carbon-nitrogen bonds;metal ion binding;small conjugating protein ligase activity;transition metal ion binding;ubiquitin-protein ligase activity;zinc ion binding			zf-UBR			5	5	5	11.1	11.1	11.1	47.998	0	6.4385	658330000	5	Putative E3 ubiquitin-protein ligase UBR7	UBR7	0	NaN	Q8N806;H0YJY4;H0YJM2;E9PCJ7;G3V336	Q8N806;H0YJY4;H0YJM2;E9PCJ7
26.8312	26.561	26.6657	NaN	NaN	NaN	catabolic process;cellular catabolic process;cellular macromolecule catabolic process;cellular macromolecule metabolic process;cellular metabolic process;cellular process;cellular protein metabolic process;macromolecule catabolic process;macromolecule metabolic process;macromolecule modification;metabolic process;modification-dependent macromolecule catabolic process;modification-dependent protei…	catalytic activity;cysteine-type endopeptidase activity;cysteine-type peptidase activity;endopeptidase activity;hydrolase activity;hydrolase activity, acting on ester bonds;peptidase activity;peptidase activity, acting on L-amino acid peptides;small conjugating protein-specific protease activity;thiolester hydrolase activity;ubiquitin thiolesterase activity;ubiquitin-specific protease activity	cell part;cytoplasm;intracellular membrane-bounded organelle;intracellular organelle;intracellular part;membrane-bounded organelle;nucleus;organelle		DUSP;UCH			18	16	16	27.2	26.2	26.2	105.03	0	64.241	929840000	26	Ubiquitin carboxyl-terminal hydrolase;Ubiquitin carboxyl-terminal hydrolase 11	USP11	0	NaN	G5E9A6;P51784;Q5JXD3	G5E9A6;P51784
26.8137	26.5665	26.5973	NaN	NaN	NaN	cell cycle process;cellular component organization;cellular component organization at cellular level;cellular component organization or biogenesis;cellular component organization or biogenesis at cellular level;cellular macromolecule metabolic process;cellular metabolic process;cellular nitrogen compound metabolic process;cellular process;cellular response to stimulus;cellular response to stress;…		cell part;chromosome;condensed chromosome;intracellular non-membrane-bounded organelle;intracellular organelle;intracellular organelle part;intracellular part;non-membrane-bounded organelle;nuclear part;nucleoplasm;organelle;organelle part					19	19	19	16.9	16.9	16.9	164.13	0	28.886	899410000	25	Fanconi anemia group D2 protein	FANCD2	0	NaN	Q9BXW9;Q9BXW9-1;Q9BXW9-3;H7BZJ7;Q9BXW9-4;F8WE37	Q9BXW9;Q9BXW9-1;Q9BXW9-3
24.863	25.077	26.5853	NaN	NaN	NaN	catabolic process;lipid catabolic process;lipid metabolic process;metabolic process;primary metabolic process	carboxylic ester hydrolase activity;catalytic activity;hydrolase activity;hydrolase activity, acting on ester bonds;lipase activity;retinyl-palmitate esterase activity;triglyceride lipase activity		Retinol metabolism	Patatin			3	3	3	18.4	18.4	18.4	20.649	0.0015154	3.387	60092000	4	Patatin-like phospholipase domain-containing protein 4	PNPLA4	0	NaN	C9IZF6;P41247-2;P41247	C9IZF6;P41247-2;P41247
26.1166	26.5942	26.5802	NaN	NaN	NaN		catalytic activity;methyltransferase activity;transferase activity;transferase activity, transferring one-carbon groups			Methyltransf_5			6	6	6	19.7	19.7	19.7	46.121	0	12.075	340800000	9	Probable methyltransferase-like protein 15	METTL15	0	NaN	A6NJ78;A0A0U1RR76;A6NJ78-2;A0A0U1RRF2;B5MC64;A0A0U1RR64;A0A0U1RRD2;F8WD83;A6NJ78-3;A6NJ78-4	A6NJ78
26.4264	26.12	26.5622	NaN	NaN	NaN	biological regulation;catabolic process;cell cycle;cellular catabolic process;cellular component organization;cellular component organization at cellular level;cellular component organization or biogenesis;cellular component organization or biogenesis at cellular level;cellular macromolecule catabolic process;cellular macromolecule metabolic process;cellular metabolic process;cellular nitrogen co…	binding;catalytic activity;cation binding;cysteine-type peptidase activity;hydrolase activity;hydrolase activity, acting on ester bonds;ion binding;metal ion binding;peptidase activity;peptidase activity, acting on L-amino acid peptides;small conjugating protein-specific protease activity;thiolester hydrolase activity;transition metal ion binding;ubiquitin thiolesterase activity;ubiquitin-specifi…	cell part;chromatin;chromosomal part;intracellular organelle part;intracellular part;nuclear chromatin;nuclear chromosome part;nuclear part;organelle part		UCH;zf-UBP			6	6	6	12.4	12.4	12.4	56.648	0	18.742	649720000	10	Ubiquitin carboxyl-terminal hydrolase;Ubiquitin carboxyl-terminal hydrolase 3	USP3	0	NaN	Q6JHV3;H0YMI4;Q9Y6I4;H0YLB7;H0YKU8;Q9Y6I4-2;H0YL81;H0YMP6;H0YLG0	Q6JHV3;H0YMI4;Q9Y6I4;H0YLB7;H0YKU8;Q9Y6I4-2;H0YL81
26.2441	26.3399	26.5442	NaN	NaN	NaN								8	8	2	7.4	7.4	2	133.28	0	14.304	765240000	15			0	NaN	A0A0J9YY34;A0A0J9YY72	A0A0J9YY34;A0A0J9YY72
28.3592	26.7718	26.5184	NaN	NaN	NaN	ameboidal cell migration;biological adhesion;cell adhesion;cell migration;cell motility;cell-cell adhesion;cellular component movement;cellular process;epithelial cell migration;homophilic cell adhesion;locomotion	binding;calcium ion binding;cation binding;ion binding;metal ion binding	adherens junction;anchoring junction;cell junction;cell part;cell-cell adherens junction;cell-cell junction;integral to membrane;intracellular membrane-bounded organelle;intracellular organelle;intracellular part;intrinsic to membrane;membrane;membrane part;membrane-bounded organelle;nucleus;organelle;plasma membrane		Cadherin;Laminin_G_2			4	4	4	1.5	1.5	1.5	479.31	0.0093803	2.267	963420000	4	Protocadherin Fat 2	FAT2	0	NaN	Q9NYQ8;H0YBK2	Q9NYQ8
27.0651	25.2867	26.5119	NaN	NaN	NaN	biological regulation;biosynthetic process;cellular biosynthetic process;cellular component organization;cellular component organization at cellular level;cellular component organization or biogenesis;cellular component organization or biogenesis at cellular level;cellular macromolecule biosynthetic process;cellular macromolecule metabolic process;cellular metabolic process;cellular nitrogen comp…		cell part;intracellular membrane-bounded organelle;intracellular non-membrane-bounded organelle;intracellular organelle;intracellular organelle part;intracellular part;membrane-bounded organelle;non-membrane-bounded organelle;nuclear part;nucleolus;nucleus;organelle;organelle part		MRG			6	4	4	26.4	17.7	17.7	32.307	0	9.0465	375050000	8	Mortality factor 4-like protein 2	MORF4L2	0	NaN	Q15014;A0A0A0MT59;Q5JXX1;Q5JXX2;A0A0U1RVL1;Q5JXX6	Q15014;A0A0A0MT59;Q5JXX1;Q5JXX2;A0A0U1RVL1
26.818	26.443	26.5017	NaN	NaN	NaN	biological regulation;cell surface receptor linked signaling pathway;cellular component organization;cellular component organization at cellular level;cellular component organization or biogenesis;cellular component organization or biogenesis at cellular level;cellular process;cellular response to stimulus;chromatin modification;chromatin organization;chromosome organization;organelle organizatio…	enzyme inhibitor activity;enzyme regulator activity;phosphatase inhibitor activity;phosphatase regulator activity;protein phosphatase inhibitor activity;protein phosphatase regulator activity	aggresome;cell part;cytoplasm;inclusion body;intracellular membrane-bounded organelle;intracellular organelle;intracellular part;membrane-bounded organelle;nucleus;organelle		MEF2_binding			10	10	10	6	6	6	240.76	0	10.435	538180000	10	Calcineurin-binding protein cabin-1	CABIN1	0	NaN	A0A087WWW8;Q9Y6J0-2;Q9Y6J0;C9JT60;C9J068;A0A087WXL7;B5MEB3	A0A087WWW8;Q9Y6J0-2;Q9Y6J0
26.6101	26.4461	26.5015	NaN	NaN	NaN	anaphase-promoting complex-dependent proteasomal ubiquitin-dependent protein catabolic process;apoptosis;biological regulation;catabolic process;cell cycle checkpoint;cell cycle phase;cell cycle process;cell death;cell division;cell proliferation;cellular catabolic process;cellular component organization;cellular component organization at cellular level;cellular component organization or biogenes…	adenyl nucleotide binding;adenyl ribonucleotide binding;ATP binding;binding;catalytic activity;kinase activity;nucleotide binding;phosphotransferase activity, alcohol group as acceptor;protein kinase activity;protein serine/threonine kinase activity;purine nucleotide binding;purine ribonucleoside triphosphate binding;purine ribonucleotide binding;ribonucleotide binding;transferase activity;transf…	anaphase-promoting complex;cell part;chromosomal part;condensed chromosome kinetochore;condensed chromosome outer kinetochore;condensed nuclear chromosome kinetochore;cullin-RING ubiquitin ligase complex;cytoplasmic part;cytoskeletal part;cytosol;intracellular non-membrane-bounded organelle;intracellular organelle;intracellular organelle part;intracellular part;kinetochore;macromolecular complex;…	Cell cycle	Mad3_BUB1_I;Pkinase			14	14	14	18.8	18.8	18.8	119.54	0	33.601	778040000	20	Mitotic checkpoint serine/threonine-protein kinase BUB1 beta	BUB1B	0	NaN	O60566;O60566-3;O60566-2;H3BSN5	O60566;O60566-3;O60566-2
25.095	27.4906	26.4902	NaN	NaN	NaN	biological regulation;biosynthetic process;cell differentiation;cellular biosynthetic process;cellular developmental process;cellular macromolecule biosynthetic process;cellular macromolecule metabolic process;cellular metabolic process;cellular nitrogen compound metabolic process;cellular process;cellular response to abiotic stimulus;cellular response to radiation;cellular response to stimulus;d…		cell part;intracellular membrane-bounded organelle;intracellular organelle;intracellular part;membrane-bounded organelle;nucleus;organelle					3	3	3	69.7	69.7	69.7	7.8547	0	6.2734	74334000	5	Adipogenesis regulatory factor	ADIRF	0	NaN	Q15847;Q5TBU2	Q15847
26.5533	26.847	26.488	NaN	NaN	NaN	establishment of localization;transport		cell part;integral to membrane;intrinsic to membrane;membrane part		DUF914			3	3	3	13.1	13.1	13.1	41.211	0	18.58	345900000	9	Solute carrier family 35 member F2	SLC35F2	0	NaN	Q8IXU6;E9PJD1;Q8IXU6-2;E9PKZ2;E9PRY2;Q8IXU6-3	Q8IXU6;E9PJD1;Q8IXU6-2
26.6101	26.7798	26.4827	NaN	NaN	NaN			cell part;cytoplasmic part;cytoplasmic vesicle membrane;cytoplasmic vesicle part;integral to membrane;intracellular organelle part;intracellular part;intrinsic to membrane;membrane;membrane part;organelle membrane;organelle part;vesicle membrane		SAYSvFN			3	3	3	29.5	29.5	29.5	20.163	0.0010849	3.9052	137220000	5	SAYSvFN domain-containing protein 1	SAYSD1	0	NaN	Q9NPB0;Q9NPB0-2	Q9NPB0;Q9NPB0-2
27.2259	26.597	26.4668	NaN	NaN	NaN			ER membrane protein complex;macromolecular complex;protein complex		UPF0172			2	2	2	17.2	17.2	17.2	15.377	0.00181	3.3054	187350000	8	ER membrane protein complex subunit 9	EMC9	0	NaN	H0YNH6;Q9Y3B6	H0YNH6;Q9Y3B6
26.5107	26.1841	26.4628	NaN	NaN	NaN	establishment of localization;macromolecule metabolic process;metabolic process;multicellular organismal process;neurological system process;primary metabolic process;protein metabolic process;proteolysis;response to stimulus;sensory perception;sensory perception of chemical stimulus;sensory perception of taste;system process;transport	cysteine-type endopeptidase inhibitor activity;endopeptidase inhibitor activity;endopeptidase regulator activity;enzyme inhibitor activity;enzyme regulator activity;peptidase inhibitor activity;peptidase regulator activity	extracellular region		Lipocalin			3	3	3	17	17	17	19.25	0	6.9571	117470000	3	Lipocalin-1	LCN1	0	NaN	P31025;Q5VSP4	P31025
26.4178	26.5222	26.4599	NaN	NaN	NaN			cell part;cytoplasmic part;Golgi apparatus;Golgi apparatus part;Golgi membrane;integral to membrane;intracellular membrane-bounded organelle;intracellular organelle;intracellular organelle part;intracellular part;intrinsic to membrane;membrane;membrane part;membrane-bounded organelle;organelle;organelle membrane;organelle part					5	5	5	11.2	11.2	11.2	57.552	0	6.2631	827500000	7	Protein FAM198B	FAM198B	0	NaN	Q6UWH4;Q6UWH4-2;Q6UWH4-3;K7EN70;K7ESC5	Q6UWH4;Q6UWH4-2;Q6UWH4-3
26.2737	26.7985	26.4441	NaN	NaN	NaN		binding;cation binding;ion binding;metal ion binding;transition metal ion binding;zinc ion binding	cell junction;cell part;cytoplasmic part;cytoplasmic vesicle part;early endosome membrane;endosomal part;endosome membrane;integral to membrane;integral to organelle membrane;integral to synaptic vesicle membrane;intracellular organelle part;intracellular part;intrinsic to membrane;intrinsic to organelle membrane;membrane;membrane part;organelle membrane;organelle part;synapse part					3	3	3	11.1	11.1	11.1	31.468	0	6.4786	312500000	8	Transmembrane protein 163	TMEM163	0	NaN	Q8TC26;Q8TC26-3;Q8TC26-2	Q8TC26
26.6321	25.9785	26.4089	NaN	NaN	NaN	anatomical structure development;anatomical structure morphogenesis;atrial septum morphogenesis;atrial septum primum morphogenesis;atrial septum secundum morphogenesis;biological regulation;biosynthetic process;bone development;cardiac septum morphogenesis;cellular biosynthetic process;cellular macromolecule biosynthetic process;cellular macromolecule metabolic process;cellular metabolic process;…	binding;catalytic activity;cation binding;chromatin binding;DNA binding;histone methyltransferase activity;histone-lysine N-methyltransferase activity;ion binding;lysine N-methyltransferase activity;metal ion binding;methyltransferase activity;N-methyltransferase activity;nucleic acid binding;protein methyltransferase activity;protein-lysine N-methyltransferase activity;S-adenosylmethionine-depen…	cell part;chromosome;cytoplasm;intracellular non-membrane-bounded organelle;intracellular organelle;intracellular organelle part;intracellular part;membrane;non-membrane-bounded organelle;nuclear membrane;nuclear part;nucleolus;organelle;organelle membrane;organelle part	Lysine degradation	HMG_box;PHD;PWWP;SET			12	12	4	12.4	12.4	3.6	152.26	0	31.012	780820000	17	Histone-lysine N-methyltransferase NSD2	WHSC1	0	NaN	O96028;O96028-5;O96028-6;D6R9V2;O96028-4;O96028-2;H0Y9L4;O96028-7;D6RIS1;H0Y9U6	O96028;O96028-5;O96028-6
26.0827	26.1177	26.3977	NaN	NaN	NaN	activation of immune response;antigen receptor-mediated signaling pathway;biological regulation;biosynthetic process;catabolic process;cell surface receptor linked signaling pathway;cellular biosynthetic process;cellular catabolic process;cellular macromolecule biosynthetic process;cellular macromolecule catabolic process;cellular macromolecule metabolic process;cellular metabolic process;cellula…	acid-amino acid ligase activity;binding;catalytic activity;cation binding;DNA binding;ion binding;ligase activity;ligase activity, forming carbon-nitrogen bonds;metal ion binding;nucleic acid binding;protein binding;small conjugating protein binding;small conjugating protein ligase activity;transition metal ion binding;ubiquitin binding;ubiquitin-protein ligase activity;zinc ion binding	cell part;intracellular;intracellular part;LUBAC complex;macromolecular complex;protein complex;ubiquitin ligase complex		IBR;zf-RanBP;zf-RING_2			7	7	7	18.4	18.4	18.4	52.936	0	12.358	508700000	7	RanBP-type and C3HC4-type zinc finger-containing protein 1	RBCK1	0	NaN	Q9BYM8-3;Q9BYM8;B4DML5;G3XAG9;Q9BYM8-4;H0Y4S7;A6PVK0	Q9BYM8-3;Q9BYM8;B4DML5;G3XAG9;Q9BYM8-4
26.2121	26.2229	26.392	NaN	NaN	NaN	anatomical structure development;anatomical structure formation involved in morphogenesis;anatomical structure morphogenesis;angiogenesis;biological regulation;biosynthetic process;blood vessel morphogenesis;cell development;cell migration;cell migration involved in vasculogenesis;cell motility;cellular biosynthetic process;cellular component movement;cellular component organization;cellular comp…	binding;catalytic activity;cation binding;DNA binding;histone methyltransferase activity;histone-lysine N-methyltransferase activity;ion binding;lysine N-methyltransferase activity;metal ion binding;methyltransferase activity;N-methyltransferase activity;nucleic acid binding;oxidoreductase activity;protein methyltransferase activity;protein-lysine N-methyltransferase activity;S-adenosylmethionine…	cell part;chromosome;intracellular membrane-bounded organelle;intracellular non-membrane-bounded organelle;intracellular organelle;intracellular part;membrane-bounded organelle;non-membrane-bounded organelle;nucleus;organelle	Lysine degradation	SET;SRI;WW			12	12	12	5	5	5	287.59	0	12.353	1362300000	23	Histone-lysine N-methyltransferase SETD2	SETD2	0	NaN	Q9BYW2;H7C3H4;Q9BYW2-2;Q9BYW2-3;C9JG86;H7BZ93;H7BXT4	Q9BYW2;H7C3H4;Q9BYW2-2;Q9BYW2-3;C9JG86;H7BZ93;H7BXT4
26.5952	26.4561	26.3793	NaN	NaN	NaN	activation of adenylate cyclase activity;activation of adenylate cyclase activity by G-protein signaling pathway;activation of phospholipase C activity;activation of protein kinase A activity;activation of protein kinase activity;biological regulation;biosynthetic process;cAMP-mediated signaling;cell communication;cell surface receptor linked signaling pathway;cell-cell signaling;cellular biosynt…	adenyl nucleotide binding;adenyl ribonucleotide binding;adenylate cyclase activity;ATP binding;binding;catalytic activity;cation binding;cyclase activity;ion binding;lyase activity;metal ion binding;nucleotide binding;phosphorus-oxygen lyase activity;purine nucleotide binding;purine ribonucleoside triphosphate binding;purine ribonucleotide binding;ribonucleotide binding	cell part;integral to membrane;integral to plasma membrane;intrinsic to membrane;intrinsic to plasma membrane;membrane part;plasma membrane part	Bile secretion;Calcium signaling pathway;Chemokine signaling pathway;Dilated cardiomyopathy;Endocrine and other factor-regulated calcium reabsorption;Gap junction;Gastric acid secretion;GnRH signaling pathway;Melanogenesis;Oocyte meiosis;Pancreatic secretion;Progesterone-mediated oocyte maturation;Purine metabolism;Salivary secretion;Vascular smooth muscle contraction;Vasopressin-regulated water …	Guanylate_cyc			4	4	4	3.8	3.8	3.8	150.7	0.00047755	4.4794	720120000	4	Adenylate cyclase type 9	ADCY9	0	NaN	O60503;I3NI20;I3L342	O60503;I3NI20
26.039	26.3246	26.3747	NaN	NaN	NaN	cellular macromolecule metabolic process;cellular metabolic process;cellular process;cellular protein metabolic process;macromolecule metabolic process;macromolecule modification;metabolic process;primary metabolic process;protein metabolic process;protein modification by small protein conjugation;protein modification by small protein conjugation or removal;protein modification process;protein ub…	acid-amino acid ligase activity;catalytic activity;ligase activity;ligase activity, forming carbon-nitrogen bonds;small conjugating protein ligase activity;ubiquitin-protein ligase activity	cell part;cytoplasm;integral to membrane;intracellular;intracellular membrane-bounded organelle;intracellular organelle;intracellular part;intrinsic to membrane;membrane part;membrane-bounded organelle;nucleus;organelle		HECT			21	21	21	4.7	4.7	4.7	484.35	0	15.443	500300000	30	Probable E3 ubiquitin-protein ligase HECTD4	HECTD4	0	NaN	J3KPF0;F8VWT9;Q9Y4D8-4;Q9Y4D8;Q9Y4D8-2;Q9Y4D8-5;Q9Y4D8-3;F8VU57	J3KPF0;F8VWT9;Q9Y4D8-4;Q9Y4D8;Q9Y4D8-2
26.2538	26.3434	26.3699	NaN	NaN	NaN	biological regulation;cell activation;cell division;cell proliferation;cellular process;cellular response to stimulus;immune system process;leukocyte activation;leukocyte proliferation;lymphocyte activation;lymphocyte proliferation;mononuclear cell proliferation;positive regulation of biological process;positive regulation of catalytic activity;positive regulation of cell cycle;positive regulatio…	catalytic activity;cyclin-dependent protein kinase activity;kinase activity;phosphotransferase activity, alcohol group as acceptor;protein kinase activity;protein serine/threonine kinase activity;transferase activity;transferase activity, transferring phosphorus-containing groups	cell part;cyclin-dependent protein kinase holoenzyme complex;cytoplasm;intracellular membrane-bounded organelle;intracellular organelle;intracellular part;macromolecular complex;membrane;membrane-bounded organelle;nucleus;organelle;protein complex	Cell cycle;Focal adhesion;Jak-STAT signaling pathway;Measles;p53 signaling pathway;Wnt signaling pathway	Cyclin_C;Cyclin_N			5	5	5	15.8	15.8	15.8	32.519	0.00048379	4.8418	264600000	7	G1/S-specific cyclin-D3	CCND3	0	NaN	P30281;D6RIX2;H0Y8M4;D6RI00;Q5T8J1;P30281-2;P30281-3;D6RDL3	P30281;D6RIX2;H0Y8M4;D6RI00;Q5T8J1;P30281-2
26.3508	26.6391	26.3682	NaN	NaN	NaN	cellular macromolecule metabolic process;cellular metabolic process;cellular process;cellular protein metabolic process;chaperone mediated protein folding requiring cofactor;chaperone-mediated protein folding;'de novo' posttranslational protein folding;'de novo' protein folding;macromolecule metabolic process;metabolic process;primary metabolic process;protein folding;protein metabolic process	adenyl nucleotide binding;adenyl ribonucleotide binding;ATP binding;binding;nucleotide binding;purine nucleotide binding;purine ribonucleoside triphosphate binding;purine ribonucleotide binding;ribonucleotide binding	cell part;cytoplasmic part;endoplasmic reticulum lumen;endoplasmic reticulum part;intracellular organelle lumen;intracellular organelle part;intracellular part;membrane-enclosed lumen;organelle lumen;organelle part		Torsin			7	7	7	20.4	20.4	20.4	46.198	0	14.237	939170000	16	Torsin-3A	TOR3A	0	NaN	Q9H497;Q9H497-2;Q5W0C6;Q9H497-3;Q5W0C9	Q9H497;Q9H497-2;Q5W0C6;Q9H497-3
26.2967	26.3239	26.3664	NaN	NaN	NaN	biological regulation;cellular macromolecule metabolic process;cellular metabolic process;cellular nitrogen compound metabolic process;cellular process;cellular response to stimulus;cellular response to stress;cytoplasmic sequestering of protein;cytoplasmic sequestering of transcription factor;DNA metabolic process;DNA recombination;DNA repair;double-strand break repair;double-strand break repair…	binding;histone binding;protein binding;protein binding transcription factor activity;transcription cofactor activity;transcription corepressor activity;transcription factor binding transcription factor activity	cell part;chromosomal part;cytoplasm;intracellular organelle part;intracellular part;nuclear chromosome part;nuclear part;nuclear replication fork;organelle part;replication fork		Ank			14	14	14	14	14	14	150.89	0	19.492	696390000	24	Tonsoku-like protein	TONSL	0	NaN	Q96HA7-2;Q96HA7;A0A087X1F6	Q96HA7-2;Q96HA7
26.35	26.4739	26.3578	NaN	NaN	NaN	cellular macromolecule metabolic process;cellular metabolic process;cellular process;cellular protein metabolic process;macromolecule metabolic process;macromolecule modification;metabolic process;primary metabolic process;protein metabolic process;protein modification by small protein conjugation;protein modification by small protein conjugation or removal;protein modification process;protein ub…	binding;catalytic activity;cation binding;ion binding;ligase activity;metal ion binding;nucleic acid binding;transition metal ion binding;zinc ion binding	cell part;intracellular		zf-CCCH;zf-RING_2			8	8	8	20.3	20.3	20.3	46.68	0	11.609	782990000	16	Probable E3 ubiquitin-protein ligase makorin-2	MKRN2	0	NaN	C9J494;Q9H000-2;Q9H000;Q9UHC7-2;Q9UHC7	C9J494;Q9H000-2;Q9H000
25.9968	25.8317	26.3432	NaN	NaN	NaN	activation of NF-kappaB-inducing kinase activity;activation of protein kinase activity;biological regulation;cellular component assembly;cellular component organization;cellular component organization or biogenesis;macromolecular complex assembly;macromolecular complex subunit organization;positive regulation of catalytic activity;positive regulation of kinase activity;positive regulation of mole…	binding;protein binding;protein complex scaffold;receptor signaling complex scaffold activity;structural molecule activity	CBM complex;cell part;cytoplasmic part;intracellular part;macromolecular complex;protein complex		CARD			7	7	7	7.7	7.7	7.7	115.93	0	12.617	570940000	10	Caspase recruitment domain-containing protein 10	CARD10	0	NaN	Q9BWT7;Q9BWT7-2;B0QYC4	Q9BWT7
25.9736	26.0889	26.3198	NaN	NaN	NaN	actin crosslink formation;actin cytoskeleton organization;actin cytoskeleton reorganization;actin filament bundle assembly;actin filament capping;actin filament organization;actin filament-based process;actin polymerization-dependent cell motility;adult behavior;adult locomotory behavior;barbed-end actin filament capping;behavior;behavioral response to ethanol;biological regulation;cell cycle pro…	actin binding;binding;binding, bridging;cytoskeletal protein binding;enzyme binding;GTPase binding;protein binding;protein binding, bridging;Rac GTPase binding;Ras GTPase binding;Rho GTPase binding;SH3/SH2 adaptor activity;signaling adaptor activity;small GTPase binding	cell cortex;cell part;cell projection;cell projection membrane;cell projection part;cytoplasmic part;cytoskeletal part;growth cone;intracellular organelle part;intracellular part;ionotropic glutamate receptor complex;leading edge membrane;macromolecular complex;membrane part;microvillus;N-methyl-D-aspartate selective glutamate receptor complex;organelle part;plasma membrane part;postsynaptic dens…		PTB;SH3_1			8	8	8	14.6	14.6	14.6	91.88	0	17.066	537870000	10	Epidermal growth factor receptor kinase substrate 8	EPS8	0	NaN	Q12929;Q12929-2;F5H0R8;F5GYM8;F5H3Q6;F5H1B5;F5H2B8;H0YFG1	Q12929;Q12929-2
26.4579	25.9052	26.2905	NaN	NaN	NaN	apoptosis;catabolic process;cell death;cell differentiation;cellular catabolic process;cellular developmental process;cellular macromolecule catabolic process;cellular macromolecule metabolic process;cellular metabolic process;cellular nitrogen compound metabolic process;cellular process;death;developmental process;DNA catabolic process;DNA metabolic process;erythrocyte differentiation;macromolec…	binding;catalytic activity;deoxyribonuclease activity;deoxyribonuclease II activity;DNA binding;endodeoxyribonuclease activity;endodeoxyribonuclease activity, producing 3'-phosphomonoesters;endonuclease activity;endonuclease activity, active with either ribo- or deoxyribonucleic acids and producing 3'-phosphomonoesters;hydrolase activity;hydrolase activity, acting on ester bonds;nuclease activity…	cell part;cytoplasmic part;intracellular membrane-bounded organelle;intracellular organelle;intracellular part;lysosome;lytic vacuole;membrane-bounded organelle;organelle;vacuole	Lysosome	DNase_II			3	3	3	12.1	12.1	12.1	33.615	0	6.3778	245190000	7	Deoxyribonuclease-2-alpha	DNASE2	0	NaN	O00115-2;O00115;K7ENE5	O00115-2;O00115
26.6399	26.503	26.287	NaN	NaN	NaN	biological regulation;cell cycle;cell cycle phase;cell cycle process;cell division;cellular component organization;cellular component organization at cellular level;cellular component organization or biogenesis;cellular component organization or biogenesis at cellular level;cellular macromolecule metabolic process;cellular metabolic process;cellular nitrogen compound metabolic process;cellular pr…	binding;chromatin binding;DNA binding;nucleic acid binding	cell part;chromosomal part;condensed chromosome kinetochore;cytoplasmic part;cytosol;FANCM-MHF complex;Fanconi anaemia nuclear complex;intracellular non-membrane-bounded organelle;intracellular organelle;intracellular organelle part;intracellular part;kinetochore;macromolecular complex;non-membrane-bounded organelle;nuclear part;nucleoplasm part;organelle;organelle part;protein complex		TFIID-31kDa			4	4	4	24.6	24.6	24.6	15.893	0	5.7141	84752000	9	Centromere protein S	APITD1;APITD1-CORT	0	NaN	Q8N2Z9;Q8N2Z9-2;A0A087WT10;Q8N2Z9-3	Q8N2Z9;Q8N2Z9-2;A0A087WT10;Q8N2Z9-3
25.9131	26.7127	26.2825	NaN	NaN	NaN	amine metabolic process;aromatic amino acid family metabolic process;carboxylic acid metabolic process;cellular amine metabolic process;cellular amino acid metabolic process;cellular aromatic compound metabolic process;cellular ketone metabolic process;cellular metabolic process;cellular nitrogen compound metabolic process;cellular process;metabolic process;nitrogen compound metabolic process;org…	4-hydroxyphenylpyruvate dioxygenase activity;binding;catalytic activity;cation binding;dioxygenase activity;ion binding;metal ion binding;oxidoreductase activity;oxidoreductase activity, acting on single donors with incorporation of molecular oxygen;oxidoreductase activity, acting on single donors with incorporation of molecular oxygen, incorporation of two atoms of oxygen						9	9	9	38.3	38.3	38.3	39.385	0	18.571	406280000	18	4-hydroxyphenylpyruvate dioxygenase-like protein	HPDL	0	NaN	Q96IR7	Q96IR7
26.8553	26.1331	26.2723	NaN	NaN	NaN	biological regulation;cellular component organization;cellular component organization at cellular level;cellular component organization or biogenesis;cellular component organization or biogenesis at cellular level;cellular process;extracellular matrix organization;extracellular structure organization;positive regulation of biological process;positive regulation of cell adhesion;positive regulatio…	binding;carbohydrate binding;glycosaminoglycan binding;heparin binding;pattern binding;polysaccharide binding	basement membrane;extracellular matrix;extracellular matrix part;extracellular region part;interstitial matrix;proteinaceous extracellular matrix		DUF4174			4	4	4	6.2	6.2	6.2	108.17	0.0074499	2.422	748870000	9	Coiled-coil domain-containing protein 80	CCDC80	0	NaN	Q76M96;Q76M96-2;H7C5K4	Q76M96;Q76M96-2;H7C5K4
26.2484	26.5468	26.2604	NaN	NaN	NaN	biological regulation;calcium ion homeostasis;cation homeostasis;cell communication;cell death;cell-cell signaling;cellular calcium ion homeostasis;cellular cation homeostasis;cellular chemical homeostasis;cellular divalent inorganic cation homeostasis;cellular homeostasis;cellular ion homeostasis;cellular metabolic process;cellular metal ion homeostasis;cellular process;chemical homeostasis;cyto…	binding;calcium channel activity;cation binding;cation channel activity;cation transmembrane transporter activity;channel activity;gated channel activity;ion binding;ion channel activity;ion transmembrane transporter activity;metal ion binding;passive transmembrane transporter activity;protein binding;SNARE binding;substrate-specific channel activity;substrate-specific transmembrane transporter a…	calcium channel complex;cation channel complex;cell part;cell projection;cytoplasm;integral to membrane;intracellular membrane-bounded organelle;intracellular organelle;intracellular part;intrinsic to membrane;ion channel complex;macromolecular complex;membrane;membrane part;membrane-bounded organelle;nucleus;organelle;plasma membrane;plasma membrane part;protein complex;voltage-gated calcium cha…	Calcium signaling pathway;Long-term depression;MAPK signaling pathway;Taste transduction;Type II diabetes mellitus	Ca_chan_IQ;Ion_trans			2	2	2	2.8	2.8	2.8	110.38	0.0019572	3.2708	639690000	5	Voltage-dependent P/Q-type calcium channel subunit alpha-1A	CACNA1A	0	NaN	K7EQ95;K7EKF7;O00555-5;O00555-6;A0A087WW63;O00555-3;O00555-2;O00555-4;O00555;O00555-8	K7EQ95;K7EKF7;O00555-5;O00555-6;A0A087WW63;O00555-3;O00555-2;O00555-4;O00555;O00555-8
26.3233	26.2485	26.2563	NaN	NaN	NaN	cellular component organization;cellular component organization at cellular level;cellular component organization or biogenesis;cellular component organization or biogenesis at cellular level;cellular macromolecule metabolic process;cellular metabolic process;cellular nitrogen compound metabolic process;cellular process;chromosome condensation;chromosome organization;DNA conformation change;DNA m…		cell part;chromosome;intracellular membrane-bounded organelle;intracellular non-membrane-bounded organelle;intracellular organelle;intracellular part;membrane-bounded organelle;non-membrane-bounded organelle;nucleus;organelle		DUF1032			6	6	6	14.9	14.9	14.9	66.257	0	9.8211	683470000	9	Condensin-2 complex subunit H2	NCAPH2	0	NaN	A0A0A6YYG7;Q6IBW4;Q6IBW4-4;Q6IBW4-2;E5RJN3;Q6IBW4-5;H0YC55;E5RJL4;F8WAR3	A0A0A6YYG7;Q6IBW4;Q6IBW4-4;Q6IBW4-2;E5RJN3;Q6IBW4-5
26.2215	26.3451	26.2313	NaN	NaN	NaN	biological regulation;cell cycle cytokinesis;cell cycle process;cellular macromolecule metabolic process;cellular metabolic process;cellular process;cellular protein metabolic process;cellular response to stimulus;cytokinesis;cytokinesis after mitosis;intracellular protein kinase cascade;intracellular signal transduction;JAK-STAT cascade;macromolecule metabolic process;macromolecule modification;…	binding;catalytic activity;cation binding;cysteine-type peptidase activity;hydrolase activity;ion binding;metal ion binding;metallopeptidase activity;peptidase activity;peptidase activity, acting on L-amino acid peptides;small conjugating protein-specific protease activity;ubiquitin-specific protease activity	cell division site part;cell part;cleavage furrow;cytoplasm;cytoplasmic part;early endosome;endosome;intracellular membrane-bounded organelle;intracellular organelle;intracellular part;membrane;membrane-bounded organelle;nucleus;organelle;plasma membrane	Endocytosis	JAB			5	5	5	14.4	14.4	14.4	48.076	0	11.594	572980000	11	STAM-binding protein	STAMBP	0	NaN	O95630;C9JK83;O95630-2	O95630
26.6153	26.2697	26.2164	NaN	NaN	NaN	immune response;immune system process;macromolecule metabolic process;metabolic process;primary metabolic process;protein metabolic process;proteolysis;response to stimulus	aminopeptidase activity;catalytic activity;dipeptidyl-peptidase activity;exopeptidase activity;hydrolase activity;peptidase activity;peptidase activity, acting on L-amino acid peptides;serine hydrolase activity;serine-type peptidase activity	cell part;cytoplasm;intracellular membrane-bounded organelle;intracellular organelle;intracellular part;membrane;membrane-bounded organelle;nucleus;organelle		DPPIV_N;Peptidase_S9			6	6	6	10.7	10.7	10.7	89.907	0	19.881	710210000	10	Dipeptidyl peptidase 8	DPP8	0	NaN	Q6V1X1-4;Q6V1X1-2;Q6V1X1-5;Q6V1X1-3;Q6V1X1;J3KPT0;Q6V1X1-6;H3BNM2;H0YK36;H0YN53;H3BQ40;H0YKA2	Q6V1X1-4;Q6V1X1-2;Q6V1X1-5;Q6V1X1-3;Q6V1X1;J3KPT0;Q6V1X1-6;H3BNM2;H0YK36
26.0593	25.9159	26.1992	NaN	NaN	NaN	actin cytoskeleton organization;actin cytoskeleton reorganization;actin filament-based process;activation of Rap GTPase activity;activation of Ras GTPase activity;biological regulation;cell surface receptor linked signaling pathway;cellular component organization;cellular component organization at cellular level;cellular component organization or biogenesis;cellular component organization or biog…	enzyme activator activity;enzyme regulator activity;GTPase activator activity;GTPase regulator activity;nucleoside-triphosphatase regulator activity	cell junction;cell part;cytoplasm;cytoskeletal part;intracellular organelle part;intracellular part;membrane;organelle part;plasma membrane;postsynaptic density;postsynaptic membrane;synapse part;synaptic membrane		DUF3401;PDZ;Rap_GAP			11	10	10	7.3	6.7	6.7	197.41	0	11.794	442380000	15	Signal-induced proliferation-associated 1-like protein 1	SIPA1L1	0	NaN	O43166-3;O43166-2;O43166;F5GYF8;H0YJY2;G3V4Z3	O43166-3;O43166-2;O43166;F5GYF8
25.8404	26.3276	26.1937	NaN	NaN	NaN	biological regulation;blood coagulation;cell migration;cell motility;cellular component movement;cellular macromolecule metabolic process;cellular metabolic process;cellular process;cellular protein metabolic process;coagulation;hemostasis;immune system process;leukocyte migration;locomotion;macromolecule metabolic process;macromolecule modification;metabolic process;multicellular organismal proc…	acid-amino acid ligase activity;catalytic activity;cis-trans isomerase activity;isomerase activity;ligase activity;ligase activity, forming carbon-nitrogen bonds;peptidyl-prolyl cis-trans isomerase activity;small conjugating protein ligase activity;ubiquitin-protein ligase activity;ubiquitin-ubiquitin ligase activity	cell part;cytoplasmic part;Golgi apparatus part;Golgi lumen;intracellular membrane-bounded organelle;intracellular organelle;intracellular organelle lumen;intracellular organelle part;intracellular part;macromolecular complex;membrane-bounded organelle;membrane-enclosed lumen;nucleus;organelle;organelle lumen;organelle part;protein complex;ubiquitin ligase complex	Ubiquitin mediated proteolysis	Pro_isomerase			10	10	10	26.3	26.3	26.3	58.823	0	14.672	465950000	13	Peptidyl-prolyl cis-trans isomerase-like 2	PPIL2	0	NaN	Q13356;Q13356-2;C9JDF0	Q13356;Q13356-2
26.5092	26.3457	26.1633	NaN	NaN	NaN	activation of immune response;activation of innate immune response;biological regulation;cellular process;cellular response to stimulus;defense response;immune response;immune response-activating signal transduction;immune response-regulating signaling pathway;immune system process;innate immune response;innate immune response-activating signal transduction;pattern recognition receptor signaling …		cell part;cytoplasmic part;endoplasmic reticulum lumen;endoplasmic reticulum part;intracellular organelle lumen;intracellular organelle part;intracellular part;membrane-enclosed lumen;organelle lumen;organelle part		DUF3456			5	5	5	20.1	20.1	20.1	30.748	0	14.724	346200000	9	Protein canopy homolog 3	CNPY3	0	NaN	Q9BT09;A0A0C4DFY8	Q9BT09
25.8066	26.2353	26.1467	NaN	NaN	NaN					Kelch_2			3	3	3	8.2	8.2	8.2	51.547	0.002978	3.0792	675870000	7	Kelch domain-containing protein 4	KLHDC4	0	NaN	Q8TBB5-2;Q8TBB5-3;Q8TBB5;H3BQH3;Q9UF94	Q8TBB5-2;Q8TBB5-3;Q8TBB5;H3BQH3
26.1211	25.7162	26.1425	NaN	NaN	NaN	biological adhesion;biological regulation;cartilage condensation;cell adhesion;cell differentiation;cell-cell adhesion;cellular component organization;cellular component organization at cellular level;cellular component organization or biogenesis;cellular component organization or biogenesis at cellular level;cellular developmental process;cellular macromolecule metabolic process;cellular metabol…	binding;calcium ion binding;catalytic activity;cation binding;endopeptidase activity;hydrolase activity;ion binding;metal ion binding;metalloendopeptidase activity;metallopeptidase activity;peptidase activity;peptidase activity, acting on L-amino acid peptides;transition metal ion binding;zinc ion binding	cell part;cytoplasmic part;extracellular matrix;extracellular region;extracellular region part;extracellular space;Golgi apparatus;intracellular membrane-bounded organelle;intracellular organelle;intracellular part;membrane-bounded organelle;organelle;proteinaceous extracellular matrix		Astacin;CUB;EGF_CA			6	6	5	10.8	10.8	8.7	70.468	0	5.0742	971670000	10	Bone morphogenetic protein 1	BMP1	0	NaN	P13497-4;P13497-5;P13497-2;P13497-6;P13497;B7ZKR5;Q3MIM8;P13497-3;Q9Y6L7;O43897-2	P13497-4;P13497-5;P13497-2;P13497-6;P13497
25.714	25.892	26.1249	NaN	NaN	NaN	cellular macromolecule metabolic process;cellular metabolic process;cellular nitrogen compound metabolic process;cellular process;macromolecule metabolic process;metabolic process;ncRNA metabolic process;ncRNA processing;nitrogen compound metabolic process;nucleic acid metabolic process;nucleobase-containing compound metabolic process;primary metabolic process;RNA metabolic process;RNA processing…	catalytic activity;methyltransferase activity;transferase activity;transferase activity, transferring one-carbon groups	cell part;cytoplasmic part;intracellular organelle part;intracellular part;large ribosomal subunit;macromolecular complex;mitochondrial large ribosomal subunit;mitochondrial part;organellar large ribosomal subunit;organelle part;ribonucleoprotein complex		Nol1_Nop2_Fmu			5	5	5	17.6	17.6	17.6	37.373	0	6.4384	383760000	6	5-methylcytosine rRNA methyltransferase NSUN4	NSUN4	0	NaN	Q96CB9-4;Q96CB9;M0R1K5;Q96CB9-2;Q96CB9-3	Q96CB9-4;Q96CB9
26.306	26.1939	26.1214	NaN	NaN	NaN	anatomical structure development;anatomical structure formation involved in morphogenesis;anatomical structure morphogenesis;anterior/posterior axis specification;axis specification;biological regulation;biosynthetic process;BMP signaling pathway;branching involved in ureteric bud morphogenesis;branching morphogenesis of a tube;cell differentiation;cell fate commitment;cell proliferation;cell sur…	binding;cation binding;chromatin binding;core promoter proximal region DNA binding;core promoter proximal region sequence-specific DNA binding;DNA binding;ion binding;metal ion binding;molecular transducer activity;nucleic acid binding;nucleic acid binding transcription factor activity;receptor signaling protein activity;regulatory region DNA binding;regulatory region nucleic acid binding;sequenc…	activin responsive factor complex;cell part;centrosome;cytoplasm;cytoplasmic part;cytoskeletal part;cytosol;intracellular non-membrane-bounded organelle;intracellular organelle;intracellular organelle part;intracellular part;macromolecular complex;microtubule organizing center;non-membrane-bounded organelle;nuclear part;nucleoplasm part;organelle;organelle part;protein complex;SMAD protein comple…	Adherens junction;Cell cycle;Chronic myeloid leukemia;Colorectal cancer;Pancreatic cancer;Pathways in cancer;TGF-beta signaling pathway;Wnt signaling pathway	MH1;MH2			6	6	6	16.2	16.2	16.2	50.052	0	9.0299	762800000	9	Mothers against decapentaplegic homolog;Mothers against decapentaplegic homolog 4	SMAD4	0	NaN	K7EIU8;Q13485;K7EIJ2;K7ENG8;K7ES96;K7EL18;K7EL15;K7ENG1;A0A087WUF3	K7EIU8;Q13485;K7EIJ2;K7ENG8;K7ES96;K7EL18
26.0961	26.0135	26.116	NaN	NaN	NaN	biological regulation;biosynthetic process;cellular biosynthetic process;cellular component organization;cellular component organization at cellular level;cellular component organization or biogenesis;cellular component organization or biogenesis at cellular level;cellular macromolecule biosynthetic process;cellular macromolecule metabolic process;cellular metabolic process;cellular nitrogen comp…	binding;cation binding;DNA binding;ion binding;metal ion binding;nucleic acid binding;transition metal ion binding;zinc ion binding	cell part;intracellular membrane-bounded organelle;intracellular organelle;intracellular part;membrane-bounded organelle;nucleus;organelle					4	4	4	2.7	2.7	2.7	217.95	0	5.3957	477280000	6	Zinc finger protein Rlf	RLF	0	NaN	Q13129	Q13129
26.3794	26.1185	26.1116	NaN	NaN	NaN	biological regulation;biosynthetic process;cellular biosynthetic process;cellular component organization;cellular component organization at cellular level;cellular component organization or biogenesis;cellular component organization or biogenesis at cellular level;cellular macromolecule biosynthetic process;cellular macromolecule metabolic process;cellular metabolic process;cellular nitrogen comp…	binding;cation binding;histone binding;ion binding;metal ion binding;methylated histone residue binding;protein binding;transition metal ion binding;zinc ion binding	cell part;intracellular membrane-bounded organelle;intracellular organelle;intracellular part;membrane-bounded organelle;nucleus;organelle		Mtf2_C;PHD			5	5	2	10.9	10.9	4.7	67.646	0.00079252	4.4278	231820000	5	PHD finger protein 19	PHF19	0	NaN	A0A087X169;Q5T6S3;X6RER8;B0QZ72;Q5T6S3-3;B0QZ50;F5H8K3	A0A087X169;Q5T6S3;X6RER8;B0QZ72;Q5T6S3-3
26.3456	26.408	26.0865	NaN	NaN	NaN		catalytic activity;methyltransferase activity;transferase activity;transferase activity, transferring one-carbon groups	cell part;integral to membrane;intrinsic to membrane;membrane part		FtsJ			10	10	10	17.4	17.4	17.4	88.119	0	8.9955	764600000	10	Cap-specific mRNA (nucleoside-2-O-)-methyltransferase 2	CMTR2	0	NaN	Q8IYT2;A0A0U1RRB3;A0A087WY95;H3BTZ7	Q8IYT2;A0A0U1RRB3
26.3658	26.1381	26.0842	NaN	NaN	NaN	cellular component assembly;cellular component organization;cellular component organization or biogenesis;macromolecular complex assembly;macromolecular complex subunit organization;protein complex assembly;protein complex subunit organization;protein homooligomerization;protein oligomerization				K_tetra			9	9	9	21	21	21	73.707	0	21.548	584460000	14	SH3KBP1-binding protein 1	SHKBP1	0	NaN	M0R2P6;Q8TBC3;M0R0S1;Q8TBC3-2;M0QYB1;M0R0E3;M0R0S2;M0QZF4;M0R204;M0QXA4;H0Y5P8;Q9Y597-2;Q9Y597;M0R2U6;M0QZF2;M0QYJ9;M0R0K4	M0R2P6;Q8TBC3;M0R0S1
26.1648	26.1999	26.0801	NaN	NaN	NaN	activation of anaphase-promoting complex activity;anaphase-promoting complex-dependent proteasomal ubiquitin-dependent protein catabolic process;biological regulation;catabolic process;cell cycle checkpoint;cell cycle phase;cell cycle process;cell division;cellular catabolic process;cellular component organization;cellular component organization at cellular level;cellular component organization o…		cell part;centrosome;cytoplasmic part;cytoskeletal part;cytosol;intracellular non-membrane-bounded organelle;intracellular organelle;intracellular organelle part;intracellular part;microtubule organizing center;non-membrane-bounded organelle;nuclear part;nucleoplasm;organelle;organelle part;perinuclear region of cytoplasm;spindle;spindle pole	Cell cycle;Cell cycle - yeast;Meiosis - yeast;Oocyte meiosis;Ubiquitin mediated proteolysis	WD40			8	8	8	25.3	25.3	25.3	54.722	0	22.426	513270000	13	Cell division cycle protein 20 homolog	CDC20	0	NaN	Q12834	Q12834
26.0717	25.9776	26.0779	NaN	NaN	NaN					BSD			4	4	4	16.8	16.8	16.8	41.411	0	20.51	443130000	6	BSD domain-containing protein 1	BSDC1	0	NaN	Q9NW68-8;Q9NW68-2;Q9NW68;Q9NW68-7;Q9NW68-3;Q9NW68-9;Q9NW68-4;E9PQA7;F8W6C6;E9PNA9;E9PS77;Q9NW68-5	Q9NW68-8;Q9NW68-2;Q9NW68;Q9NW68-7;Q9NW68-3;Q9NW68-9;Q9NW68-4;E9PQA7
25.6851	25.9952	26.0754	NaN	NaN	NaN	alcohol catabolic process;alcohol metabolic process;biological regulation;biosynthetic process;carbohydrate biosynthetic process;carbohydrate catabolic process;carbohydrate metabolic process;catabolic process;cell migration;cell motility;cell surface receptor linked signaling pathway;cellular carbohydrate catabolic process;cellular carbohydrate metabolic process;cellular component movement;cellul…	alpha(1,6)-fucosyltransferase activity;catalytic activity;fucosyltransferase activity;glycoprotein 6-alpha-L-fucosyltransferase activity;transferase activity;transferase activity, transferring glycosyl groups;transferase activity, transferring hexosyl groups	cell part;cytoplasmic part;Golgi apparatus part;Golgi cisterna membrane;Golgi membrane;integral to membrane;intracellular organelle part;intracellular part;intrinsic to membrane;membrane;membrane part;organelle membrane;organelle part	Glycosaminoglycan biosynthesis - keratan sulfate;N-Glycan biosynthesis;Various types of N-glycan biosynthesis	SH3_1			8	8	8	14.8	14.8	14.8	66.515	0	9.4301	468720000	12	Alpha-(1,6)-fucosyltransferase	FUT8	0	NaN	Q9BYC5;G3XAD2;Q9BYC5-3;Q9BYC5-2	Q9BYC5;G3XAD2;Q9BYC5-3;Q9BYC5-2
25.6662	25.8276	26.0744	NaN	NaN	NaN	alcohol metabolic process;carbohydrate metabolic process;cellular carbohydrate metabolic process;cellular metabolic process;cellular process;hexose metabolic process;metabolic process;monosaccharide metabolic process;primary metabolic process;small molecule metabolic process	aldose 1-epimerase activity;binding;carbohydrate binding;catalytic activity;isomerase activity;racemase and epimerase activity;racemase and epimerase activity, acting on carbohydrates and derivatives	cell part;cytoplasm;intracellular part	Glycolysis / Gluconeogenesis	Aldose_epim			3	3	3	13.5	13.5	13.5	37.765	0	6.4357	337990000	8	Aldose 1-epimerase	GALM	0	NaN	Q96C23;H7C320;B8ZZ75;H7C1B5	Q96C23;H7C320
24.4928	25.2337	26.044	NaN	NaN	NaN	biological regulation;biosynthetic process;catabolic process;cellular biosynthetic process;cellular catabolic process;cellular macromolecule biosynthetic process;cellular macromolecule catabolic process;cellular macromolecule metabolic process;cellular metabolic process;cellular nitrogen compound metabolic process;cellular process;macromolecule biosynthetic process;macromolecule catabolic process…	binding;DNA binding;nucleic acid binding;nucleotide binding;RNA binding;sequence-specific DNA binding;telomeric DNA binding	cell part;cytoplasmic part;cytosol;intracellular organelle part;intracellular part;macromolecular complex;nuclear part;nucleoplasm;organelle part;ribonucleoprotein complex		CBFNT;RRM_1			22	1	1	50.9	4.2	4.2	30.672	0.0010939	4.1196	252680000	3	Heterogeneous nuclear ribonucleoprotein D0	HNRNPD	0	NaN	Q14103-4;Q14103-2;D6RBQ9	Q14103-4;Q14103-2
26.4051	26.2376	26.04	NaN	NaN	NaN	cell cycle;cellular process;developmental process;gamete generation;multicellular organismal development;multicellular organismal process;multicellular organismal reproductive process;reproductive process	binding;DNA binding;histone binding;methylated histone residue binding;nucleic acid binding;protein binding	cell part;cytoskeletal part;intracellular membrane-bounded organelle;intracellular non-membrane-bounded organelle;intracellular organelle;intracellular organelle part;intracellular part;membrane-bounded organelle;non-membrane-bounded organelle;nucleus;organelle;organelle part;spindle		Spin-Ssty			3	3	2	15.3	15.3	8.8	29.6	0	5.3725	320450000	7	Spindlin-1	SPIN1	0	NaN	Q9Y657	Q9Y657
25.9744	25.8749	26.0333	NaN	NaN	NaN		adenyl nucleotide binding;adenyl ribonucleotide binding;ATP binding;binding;catalytic activity;helicase activity;hydrolase activity;hydrolase activity, acting on acid anhydrides;hydrolase activity, acting on acid anhydrides, in phosphorus-containing anhydrides;nucleoside-triphosphatase activity;nucleotide binding;purine nucleotide binding;purine ribonucleoside triphosphate binding;purine ribonucl…	cell part;cytoplasmic part;intracellular membrane-bounded organelle;intracellular organelle;intracellular part;membrane-bounded organelle;mitochondrion;nucleus;organelle		HA2;OB_NTP_bind			7	7	7	14.2	14.2	14.2	75.087	0	10.16	501880000	11	Putative pre-mRNA-splicing factor ATP-dependent RNA helicase DHX32	DHX32	0	NaN	Q7L7V1-2;Q7L7V1;X6R717	Q7L7V1-2;Q7L7V1
26.2182	25.9309	26.0123	NaN	NaN	NaN		acetylesterase activity;carboxylesterase activity;carboxylic ester hydrolase activity;catalytic activity;hydrolase activity;hydrolase activity, acting on ester bonds;short-chain carboxylesterase activity;sialate O-acetylesterase activity	cell part;cytoplasmic part;extracellular region;intracellular membrane-bounded organelle;intracellular organelle;intracellular part;lysosome;lytic vacuole;membrane-bounded organelle;organelle;vacuole		DUF303			3	3	3	8.2	8.2	8.2	54.572	0	6.695	389790000	7	Sialate O-acetylesterase	SIAE	0	NaN	Q9HAT2-2;Q9HAT2	Q9HAT2-2;Q9HAT2
26.2999	25.8429	25.9988	NaN	NaN	NaN	ATP catabolic process;ATP metabolic process;catabolic process;cellular catabolic process;cellular metabolic process;cellular nitrogen compound catabolic process;cellular nitrogen compound metabolic process;cellular process;heterocycle catabolic process;heterocycle metabolic process;metabolic process;nitrogen compound metabolic process;nucleobase-containing compound catabolic process;nucleobase-co…	active transmembrane transporter activity;adenyl nucleotide binding;adenyl ribonucleotide binding;ATP binding;ATPase activity;ATPase activity, coupled;ATPase activity, coupled to movement of substances;ATPase activity, coupled to transmembrane movement of substances;binding;catalytic activity;hydrolase activity;hydrolase activity, acting on acid anhydrides;hydrolase activity, acting on acid anhyd…	cell part;integral to membrane;intrinsic to membrane;membrane;membrane part;plasma membrane	ABC transporters	ABC_tran			12	12	12	9.5	9.5	9.5	184.86	0	18.869	452680000	19	ATP-binding cassette sub-family A member 3	ABCA3	0	NaN	H0Y3H2;Q99758;Q99758-2	H0Y3H2;Q99758
25.8656	25.6204	25.9819	NaN	NaN	NaN								5	5	5	4.5	4.5	4.5	143.3	0.0029722	3.0551	869680000	13	Uncharacterized protein KIAA0825	KIAA0825	0	NaN	C9J0Q2;A0A088AWM3;Q8IV33;Q8IV33-3	C9J0Q2;A0A088AWM3;Q8IV33;Q8IV33-3
26.6465	25.9377	25.9771	NaN	NaN	NaN	amine metabolic process;aminoglycan biosynthetic process;aminoglycan metabolic process;biological regulation;biosynthetic process;carbohydrate biosynthetic process;carbohydrate metabolic process;cellular biosynthetic process;cellular carbohydrate biosynthetic process;cellular carbohydrate metabolic process;cellular macromolecule biosynthetic process;cellular macromolecule metabolic process;cellul…	acetylglucosaminyltransferase activity;catalytic activity;glucuronosyl-N-acetylglucosaminyl-proteoglycan 4-alpha-N-acetylglucosaminyltransferase activity;glucuronosyltransferase activity;heparan sulfate N-acetylglucosaminyltransferase activity;N-acetylglucosaminyl-proteoglycan 4-beta-glucuronosyltransferase activity;transferase activity;transferase activity, transferring glycosyl groups;transfera…	cell part;cytoplasmic part;endoplasmic reticulum membrane;endoplasmic reticulum part;Golgi apparatus part;Golgi membrane;integral to membrane;intracellular organelle part;intracellular part;intrinsic to endoplasmic reticulum membrane;intrinsic to membrane;intrinsic to organelle membrane;membrane;membrane part;organelle membrane;organelle part	Glycosaminoglycan biosynthesis - heparan sulfate	Exostosin;Glyco_transf_64			11	11	11	17.3	17.3	17.3	82.254	0	19.769	622930000	11	Exostosin-2	EXT2	0	NaN	Q93063;Q93063-3;Q93063-2;E9PJA5;E9PNL9	Q93063;Q93063-3;Q93063-2
25.8715	25.8169	25.9701	NaN	NaN	NaN	amine metabolic process;aminoglycan catabolic process;aminoglycan metabolic process;carbohydrate catabolic process;carbohydrate metabolic process;catabolic process;glycosaminoglycan catabolic process;glycosaminoglycan metabolic process;hyaluronan catabolic process;hyaluronan metabolic process;macromolecule catabolic process;macromolecule metabolic process;metabolic process;nitrogen compound metab…	binding;carbohydrate binding;glycosaminoglycan binding;hyaluronic acid binding;pattern binding;polysaccharide binding	cell part;cell surface;cytoplasm;intracellular part;membrane;plasma membrane	ECM-receptor interaction				8	7	7	16	14.9	14.9	74.494	0	16.183	519660000	12	Hyaluronan mediated motility receptor	HMMR	0	NaN	O75330-4;O75330-2;O75330;O75330-3;E5RIH2;E5RI30	O75330-4;O75330-2;O75330;O75330-3
26.7178	26.3153	25.9582	NaN	NaN	NaN	cellular component assembly;cellular component assembly at cellular level;cellular component organization;cellular component organization at cellular level;cellular component organization or biogenesis;cellular component organization or biogenesis at cellular level;cellular macromolecular complex assembly;cellular macromolecular complex subunit organization;cellular process;cellular protein compl…		cell part;cytoplasmic part;cytosol;endoplasmic reticulum;intracellular membrane-bounded organelle;intracellular organelle;intracellular part;macromolecular complex;membrane;membrane-bounded organelle;nucleus;organelle;organelle membrane;organelle part;proteasome complex;protein complex	Proteasome	UMP1			4	4	4	42.6	42.6	42.6	15.789	0.00048131	4.6745	93866000	7	Proteasome maturation protein	POMP	0	NaN	Q9Y244	Q9Y244
25.7653	25.5437	25.9487	NaN	NaN	NaN	biological regulation;cell cycle phase;cell cycle process;cell differentiation;cell division;cellular component organization;cellular component organization at cellular level;cellular component organization or biogenesis;cellular component organization or biogenesis at cellular level;cellular developmental process;cellular process;cellular response to chemical stimulus;cellular response to endoge…	adenyl nucleotide binding;adenyl ribonucleotide binding;ATP binding;binding;catalytic activity;cation binding;ion binding;kinase activity;magnesium ion binding;metal ion binding;nucleotide binding;phosphotransferase activity, alcohol group as acceptor;protein kinase activity;protein serine/threonine kinase activity;purine nucleotide binding;purine ribonucleoside triphosphate binding;purine ribonu…	cell part;cytoplasmic part;cytoskeletal part;cytosol;intracellular organelle part;intracellular part;microtubule organizing center;organelle part;spindle pole		Pkinase;Pkinase_C;UBA			7	7	7	9.3	9.3	9.3	126.87	0	10.134	482760000	14	Serine/threonine-protein kinase LATS1	LATS1	0	NaN	O95835;Q9NRM7;O95835-2	O95835
27.0471	26.272	25.9393	NaN	NaN	NaN	response to stimulus;response to stress	binding;identical protein binding;protein binding;protein dimerization activity;protein homodimerization activity;structural constituent of eye lens;structural molecule activity	cell part;cytoplasm;intracellular membrane-bounded organelle;intracellular organelle;intracellular part;membrane-bounded organelle;nucleus;organelle		Crystallin;HSP20			3	3	3	22.5	22.5	22.5	17.135	0.00047832	4.5153	328650000	4	Heat shock protein beta-6	HSPB6	0	NaN	O14558;K7EP04	O14558;K7EP04
26.1038	25.8975	25.9358	NaN	NaN	NaN			cell part;cytoplasmic part;endosome;integral to membrane;intracellular membrane-bounded organelle;intracellular organelle;intracellular organelle part;intracellular part;intrinsic to membrane;late endosome;lysosomal membrane;membrane;membrane part;membrane-bounded organelle;organelle;organelle membrane;organelle part;vacuolar membrane;vacuolar part					3	3	3	15	15	15	30.549	0	5.3628	292370000	10	Transmembrane protein 192	TMEM192	0	NaN	Q8IY95-2;Q8IY95	Q8IY95-2;Q8IY95
26.0168	26.0697	25.9299	NaN	NaN	NaN	cellular macromolecule metabolic process;cellular metabolic process;cellular process;cellular protein metabolic process;macromolecule metabolic process;macromolecule modification;metabolic process;primary metabolic process;protein metabolic process;protein modification by small protein conjugation;protein modification by small protein conjugation or removal;protein modification process;protein ub…							9	9	9	15.3	15.3	15.3	86.238	0	16.34	504650000	16	Leucine-rich repeat-containing protein 41	LRRC41	0	NaN	A0A0B4J2G4;Q15345-3;Q15345;A0A087WTU1;A0A087X0S7;A0A0C4DH00;A0A087WTI9	A0A0B4J2G4;Q15345-3;Q15345;A0A087WTU1;A0A087X0S7
25.4745	25.4059	25.8857	NaN	NaN	NaN	activation of immune response;activation of innate immune response;antigen processing and presentation;antigen processing and presentation of exogenous antigen;antigen processing and presentation of exogenous peptide antigen;antigen processing and presentation of exogenous peptide antigen via MHC class II;antigen processing and presentation of peptide antigen;antigen processing and presentation o…	catalytic activity;cysteine-type endopeptidase activity;cysteine-type peptidase activity;endopeptidase activity;hydrolase activity;peptidase activity;peptidase activity, acting on L-amino acid peptides	apical part of cell;cell part;cytoplasmic part;endosome;intracellular membrane-bounded organelle;intracellular organelle;intracellular organelle lumen;intracellular organelle part;intracellular part;late endosome;lysosomal lumen;membrane-bounded organelle;membrane-enclosed lumen;organelle;organelle lumen;organelle part;vacuolar lumen;vacuolar part	Antigen processing and presentation;Lysosome	Peptidase_C13			2	2	2	7.8	7.8	7.8	42.007	0	5.1913	196610000	16	Legumain	LGMN	0	NaN	Q99538-3;Q99538-2;Q99538;H0YJN9;G3V2T4;G3V4E4	Q99538-3;Q99538-2;Q99538;H0YJN9;G3V2T4;G3V4E4
26.2989	25.9955	25.8759	NaN	NaN	NaN			cell part;integral to membrane;intrinsic to membrane;membrane part					2	2	2	11.8	11.8	11.8	18.608	0.0032396	2.8738	79747000	5	PQ-loop repeat-containing protein 3	PQLC3	0	NaN	G5E9P4;C9J4B6;Q8N755-2;Q8N755;B5MC27	G5E9P4;C9J4B6;Q8N755-2;Q8N755;B5MC27
25.775	25.5904	25.8534	NaN	NaN	NaN	aging;arachidonic acid metabolic process;biological regulation;biosynthetic process;carboxylic acid biosynthetic process;carboxylic acid metabolic process;cell communication;cell-cell signaling;cellular biosynthetic process;cellular ketone metabolic process;cellular lipid metabolic process;cellular metabolic process;cellular process;cellular response to external stimulus;cellular response to extr…	binding;C-5 sterol desaturase activity;catalytic activity;cation binding;heme binding;ion binding;iron ion binding;metal ion binding;oxidoreductase activity;oxidoreductase activity, acting on paired donors, with incorporation or reduction of molecular oxygen;oxidoreductase activity, acting on paired donors, with oxidation of a pair of donors resulting in the reduction of molecular oxygen to two m…	cell part;cytoplasmic part;endoplasmic reticulum membrane;endoplasmic reticulum part;integral to membrane;intracellular membrane-bounded organelle;intracellular organelle;intracellular organelle part;intracellular part;intrinsic to membrane;membrane;membrane part;membrane-bounded organelle;nucleus;organelle;organelle membrane;organelle part	Biosynthesis of unsaturated fatty acids	Cyt-b5;FA_desaturase			7	7	7	18.7	18.7	18.7	51.964	0	9.7983	368380000	13	Fatty acid desaturase 1	FADS1	0	NaN	O60427;A0A0A0MR51;H7C2V0;H0YB97;O60427-2;C9J425;F5H1Q7;F5H0Y2;F5H2H3;F5H5X5;F5H8G5;C9JJB3;F5H3P6;F5GYH4;F5H852;F5GWE3;F5H3U5	O60427;A0A0A0MR51;H7C2V0
25.795	25.9791	25.8492	NaN	NaN	NaN					FCH;SH3_1			7	7	7	12.6	12.6	12.6	86.813	0	22.567	531680000	10	F-BAR and double SH3 domains protein 2	FCHSD2	0	NaN	E9PG19;O94868-2;O94868;O94868-3;E7ENZ2;H0YG35;B8ZZW8;C9JM66	E9PG19;O94868-2;O94868;O94868-3;E7ENZ2
24.7973	25.1458	25.838	NaN	NaN	NaN	cellular component organization;cellular component organization at cellular level;cellular component organization or biogenesis;cellular component organization or biogenesis at cellular level;cellular macromolecule metabolic process;cellular metabolic process;cellular nitrogen compound metabolic process;cellular process;cellular response to stimulus;cellular response to stress;chromatin modificat…	adenyl nucleotide binding;adenyl ribonucleotide binding;ATP binding;ATPase activity;ATPase activity, coupled;ATP-dependent DNA helicase activity;ATP-dependent helicase activity;binding;catalytic activity;DNA binding;DNA helicase activity;DNA-dependent ATPase activity;helicase activity;hydrolase activity;hydrolase activity, acting on acid anhydrides;hydrolase activity, acting on acid anhydrides, i…	cell part;cytoplasm;intracellular membrane-bounded organelle;intracellular organelle;intracellular part;membrane;membrane-bounded organelle;nucleus;organelle;plasma membrane		Helicase_C;SNF2_N			17	1	1	25.8	1.8	1.8	89.974	0	5.1332	719080000	9	Chromodomain-helicase-DNA-binding protein 1-like	CHD1L	0	NaN	A0A0A0MSH9;Q86WJ1-4;A0A0A0MRH8;Q86WJ1-3;Q86WJ1-5	A0A0A0MSH9;Q86WJ1-4;A0A0A0MRH8;Q86WJ1-3;Q86WJ1-5
24.7534	25.7781	25.8331	NaN	NaN	NaN	biological regulation;cell cycle checkpoint;cell cycle phase;cell cycle process;cell division;cellular component organization;cellular component organization at cellular level;cellular component organization or biogenesis;cellular component organization or biogenesis at cellular level;cellular process;cellular response to stimulus;cellular response to stress;DNA damage checkpoint;DNA integrity ch…		cell part;cytoplasm;female pronucleus;intracellular membrane-bounded organelle;intracellular organelle;intracellular organelle part;intracellular part;male pronucleus;membrane-bounded organelle;nuclear part;nucleoplasm;nucleus;organelle;organelle part;pronucleus	Cell cycle;Progesterone-mediated oocyte maturation	Cyclin_C;Cyclin_N			5	5	5	12.7	12.7	12.7	48.55	0	5.9175	427920000	14	Cyclin-A2	CCNA2	0	NaN	P20248	P20248
25.7088	25.0182	25.8322	NaN	NaN	NaN	cellular component assembly;cellular component organization;cellular component organization or biogenesis;macromolecular complex assembly;macromolecular complex subunit organization;protein complex assembly;protein complex subunit organization;protein homooligomerization;protein oligomerization				K_tetra			4	4	4	19.8	19.8	19.8	31.942	0	9.4746	154460000	7	BTB/POZ domain-containing protein KCTD15	KCTD15	0	NaN	Q96SI1;Q96SI1-2;V9GYY8;K7EIF1;K7EPF0;K7EQS3;K7EM48;K7EN63	Q96SI1;Q96SI1-2;V9GYY8
26.3899	25.8098	25.8293	NaN	NaN	NaN	biological regulation;cation homeostasis;cellular metabolic process;cellular process;chemical homeostasis;electron transport chain;establishment of localization;generation of precursor metabolites and energy;homeostatic process;ion homeostasis;ion transport;iron ion homeostasis;metabolic process;oxidation-reduction process;regulation of biological quality;transport	binding;catalytic activity;cation binding;channel activity;ion binding;metal ion binding;oxidoreductase activity;passive transmembrane transporter activity;transmembrane transporter activity;transporter activity	cell junction;cell part;cell-cell junction;cytoplasmic part;endosomal part;endosome membrane;integral to membrane;integral to plasma membrane;intracellular organelle part;intracellular part;intrinsic to membrane;intrinsic to plasma membrane;membrane;membrane part;organelle membrane;organelle part;plasma membrane part	Mineral absorption	Ferric_reduct			5	5	5	10.6	10.6	10.6	39.851	0	5.1499	229660000	13	Metalloreductase STEAP1	STEAP1	0	NaN	Q9UHE8;C9JL51;C9JE84;Q6NZ63;Q6NZ63-2	Q9UHE8
26.1502	25.6694	25.8029	NaN	NaN	NaN	biological adhesion;cell adhesion;cell-matrix adhesion;cell-substrate adhesion;cellular process	binding;extracellular matrix binding;laminin binding;laminin receptor activity;molecular transducer activity;protein binding;receptor activity;signal transducer activity;signaling receptor activity;transmembrane signaling receptor activity	cell part;external side of plasma membrane;integral to membrane;integral to plasma membrane;intrinsic to membrane;intrinsic to plasma membrane;membrane;membrane part;plasma membrane part		C2-set_2;I-set			5	5	5	12.4	12.4	12.4	63.693	0	12.415	533050000	11	Basal cell adhesion molecule	BCAM	0	NaN	A0A087WXM8;P50895;K7ENU8;K7ERB7	A0A087WXM8;P50895;K7ENU8
25.5675	25.7448	25.7975	NaN	NaN	NaN								3	3	3	10.3	10.3	10.3	41.685	0	5.3864	417240000	6	WD repeat-containing protein 73	WDR73	0	NaN	Q6P4I2;H0YMT3	Q6P4I2;H0YMT3
25.1845	25.5485	25.7891	NaN	NaN	NaN	biological regulation;cellular process;maintenance of location;maintenance of location in cell;maintenance of nucleus location;maintenance of organelle location;positive regulation of biological process;positive regulation of biosynthetic process;positive regulation of cellular biosynthetic process;positive regulation of cellular metabolic process;positive regulation of cellular process;positive …	binding;cation binding;ion binding;metal ion binding;nucleic acid binding;transition metal ion binding;zinc ion binding	cell part;intracellular membrane-bounded organelle;intracellular organelle;intracellular part;membrane-bounded organelle;nucleus;organelle		zf-C2H2_jaz			7	7	7	14.1	14.1	14.1	91.124	0	25.558	430640000	8	Cip1-interacting zinc finger protein	CIZ1	0	NaN	H0Y5D5;Q9BTG3;Q5SYW2;F5H2X7;Q9ULV3-5;Q9ULV3-3;Q9ULV3-4;Q9ULV3-2;Q9ULV3;A0A0U1RQR2	H0Y5D5;Q9BTG3;Q5SYW2;F5H2X7;Q9ULV3-5;Q9ULV3-3;Q9ULV3-4;Q9ULV3-2;Q9ULV3
26.047	26.1278	25.7871	NaN	NaN	NaN	biological regulation;cell cycle phase;cell cycle process;cell division;cell migration;cell motility;cellular component movement;cellular component organization;cellular component organization at cellular level;cellular component organization or biogenesis;cellular component organization or biogenesis at cellular level;cellular process;developmental growth;developmental process;female gamete gene…		cell part;cytoplasm;cytoskeletal part;intracellular membrane-bounded organelle;intracellular organelle;intracellular organelle part;intracellular part;membrane-bounded organelle;midbody;nucleus;organelle;organelle part;spindle pole		CAMSAP_CH;IQ			16	16	16	5.5	5.5	5.5	409.8	0	17.703	351850000	28	Abnormal spindle-like microcephaly-associated protein	ASPM	0	NaN	Q8IZT6;Q8IZT6-2;Q5VYL4;A0A087WV76	Q8IZT6;Q8IZT6-2
25.4843	25.1702	25.7623	NaN	NaN	NaN								36	1	1	37.3	1.5	1.5	136.37	0.00047778	4.4927	595330000	8		FOCAD	0	NaN	S4R400	S4R400
25.4276	25.3518	25.7507	NaN	NaN	NaN	acidic amino acid transport;amine transport;amino acid import;amino acid transport;anion transport;aspartate transport;carboxylic acid transport;cell communication;cell-cell signaling;cellular component assembly;cellular component organization;cellular component organization or biogenesis;cellular process;D-amino acid transport;D-aspartate import;D-aspartate transport;establishment of localizatio…	acidic amino acid transmembrane transporter activity;active transmembrane transporter activity;amine binding;amine transmembrane transporter activity;amino acid binding;amino acid transmembrane transporter activity;anion transmembrane transporter activity;anion:cation symporter activity;binding;carboxylic acid binding;carboxylic acid transmembrane transporter activity;cation transmembrane transpo…	cell part;integral to membrane;integral to plasma membrane;intrinsic to membrane;intrinsic to plasma membrane;membrane part;plasma membrane part	Protein digestion and absorption	SDF			3	3	3	8.6	8.6	8.6	57.1	0	12.019	447520000	16	Excitatory amino acid transporter 3	SLC1A1	0	NaN	P43005;H0Y7R2	P43005
26.1938	25.5983	25.749	NaN	NaN	NaN	cellular process;establishment of localization;establishment of localization in cell;establishment of protein localization;intracellular protein transport;intracellular transport;protein transport;transport;vesicle-mediated transport	ADP-ribosylation factor binding;binding;enzyme binding;GTPase binding;protein binding;small GTPase binding	AP-type membrane coat adaptor complex;cell part;clathrin adaptor complex;cytoplasmic part;endosomal part;endosome membrane;Golgi apparatus;Golgi apparatus part;intracellular membrane-bounded organelle;intracellular organelle;intracellular organelle part;intracellular part;macromolecular complex;membrane;membrane part;membrane-bounded organelle;organelle;organelle membrane;organelle part;protein c…	Lysosome	Alpha_adaptinC2;GAT;VHS			10	9	9	21.3	20.3	20.3	78.314	0	24.065	493140000	11	ADP-ribosylation factor-binding protein GGA3	GGA3	0	NaN	Q9NZ52;Q9NZ52-2;J3KSS7;Q9NZ52-4;Q9NZ52-3;J3QRS8;B7Z1E9;J3KSG3;J3QRP3;J3QS87;J3KTR5	Q9NZ52;Q9NZ52-2;J3KSS7;Q9NZ52-4;Q9NZ52-3
25.2214	25.9878	25.7402	NaN	NaN	NaN	autophagic vacuole fusion;cellular component organization;cellular component organization at cellular level;cellular component organization or biogenesis;cellular component organization or biogenesis at cellular level;cellular membrane fusion;cellular membrane organization;cellular process;endoplasmic reticulum-Golgi intermediate compartment organization;ER to Golgi vesicle-mediated transport;est…	binding;protein binding;SNAP receptor activity;SNARE binding	autophagic vacuole membrane;cell part;coated vesicle;coated vesicle membrane;cytoplasmic membrane-bounded vesicle;cytoplasmic part;cytoplasmic vesicle;cytoplasmic vesicle membrane;cytoplasmic vesicle part;cytosol;endoplasmic reticulum membrane;endoplasmic reticulum part;endoplasmic reticulum-Golgi intermediate compartment;endoplasmic reticulum-Golgi intermediate compartment membrane;ER to Golgi t…	SNARE interactions in vesicular transport	SNARE			3	3	3	14.2	14.2	14.2	33.403	0	8.2985	179880000	8	Syntaxin-17	STX17	0	NaN	P56962;E9PIC2	P56962
26.21	25.2812	25.7355	NaN	NaN	NaN	carbohydrate metabolic process;metabolic process;primary metabolic process	catalytic activity;hydrolase activity;hydrolase activity, acting on glycosyl bonds			Glyco_hydro_65m			7	7	7	14.3	14.3	14.3	83.379	0	17.808	532880000	13	Acid trehalase-like protein 1	ATHL1	0	NaN	E7EMA9;Q32M88;Q32M88-2;B8ZZ60;H0YCL6	E7EMA9;Q32M88;Q32M88-2
26.6473	26.28	25.732	NaN	NaN	NaN	amine metabolic process;benzene-containing compound metabolic process;biological regulation;calcium-mediated signaling;carboxylic acid metabolic process;catabolic process;cellular amine metabolic process;cellular amino acid metabolic process;cellular aromatic compound metabolic process;cellular catabolic process;cellular detoxification of nitrogen compound;cellular ketone metabolic process;cellul…	amine binding;amino acid binding;binding;carboxylic acid binding;catalytic activity;glutathione binding;glutathione transferase activity;modified amino acid binding;peptide binding;transferase activity;transferase activity, transferring alkyl or aryl (other than methyl) groups	cell part;cytoplasmic part;endoplasmic reticulum;intracellular membrane-bounded organelle;intracellular organelle;intracellular part;membrane-bounded organelle;organelle;sarcoplasmic reticulum	Drug metabolism - cytochrome P450;Glutathione metabolism;Metabolism of xenobiotics by cytochrome P450	GST_C;GST_N			6	5	2	33.5	29.4	11.5	25.744	0	5.453	786320000	7	Glutathione S-transferase Mu 2	GSTM2	0	NaN	P28161;E9PLF1;E9PHN7;E9PHN6;F6XZQ7;P28161-2;E9PGV1	P28161;E9PLF1;E9PHN7;E9PHN6;F6XZQ7;P28161-2
25.8742	25.6954	25.7104	NaN	NaN	NaN	anatomical structure development;anatomical structure morphogenesis;biological regulation;biosynthetic process;blood vessel morphogenesis;cardiac muscle tissue development;cell differentiation;cellular biosynthetic process;cellular developmental process;cellular macromolecule biosynthetic process;cellular macromolecule metabolic process;cellular metabolic process;cellular nitrogen compound metabo…	binding;nucleic acid binding;nucleic acid binding transcription factor activity;protein binding transcription factor activity;sequence-specific DNA binding transcription factor activity;transcription coactivator activity;transcription cofactor activity;transcription factor binding transcription factor activity	cell part;cytoplasm;intracellular membrane-bounded organelle;intracellular organelle;intracellular part;membrane-bounded organelle;nucleus;organelle		RPEL;SAP			9	9	9	16.9	16.9	16.9	114.12	0	20.424	538040000	14	MKL/myocardin-like protein 2	MKL2	0	NaN	Q9ULH7-4;Q9ULH7;Q9ULH7-5;I3L2S3;Q9ULH7-2;Q9ULH7-3;I3L2A0	Q9ULH7-4;Q9ULH7;Q9ULH7-5
26.0389	26.3087	25.7063	NaN	NaN	NaN	cellular component organization;cellular component organization or biogenesis;cellular membrane organization;cellular process;endocytosis;establishment of localization;establishment of protein localization;membrane invagination;membrane organization;protein transport;transport;vesicle-mediated transport		cell part;clathrin coat;clathrin vesicle coat;coated pit;cytoplasmic part;cytoplasmic vesicle part;intracellular organelle part;intracellular part;macromolecular complex;membrane;membrane coat;membrane part;organelle part;plasma membrane;protein complex;vesicle coat		DUF1681			4	4	4	26.5	26.5	26.5	29.737	0.00016186	4.9466	252390000	11	Adaptin ear-binding coat-associated protein 1	NECAP1	0	NaN	Q8NC96;F5GYH1;F5H2U7;Q8NC96-2	Q8NC96;F5GYH1;F5H2U7;Q8NC96-2
25.9948	26.1058	25.7032	NaN	NaN	NaN	butyrate catabolic process;butyrate metabolic process;carboxylic acid catabolic process;carboxylic acid metabolic process;catabolic process;cellular catabolic process;cellular component assembly;cellular component organization;cellular component organization or biogenesis;cellular ketone metabolic process;cellular lipid catabolic process;cellular lipid metabolic process;cellular metabolic process…	acyl-CoA dehydrogenase activity;binding;butyryl-CoA dehydrogenase activity;carboxylic acid binding;catalytic activity;coenzyme binding;cofactor binding;fatty acid binding;fatty-acyl-CoA binding;flavin adenine dinucleotide binding;lipid binding;monocarboxylic acid binding;oxidoreductase activity;oxidoreductase activity, acting on the CH-CH group of donors	cell part;cytoplasmic part;intracellular organelle lumen;intracellular organelle part;intracellular part;membrane;membrane-enclosed lumen;mitochondrial matrix;mitochondrial membrane;mitochondrial part;organelle lumen;organelle membrane;organelle part	Butanoate metabolism;Fatty acid metabolism;Valine, leucine and isoleucine degradation	Acyl-CoA_dh_1;Acyl-CoA_dh_M;Acyl-CoA_dh_N			5	5	5	16.4	16.4	16.4	44.012	0	8.2395	254800000	11	Short-chain specific acyl-CoA dehydrogenase, mitochondrial	ACADS	0	NaN	E9PE82;P16219	E9PE82;P16219
25.4586	25.673	25.6979	NaN	NaN	NaN	axon guidance;biological regulation;cellular process;cellular response to stimulus;chemotaxis;locomotion;regulation of biological process;regulation of cellular process;response to chemical stimulus;response to external stimulus;response to stimulus;signal transduction;taxis				FEZ			3	3	3	10.8	10.8	10.8	34.269	0	8.6828	433730000	8	Fasciculation and elongation protein zeta-2	FEZ2	0	NaN	G3V0F5;Q9UHY8;Q9UHY8-2;F8W6C0;F8WB37;Q7Z674	G3V0F5;Q9UHY8;Q9UHY8-2;F8W6C0
25.9953	25.5076	25.6964	NaN	NaN	NaN					BACK;BTB;Kelch_1			7	7	7	14	14	14	80.147	0	16.924	502230000	13	Kelch-like protein 11	KLHL11	0	NaN	Q9NVR0	Q9NVR0
25.9795	26.1942	25.6907	NaN	NaN	NaN			cell part;cytoplasmic part;intracellular membrane-bounded organelle;intracellular organelle;intracellular part;membrane-bounded organelle;mitochondrion;organelle		PRELI			3	3	3	20.6	20.6	20.6	21.494	0.0015274	3.5358	357960000	7	Protein slowmo homolog 2	SLMO2	0	NaN	Q9Y3B1;Q9Y3B1-2;E9PL81	Q9Y3B1;Q9Y3B1-2
25.5374	25.4605	25.6901	NaN	NaN	NaN	biological regulation;cell proliferation;cellular macromolecule metabolic process;cellular metabolic process;cellular nitrogen compound metabolic process;cellular process;demethylation;DNA dealkylation;DNA dealkylation involved in DNA repair;DNA demethylation;DNA metabolic process;DNA modification;macromolecule metabolic process;macromolecule modification;metabolic process;nitrogen compound metab…	binding;carboxylic acid binding;catalytic activity;cation binding;cytosine C-5 DNA demethylase activity;demethylase activity;dioxygenase activity;DNA demethylase activity;DNA-N1-methyladenine dioxygenase activity;ferrous iron binding;hydrolase activity;ion binding;iron ion binding;L-ascorbic acid binding;metal ion binding;oxidoreductase activity;oxidoreductase activity, acting on paired donors, w…	cell part;cytoplasmic part;intracellular membrane-bounded organelle;intracellular organelle;intracellular organelle part;intracellular part;membrane-bounded organelle;mitochondrion;nuclear part;nucleoplasm;nucleus;organelle;organelle part		2OG-FeII_Oxy_2			4	4	4	18.2	18.2	18.2	33.374	0	6.0571	177510000	6	Alpha-ketoglutarate-dependent dioxygenase alkB homolog 3	ALKBH3	0	NaN	Q96Q83;E9PN35;E9PSA5;Q96Q83-2;E9PRD0;E9PRJ2	Q96Q83;E9PN35;E9PSA5;Q96Q83-2
25.8995	25.8027	25.6824	NaN	NaN	NaN	biological regulation;calcium ion homeostasis;calcium ion transport;calcium ion transport into cytosol;cation homeostasis;cation transport;cellular calcium ion homeostasis;cellular cation homeostasis;cellular chemical homeostasis;cellular divalent inorganic cation homeostasis;cellular homeostasis;cellular ion homeostasis;cellular metal ion homeostasis;cellular process;chemical homeostasis;cytosol…	binding;enzyme binding;enzyme inhibitor activity;enzyme regulator activity;kinase binding;kinase inhibitor activity;kinase regulator activity;protein binding;protein kinase binding;protein kinase inhibitor activity;protein kinase regulator activity;protein tyrosine kinase inhibitor activity	cell part;cytoplasm;intracellular membrane-bounded organelle;intracellular organelle;intracellular part;membrane;membrane-bounded organelle;nucleus;organelle		Ank_2;BTB;RCC1			10	10	10	10	10	10	149.01	0	16.772	490420000	14	Inhibitor of Bruton tyrosine kinase	IBTK	0	NaN	E7EPI0;Q9P2D0-2;Q9P2D0;E9PDR5;D6R9F4	E7EPI0;Q9P2D0-2;Q9P2D0;E9PDR5
25.8441	26.219	25.6807	NaN	NaN	NaN	actin cytoskeleton organization;actin filament-based process;anatomical structure morphogenesis;cell morphogenesis;cell morphogenesis involved in differentiation;cellular component morphogenesis;cellular component organization;cellular component organization at cellular level;cellular component organization or biogenesis;cellular component organization or biogenesis at cellular level;cellular dev…	binding;cytoskeletal protein binding;filamin binding;protein binding	actin cytoskeleton;cell part;cytoskeleton;intracellular non-membrane-bounded organelle;intracellular organelle;intracellular part;non-membrane-bounded organelle;organelle					3	3	3	27.1	27.1	27.1	22.882	0	7.6468	195460000	5	Filamin-interacting protein FAM101B	FAM101B	0	NaN	Q8N5W9	Q8N5W9
27.309	26.6249	25.6682	NaN	NaN	NaN	activation of immune response;activation of innate immune response;apoptosis;biological regulation;calcium ion homeostasis;cation homeostasis;cell death;cellular process;cellular response to stimulus;chemical homeostasis;death;defense response;defense response to bacterium;divalent inorganic cation homeostasis;homeostatic process;immune response-activating signal transduction;immune response-regu…	binding;calcium ion binding;cation binding;chemokine receptor binding;cytokine receptor binding;G-protein-coupled receptor binding;ion binding;metal ion binding;protein binding;receptor binding	cell junction;cell part;cytoplasmic part;cytoskeleton;intracellular non-membrane-bounded organelle;intracellular organelle;intracellular part;membrane;microtubule cytoskeleton;non-membrane-bounded organelle;organelle;perinuclear region of cytoplasm;plasma membrane		S_100			3	3	3	35.6	35.6	35.6	11.662	0	5.2772	88676000	8	Protein S100-A14	S100A14	0	NaN	Q9HCY8	Q9HCY8
25.0995	25.4397	25.6481	NaN	NaN	NaN	amine metabolic process;aminoglycan catabolic process;aminoglycan metabolic process;carbohydrate catabolic process;carbohydrate metabolic process;catabolic process;cellular catabolic process;cellular metabolic process;cellular process;glycosaminoglycan catabolic process;glycosaminoglycan metabolic process;keratan sulfate catabolic process;keratan sulfate metabolic process;macromolecule catabolic …	binding;catalytic activity;cation binding;hydrolase activity;hydrolase activity, acting on ester bonds;ion binding;metal ion binding;N-acetylgalactosamine-4-sulfatase activity;N-acetylgalactosamine-6-sulfatase activity;sulfuric ester hydrolase activity	cell part;cytoplasmic part;intracellular organelle lumen;intracellular organelle part;intracellular part;lysosomal lumen;membrane-enclosed lumen;organelle lumen;organelle part;vacuolar lumen;vacuolar part	Glycosaminoglycan degradation;Lysosome	Sulfatase			6	6	5	15.1	15.1	13.8	58.025	0	6.4226	477820000	12	N-acetylgalactosamine-6-sulfatase	GALNS	0	NaN	P34059;H3BP66	P34059
25.6959	25.1787	25.6374	NaN	NaN	NaN	anaphase-promoting complex-dependent proteasomal ubiquitin-dependent protein catabolic process;biological regulation;catabolic process;cell communication;cell cycle process;cell proliferation;cellular catabolic process;cellular macromolecule catabolic process;cellular macromolecule metabolic process;cellular metabolic process;cellular process;cellular protein metabolic process;cellular response t…	acid-amino acid ligase activity;catalytic activity;ligase activity;ligase activity, forming carbon-nitrogen bonds;small conjugating protein ligase activity;ubiquitin-protein ligase activity	cell part;cullin-RING ubiquitin ligase complex;cytoplasmic part;cytosol;intracellular organelle part;intracellular part;macromolecular complex;nuclear part;nucleoplasm;organelle part;protein complex;SCF ubiquitin ligase complex;ubiquitin ligase complex	Cell cycle;Pathways in cancer;Small cell lung cancer;Ubiquitin mediated proteolysis				5	5	5	14	14	14	48.885	0	7.9724	308610000	9	S-phase kinase-associated protein 2	SKP2	0	NaN	A0A0A0MTL5;Q13309;Q13309-2;D6R9R7;Q13309-4;D6RAG5	A0A0A0MTL5;Q13309;Q13309-2
25.0194	25.424	25.6349	NaN	NaN	NaN	biological regulation;cellular process;cellular response to stimulus;intracellular signal transduction;regulation of biological process;regulation of cellular process;response to chemical stimulus;response to drug;response to stimulus;signal transduction;small GTPase mediated signal transduction	enzyme regulator activity;GTPase regulator activity;guanyl-nucleotide exchange factor activity;nucleoside-triphosphatase regulator activity	cell part;intracellular		RasGEF;SH2			6	5	5	10.1	9	9	82.356	0	11.391	333460000	8	Breast cancer anti-estrogen resistance protein 3	BCAR3	0	NaN	O75815-3;O75815;O75815-2	O75815-3;O75815
26.0316	25.3476	25.6338	NaN	NaN	NaN	biosynthetic process;cellular biosynthetic process;cellular metabolic compound salvage;cellular metabolic process;cellular nitrogen compound biosynthetic process;cellular nitrogen compound metabolic process;cellular process;CTP biosynthetic process;CTP metabolic process;CTP salvage;heterocycle biosynthetic process;heterocycle metabolic process;interaction with host;interspecies interaction betwee…	adenyl nucleotide binding;adenyl ribonucleotide binding;ATP binding;binding;catalytic activity;kinase activity;nucleobase-containing compound kinase activity;nucleoside kinase activity;nucleotide binding;phosphotransferase activity, alcohol group as acceptor;purine nucleotide binding;purine ribonucleoside triphosphate binding;purine ribonucleotide binding;ribonucleotide binding;transferase activi…	cell part;cytoplasmic part;endoplasmic reticulum;intracellular membrane-bounded organelle;intracellular organelle;intracellular part;membrane-bounded organelle;nucleus;organelle	Drug metabolism - other enzymes;Pyrimidine metabolism	PRK			10	10	10	31	31	31	59.466	0	10.873	508100000	16	Uridine-cytidine kinase-like 1	UCKL1	0	NaN	Q9NWZ5-4;Q9NWZ5;Q9NWZ5-3;Q9NWZ5-2;Q5JWV1	Q9NWZ5-4;Q9NWZ5;Q9NWZ5-3
25.2833	25.3467	25.6101	NaN	NaN	NaN	biological regulation;developmental process;multicellular organismal development;multicellular organismal process;posttranscriptional regulation of gene expression;regulation of biological process;regulation of biosynthetic process;regulation of cellular biosynthetic process;regulation of cellular macromolecule biosynthetic process;regulation of cellular metabolic process;regulation of cellular p…		cell part;intracellular part;macromolecular complex;ribonucleoprotein complex		FDF;LSM14			4	4	4	19.7	19.7	19.7	42.02	0	7.0519	344120000	7	Protein LSM14 homolog B	LSM14B	0	NaN	Q9BX40-2;Q9BX40;A0A0C4DFV2;Q5TBQ1;Q5TBP9;Q5TBQ0	Q9BX40-2;Q9BX40;A0A0C4DFV2;Q5TBQ1
25.7421	25.5874	25.6025	NaN	NaN	NaN		G-protein coupled receptor activity;molecular transducer activity;receptor activity;signal transducer activity;signaling receptor activity;transmembrane signaling receptor activity	cell part;cytoplasmic part;cytoplasmic vesicle membrane;cytoplasmic vesicle part;Golgi apparatus;integral to membrane;integral to plasma membrane;intracellular membrane-bounded organelle;intracellular organelle;intracellular organelle part;intracellular part;intrinsic to membrane;intrinsic to plasma membrane;membrane;membrane part;membrane-bounded organelle;organelle;organelle membrane;organelle …		7tm_3			2	2	2	13.4	13.4	13.4	40.251	0.00016189	4.954	366560000	10	Retinoic acid-induced protein 3	GPRC5A	0	NaN	Q8NFJ5;F5GWG3	Q8NFJ5;F5GWG3
26.0482	25.3885	25.5883	NaN	NaN	NaN	aging;anatomical structure development;biological regulation;brain development;cell surface receptor linked signaling pathway;cellular process;cellular response to abiotic stimulus;cellular response to external stimulus;cellular response to mechanical stimulus;cellular response to stimulus;cellular response to stress;developmental process;DNA damage response, signal transduction by p53 class medi…	binding;catalytic activity;cysteine-type endopeptidase activity;cysteine-type peptidase activity;endopeptidase activity;enzyme binding;hydrolase activity;peptidase activity;peptidase activity, acting on L-amino acid peptides;protein binding	cell part;cytoplasmic part;cytosol;intracellular membrane-bounded organelle;intracellular organelle;intracellular part;membrane;membrane-bounded organelle;mitochondrion;nucleus;organelle		CARD;Peptidase_C14			6	6	6	27.8	27.8	27.8	34.923	0	10.31	449420000	9	Caspase-2;Caspase-2 subunit p18;Caspase-2 subunit p13;Caspase-2 subunit p12	CASP2	0	NaN	P42575-2;P42575;C9JRR9	P42575-2;P42575
25.5518	25.7588	25.5873	NaN	NaN	NaN	acid secretion;actin cytoskeleton organization;actin filament-based process;activation of adenylate cyclase activity;activation of adenylate cyclase activity by dopamine receptor signaling pathway;activation of adenylate cyclase activity by G-protein signaling pathway;activation of phospholipase C activity;activation of phospholipase C activity by dopamine receptor signaling pathway;activation of…	binding;channel regulator activity;chloride channel regulator activity;protein binding;protein self-association	actin cytoskeleton;apical plasma membrane;brush border membrane;cell part;cell projection;cell projection membrane;cell projection part;centrosome;cytoplasm;cytoplasmic part;cytoskeletal part;cytoskeleton;endomembrane system;filopodium;intracellular membrane-bounded organelle;intracellular non-membrane-bounded organelle;intracellular organelle;intracellular organelle part;intracellular part;membr…		EBP50_C-term;PDZ			3	3	3	9.8	9.8	9.8	38.868	0.00047687	4.4639	388100000	7	Na(+)/H(+) exchange regulatory cofactor NHE-RF1	SLC9A3R1	0	NaN	O14745;J3QRP6;O14745-2	O14745;J3QRP6
25.6926	25.533	25.587	NaN	NaN	NaN	alcohol metabolic process;amine metabolic process;carboxylic acid catabolic process;carboxylic acid metabolic process;catabolic process;cellular amine metabolic process;cellular biogenic amine metabolic process;cellular catabolic process;cellular ketone metabolic process;cellular lipid catabolic process;cellular lipid metabolic process;cellular metabolic process;cellular nitrogen compound metabol…	binding;calcium-independent phospholipase A2 activity;carboxylic ester hydrolase activity;catalytic activity;hydrolase activity;hydrolase activity, acting on ester bonds;lipase activity;lipid binding;lysophospholipase activity;O-acyltransferase activity;phospholipase A2 activity;phospholipase activity;phospholipid binding;transferase activity;transferase activity, transferring acyl groups;transfe…	cell part;cytoplasmic part;extracellular region;intracellular membrane-bounded organelle;intracellular organelle;intracellular part;lysosome;lytic vacuole;membrane-bounded organelle;mitochondrion;organelle;vacuole	Glycerophospholipid metabolism;Lysosome	LACT			6	6	6	16.5	16.5	16.5	46.657	0	8.7428	316180000	8	Group XV phospholipase A2	PLA2G15	0	NaN	Q8NCC3;H3BMU8;Q8NCC3-2;B4DPU0;H3BM47;B4DJW4;H3BPT3	Q8NCC3;H3BMU8;Q8NCC3-2
25.2514	25.2953	25.5814	NaN	NaN	NaN	cell differentiation;cellular developmental process;cellular process;developmental process;multicellular organismal development;multicellular organismal process							2	2	2	23.6	23.6	23.6	14.702	0.0036576	2.7628	36234000	3	Pancreatic progenitor cell differentiation and proliferation factor	PPDPF	0	NaN	X6R7I6;Q9H3Y8;Q9H3Y8-2	X6R7I6;Q9H3Y8;Q9H3Y8-2
25.3779	25.1979	25.579	NaN	NaN	NaN	anatomical structure development;apoptosis;biological regulation;cell cycle process;cell death;cell proliferation;cellular macromolecule metabolic process;cellular metabolic process;cellular process;cellular protein metabolic process;death;developmental process;G2/M transition of mitotic cell cycle;hemopoiesis;hemopoietic or lymphoid organ development;macromolecule metabolic process;macromolecule…	adenyl nucleotide binding;adenyl ribonucleotide binding;ATP binding;binding;calcium ion binding;catalytic activity;cation binding;ion binding;kinase activity;lipid binding;metal ion binding;non-membrane spanning protein tyrosine kinase activity;nucleotide binding;phosphotransferase activity, alcohol group as acceptor;protein kinase activity;protein serine/threonine kinase activity;protein tyrosin…	cell cortex;cell part;cytoplasmic part;intracellular part;membrane;plasma membrane		KA1;Pkinase			3	3	3	6.4	6.4	6.4	70.15	0.0032463	2.909	521140000	5	Maternal embryonic leucine zipper kinase	MELK	0	NaN	Q14680-7;Q14680;Q14680-5;Q14680-2;Q14680-8;Q14680-6;A0A0D9SFF9;A0A0D9SFL8;A0A0D9SFB9;A0A0D9SGI4;Q14680-3;Q14680-4	Q14680-7;Q14680;Q14680-5;Q14680-2;Q14680-8;Q14680-6
26.102	26.0473	25.5751	NaN	NaN	NaN	biosynthetic process;cellular biosynthetic process;cellular macromolecule biosynthetic process;cellular macromolecule metabolic process;cellular metabolic process;cellular nitrogen compound metabolic process;cellular process;defense response;defense response to virus;immune effector process;immune response;immune system process;innate immune response;macromolecule biosynthetic process;macromolecu…	binding;catalytic activity;DNA binding;DNA-directed RNA polymerase activity;nucleic acid binding;nucleotidyltransferase activity;RNA polymerase activity;transferase activity;transferase activity, transferring phosphorus-containing groups	cell part;centrosome;cytoplasmic part;cytoskeletal part;DNA-directed RNA polymerase complex;DNA-directed RNA polymerase III complex;intracellular non-membrane-bounded organelle;intracellular organelle;intracellular organelle part;intracellular part;macromolecular complex;microtubule organizing center;non-membrane-bounded organelle;nuclear DNA-directed RNA polymerase complex;nuclear part;nucleopla…	Cytosolic DNA-sensing pathway;Purine metabolism;Pyrimidine metabolism;RNA polymerase	RNA_pol_Rbc25;SHS2_Rpb7-N			2	2	2	25.7	25.7	25.7	19.658	0	27.591	348920000	7	DNA-directed RNA polymerase III subunit RPC8	POLR3H	0	NaN	Q9Y535-2;Q9Y535;E7ERZ2;F8WDV1	Q9Y535-2;Q9Y535;E7ERZ2;F8WDV1
25.3932	25.9662	25.5589	NaN	NaN	NaN	anatomical structure development;behavior;biological regulation;biosynthetic process;blood vessel development;cell communication;cellular biosynthetic process;cellular component organization;cellular component organization at cellular level;cellular component organization or biogenesis;cellular component organization or biogenesis at cellular level;cellular defense response;cellular macromolecule…	binding;DNA binding;nucleic acid binding;nucleic acid binding transcription factor activity;regulatory region DNA binding;regulatory region nucleic acid binding;RNA polymerase II regulatory region DNA binding;RNA polymerase II regulatory region sequence-specific DNA binding;sequence-specific DNA binding;sequence-specific DNA binding transcription factor activity;transcription regulatory region DN…	cell part;cell projection;cytoplasmic part;cytosol;intracellular membrane-bounded organelle;intracellular organelle;intracellular part;membrane;membrane-bounded organelle;neuron projection;nucleus;organelle;presynaptic membrane;synapse part;synaptic membrane	Osteoclast differentiation;Wnt signaling pathway	bZIP_1			3	3	3	16.2	16.2	16.2	29.413	0.00047855	4.5282	171640000	7	Fos-related antigen 1	FOSL1	0	NaN	P15407;E9PPX2;P15407-2	P15407
25.6907	25.7186	25.5472	NaN	NaN	NaN	anatomical structure development;anatomical structure morphogenesis;biological regulation;biosynthetic process;cell differentiation;cell surface receptor linked signaling pathway;cellular biosynthetic process;cellular developmental process;cellular lipid metabolic process;cellular macromolecule metabolic process;cellular metabolic process;cellular nitrogen compound metabolic process;cellular proc…	bHLH transcription factor binding;binding;cation binding;core promoter binding;core promoter proximal region DNA binding;core promoter proximal region sequence-specific DNA binding;core promoter sequence-specific DNA binding;DNA binding;double-stranded DNA binding;enhancer binding;identical protein binding;ion binding;metal ion binding;nucleic acid binding;nucleic acid binding transcription facto…	cell part;cytoplasm;intracellular organelle part;intracellular part;macromolecular complex;nuclear part;nucleoplasm;organelle part;protein-DNA complex	Huntington's disease;TGF-beta signaling pathway	zf-C2H2			4	4	4	7.5	7.5	7.5	75.823	0	128.59	524790000	12	Transcription factor Sp1	SP1	0	NaN	P08047-3;P08047;P08047-2;H3BUU5	P08047-3;P08047;P08047-2
25.5494	25.7525	25.5325	NaN	NaN	NaN	cellular macromolecule metabolic process;cellular metabolic process;cellular process;cellular protein metabolic process;macromolecule metabolic process;macromolecule modification;metabolic process;primary metabolic process;protein metabolic process;protein modification by small protein conjugation;protein modification by small protein conjugation or removal;protein modification process;protein ub…		cell part;CUL4 RING ubiquitin ligase complex;cullin-RING ubiquitin ligase complex;intracellular part;macromolecular complex;protein complex;ubiquitin ligase complex					2	2	2	12.5	12.5	12.5	24.193	0.0010946	4.1334	178180000	12	DDB1- and CUL4-associated factor 16	DCAF16	0	NaN	Q9NXF7	Q9NXF7
25.5454	25.7659	25.5272	NaN	NaN	NaN	actin cytoskeleton organization;actin filament-based process;biological regulation;cellular component organization;cellular component organization at cellular level;cellular component organization or biogenesis;cellular component organization or biogenesis at cellular level;cellular process;cytoskeleton organization;organelle organization;regulation of ARF protein signal transduction;regulation o…	ARF guanyl-nucleotide exchange factor activity;binding;enzyme regulator activity;GTPase regulator activity;guanyl-nucleotide exchange factor activity;lipid binding;nucleoside-triphosphatase regulator activity;phospholipid binding;small GTPase regulator activity	cell junction;cell part;cytoplasm;intracellular non-membrane-bounded organelle;intracellular organelle;intracellular organelle part;intracellular part;non-membrane-bounded organelle;nuclear part;nucleolus;organelle;organelle part	Endocytosis	Sec7			7	7	6	12	12	10.8	91.997	0	13.009	477990000	10	IQ motif and SEC7 domain-containing protein 1	IQSEC1	0	NaN	A0A0C4DGT3;A0A087WWK8;Q6DN90-2;Q6DN90	A0A0C4DGT3;A0A087WWK8;Q6DN90-2;Q6DN90
25.0614	25.823	25.5092	NaN	NaN	NaN	amine metabolic process;aminoglycan biosynthetic process;aminoglycan metabolic process;biosynthetic process;carbohydrate biosynthetic process;carbohydrate metabolic process;cellular biosynthetic process;cellular carbohydrate biosynthetic process;cellular carbohydrate metabolic process;cellular macromolecule biosynthetic process;cellular macromolecule metabolic process;cellular metabolic process;c…	acetylglucosaminyltransferase activity;catalytic activity;N-acetyllactosaminide beta-1,3-N-acetylglucosaminyltransferase activity;transferase activity;transferase activity, transferring glycosyl groups;transferase activity, transferring hexosyl groups;UDP-glycosyltransferase activity	cell part;cytoplasmic part;Golgi apparatus part;integral to Golgi membrane;integral to membrane;integral to organelle membrane;intracellular organelle part;intracellular part;intrinsic to Golgi membrane;intrinsic to membrane;intrinsic to organelle membrane;membrane part;organelle part	Glycosaminoglycan biosynthesis - keratan sulfate;Glycosphingolipid biosynthesis - lacto and neolacto series				3	3	3	8	8	8	47.119	0	5.303	395590000	6	Beta-1,4-glucuronyltransferase 1	B4GAT1	0	NaN	O43505	O43505
25.5985	25.3728	25.5079	NaN	NaN	NaN	actin filament-based movement;actin filament-based process;actin-mediated cell contraction;actin-myosin filament sliding;anatomical structure arrangement;anatomical structure development;anatomical structure homeostasis;biological regulation;biosynthetic process;calcium-mediated signaling;cardiac muscle contraction;cell development;cell projection assembly;cell projection organization;cellular bi…	actin binding;binding;calcium ion binding;cation binding;cytoskeletal protein binding;enzyme binding;ion binding;metal ion binding;myosin binding;nitric-oxide synthase binding;protein binding;structural constituent of cytoskeleton;structural constituent of muscle;structural molecule activity;transition metal ion binding;zinc ion binding	cell junction;cell part;cell projection;cell projection part;cell surface;cell-substrate junction;contractile fiber part;costamere;cytoplasmic part;cytoskeleton;cytosol;dystrophin-associated glycoprotein complex;filopodium;intracellular membrane-bounded organelle;intracellular non-membrane-bounded organelle;intracellular organelle;intracellular part;macromolecular complex;membrane;membrane part;m…	Arrhythmogenic right ventricular cardiomyopathy (ARVC);Dilated cardiomyopathy;Hypertrophic cardiomyopathy (HCM);Viral myocarditis	CH;efhand_1;efhand_2;Spectrin;WW;ZZ			6	3	3	1.9	1.2	1.2	426.09	0.0015277	3.5366	86015000	3	Dystrophin	DMD	0	NaN	A0A087WV90;E9PDN5;A0A087WTU7;A0A075B6G3;P11532-4;P11532;P11532-3;P11532-2;H0Y304;E7EQR9;F5GZY3;E7EQS5;F8VX32;E7ESB2;P11532-10;P11532-9;P11532-8;P11532-7;P11532-5;P11532-6;H0Y3E8;Q4G0X0;Q13474-2;Q13474	A0A087WV90;E9PDN5;A0A087WTU7;A0A075B6G3;P11532-4;P11532;P11532-3;P11532-2;H0Y304;E7EQR9;F5GZY3;E7EQS5;F8VX32;E7ESB2;P11532-10;P11532-9;P11532-8;P11532-7;P11532-5;P11532-6
25.6977	25.743	25.5038	NaN	NaN	NaN	cell cycle;cell cycle phase;cell cycle process;cell division;cellular component organization;cellular component organization at cellular level;cellular component organization or biogenesis;cellular component organization or biogenesis at cellular level;cellular process;chromosome organization;metaphase;mitotic cell cycle;mitotic metaphase;organelle organization		cell part;chromocenter;chromosomal part;chromosome passenger complex;chromosome, centromeric region;cytoplasmic part;cytoskeletal part;cytosol;half bridge of spindle pole body;intracellular non-membrane-bounded organelle;intracellular organelle;intracellular organelle part;intracellular part;macromolecular complex;microtubule associated complex;microtubule organizing center part;midbody;non-membr…		Borealin;Nbl1_Borealin_N			3	3	3	12.5	12.5	12.5	31.323	0	5.5874	162480000	6	Borealin	CDCA8	0	NaN	Q53HL2	Q53HL2
25.9089	25.5634	25.4989	NaN	NaN	NaN	biological regulation;biosynthetic process;catabolic process;cellular biosynthetic process;cellular catabolic process;cellular macromolecule biosynthetic process;cellular macromolecule catabolic process;cellular macromolecule metabolic process;cellular metabolic process;cellular nitrogen compound metabolic process;cellular process;exonucleolytic nuclear-transcribed mRNA catabolic process involved…	3'-5' exonuclease activity;3'-5'-exoribonuclease activity;binding;catalytic activity;cation binding;exonuclease activity;exonuclease activity, active with either ribo- or deoxyribonucleic acids and producing 5'-phosphomonoesters;exoribonuclease activity;exoribonuclease activity, producing 5'-phosphomonoesters;hydrolase activity;hydrolase activity, acting on ester bonds;ion binding;metal ion bindi…	CCR4-NOT complex;cell part;cytoplasmic part;cytosol;intracellular membrane-bounded organelle;intracellular organelle;intracellular organelle part;intracellular part;macromolecular complex;membrane-bounded organelle;nuclear part;nucleoplasm part;nucleus;organelle;organelle part;protein complex;transcription factor complex	RNA degradation	CAF1			3	3	3	16	16	16	25.929	0	5.4038	167650000	5	CCR4-NOT transcription complex subunit 8	CNOT8	0	NaN	E5RIL2;Q9UFF9-3;Q9UFF9;B7Z9U0;Q9UFF9-2;E5RFJ4;E5RHL9;A0A0U1RVH4;E5RJC5;E5RHP3;E5RGE4	E5RIL2;Q9UFF9-3;Q9UFF9;B7Z9U0;Q9UFF9-2
26.3739	25.9926	25.4881	NaN	NaN	NaN	establishment of localization;transport		cell part;cytoplasmic part;integral to membrane;intracellular organelle part;intracellular part;intrinsic to membrane;membrane;membrane part;mitochondrial inner membrane;mitochondrial membrane;mitochondrial part;organelle inner membrane;organelle membrane;organelle part		Mito_carr			3	3	3	10.6	10.6	10.6	35.375	0	7.3436	317740000	10	Solute carrier family 25 member 33	SLC25A33	0	NaN	Q9BSK2;D6RB26;D6RCF5;F6SDC8;Q96CQ1-2;Q96CQ1-3;Q96CQ1	Q9BSK2
25.7126	25.1476	25.4866	NaN	NaN	NaN	cellular component assembly;cellular component assembly at cellular level;cellular component organization;cellular component organization at cellular level;cellular component organization or biogenesis;cellular component organization or biogenesis at cellular level;cellular macromolecular complex assembly;cellular macromolecular complex subunit organization;cellular process;chromatin organization…		cell part;cytoplasm;intracellular membrane-bounded organelle;intracellular organelle;intracellular part;membrane-bounded organelle;nucleus;organelle		NAP			3	3	3	11.7	11.7	11.7	49.192	0	18.432	388470000	9	Testis-specific Y-encoded-like protein 1	TSPYL1	0	NaN	Q9H0U9	Q9H0U9
25.2415	25.3676	25.4728	NaN	NaN	NaN		binding;cation binding;ion binding;metal ion binding;transition metal ion binding;zinc ion binding	cell part;cell projection;cilium		Ank_2;zf-MYND			2	2	2	7	7	7	38.072	0.0010883	3.9978	381850000	5	Ankyrin repeat and MYND domain-containing protein 2	ANKMY2	0	NaN	G3V0G5;Q8IV38	G3V0G5;Q8IV38
26.0003	25.7016	25.4692	NaN	NaN	NaN	cellular component organization;cellular component organization at cellular level;cellular component organization or biogenesis;cellular component organization or biogenesis at cellular level;cellular process;cytoskeleton organization;defense response;establishment of localization;establishment of localization in cell;establishment of protein localization;immune response;immune system process;inn…	binding;cytoskeletal protein binding;protein binding	cell part;cytoplasmic part;cytoskeletal part;cytosol;intermediate filament;intracellular membrane-bounded organelle;intracellular organelle;intracellular organelle part;intracellular part;macromolecular complex;membrane-bounded organelle;nucleus;organelle;organelle part;protein complex		DUF2013;SH3_1			9	9	9	12.6	12.6	12.6	78.237	0	10.143	446900000	12	NCK-interacting protein with SH3 domain	NCKIPSD	0	NaN	Q9NZQ3-3;Q9NZQ3;Q9NZQ3-4;Q9NZQ3-2;Q9NZQ3-5;C9JSC3;F8WCR8;H7C2K2;H7C0T9	Q9NZQ3-3;Q9NZQ3;Q9NZQ3-4;Q9NZQ3-2;Q9NZQ3-5
25.7281	25.6692	25.457	NaN	NaN	NaN		enzyme inhibitor activity;enzyme regulator activity;phosphatase inhibitor activity;phosphatase regulator activity;protein phosphatase inhibitor activity;protein phosphatase regulator activity			RPEL			4	4	4	8	8	8	68.295	0	8.771	354190000	8	Phosphatase and actin regulator;Phosphatase and actin regulator 2	PHACTR2	0	NaN	J3KP75;O75167-5;O75167-2;O75167;O75167-4;H9KVA6;F5H858	J3KP75;O75167-5;O75167-2;O75167;O75167-4
25.397	25.3318	25.4397	NaN	NaN	NaN	anaphase;biological regulation;cell cycle;cell cycle phase;cell cycle process;cell division;cellular process;chromosome segregation;mitotic anaphase;mitotic cell cycle;regulation of biological process;regulation of cellular component organization;regulation of cellular process;regulation of cytoskeleton organization;regulation of microtubule cytoskeleton organization;regulation of microtubule pol…	binding;cytoskeletal protein binding;microtubule binding;protein binding;tubulin binding	cell part;centrosome;chromosomal part;condensed chromosome outer kinetochore;cytoplasmic part;cytoskeletal part;cytosol;intracellular non-membrane-bounded organelle;intracellular organelle;intracellular organelle part;intracellular part;macromolecular complex;microtubule;microtubule organizing center;non-membrane-bounded organelle;organelle;organelle part;protein complex;spindle microtubule		DUF1395			2	2	2	13.3	13.3	13.3	29.484	0	8.6643	135620000	4	Spindle and kinetochore-associated protein 1	SKA1	0	NaN	Q96BD8;Q96BD8-2	Q96BD8;Q96BD8-2
25.3577	25.3933	25.4351	NaN	NaN	NaN								9	9	9	11.3	11.3	11.3	116.02	0	17.949	411950000	13	Uncharacterized protein KIAA0355	KIAA0355	0	NaN	O15063;A0A0G2JQ76;A0A0G2JQ84;U3KPV0	O15063
25.3692	25.3676	25.4253	NaN	NaN	NaN	alcohol metabolic process;alditol metabolic process;carbohydrate metabolic process;cellular carbohydrate metabolic process;cellular metabolic process;cellular process;glycerol metabolic process;lipid metabolic process;metabolic process;polyol metabolic process;primary metabolic process;small molecule metabolic process	binding;catalytic activity;cation binding;glycerophosphodiester phosphodiesterase activity;hydrolase activity;hydrolase activity, acting on ester bonds;ion binding;metal ion binding;phosphoric diester hydrolase activity;phosphoric ester hydrolase activity	cell part;cytoplasm;integral to membrane;intracellular part;intrinsic to membrane;membrane part		GDPD			5	5	5	20.1	20.1	20.1	36.167	0.00048216	4.7207	192430000	7	Glycerophosphodiester phosphodiesterase domain-containing protein 1	GDPD1	0	NaN	Q8N9F7;Q8N9F7-2;J3QQN7;Q8N9F7-3;J3QRR6;J3KTA9	Q8N9F7;Q8N9F7-2;J3QQN7;Q8N9F7-3
25.752	25.4509	25.4224	NaN	NaN	NaN	activation of caspase activity;activation of immune response;activation of innate immune response;anatomical structure development;anatomical structure formation involved in morphogenesis;angiogenesis;apoptosis;biological regulation;cell death;cell differentiation;cellular component assembly;cellular component disassembly;cellular component disassembly at cellular level;cellular component disasse…	catalytic activity;cysteine-type endopeptidase activity;cysteine-type peptidase activity;endopeptidase activity;hydrolase activity;peptidase activity;peptidase activity, acting on L-amino acid peptides	CD95 death-inducing signaling complex;cell body;cell part;cell projection;centrosome;cytoplasmic part;cytoskeletal part;cytosol;death-inducing signaling complex;intracellular membrane-bounded organelle;intracellular non-membrane-bounded organelle;intracellular organelle;intracellular organelle part;intracellular part;macromolecular complex;membrane;membrane part;membrane raft;membrane-bounded org…	Alzheimer's disease;Apoptosis;Chagas disease (American trypanosomiasis);Huntington's disease;ko05152;NOD-like receptor signaling pathway;p53 signaling pathway;Pathways in cancer;RIG-I-like receptor signaling pathway;Toll-like receptor signaling pathway;Toxoplasmosis;Viral myocarditis	DED;Peptidase_C14			3	3	2	14.6	14.6	11.1	23.465	0.00094817	4.3699	335400000	5	Caspase-8;Caspase-8 subunit p18;Caspase-8 subunit p10	CASP8	0	NaN	E7ETB7;E7EQ06;A0A0A0MS31;Q14790-6;Q14790-5;Q14790-8;Q14790-7;Q14790-3;Q14790-2;Q14790;Q14790-4;Q14790-9;E7EQ01;E7EVN1;H7BZM4;H7C0E2	E7ETB7;E7EQ06;A0A0A0MS31;Q14790-6;Q14790-5;Q14790-8;Q14790-7;Q14790-3;Q14790-2;Q14790;Q14790-4;Q14790-9;E7EQ01;E7EVN1
26.2827	26.3636	25.4072	NaN	NaN	NaN	biological regulation;immune response;immune system process;negative regulation of adaptive immune response;negative regulation of adaptive immune response based on somatic recombination of immune receptors built from immunoglobulin superfamily domains;negative regulation of biological process;negative regulation of cell communication;negative regulation of cellular process;negative regulation of…	binding;cytokine binding;cytokine receptor activity;growth factor binding;interleukin-1 binding;interleukin-1 receptor activity;interleukin-33 binding;interleukin-33 receptor activity;molecular transducer activity;protein binding;receptor activity;receptor signaling protein activity;signal transducer activity;signaling receptor activity;transmembrane signaling receptor activity	cell part;external side of plasma membrane;extracellular region;integral to membrane;intrinsic to membrane;membrane part;plasma membrane part		I-set;TIR			4	4	4	22	22	22	35.597	0	8.6458	518030000	12	Interleukin-1 receptor-like 1	IL1RL1	0	NaN	E9PC41;Q01638-2;Q01638;Q01638-4;Q01638-3	E9PC41;Q01638-2;Q01638;Q01638-4
26.8057	25.6115	25.4054	NaN	NaN	NaN	4-hydroxyproline metabolic process;amine metabolic process;carboxylic acid metabolic process;cellular amine metabolic process;cellular amino acid metabolic process;cellular component organization;cellular component organization at cellular level;cellular component organization or biogenesis;cellular component organization or biogenesis at cellular level;cellular ketone metabolic process;cellular …	binding;carboxylic acid binding;catalytic activity;cation binding;dioxygenase activity;ion binding;iron ion binding;L-ascorbic acid binding;metal ion binding;oxidoreductase activity;oxidoreductase activity, acting on paired donors, with incorporation or reduction of molecular oxygen;oxidoreductase activity, acting on paired donors, with incorporation or reduction of molecular oxygen, 2-oxoglutara…	cell part;cytoplasmic part;endoplasmic reticulum;endoplasmic reticulum lumen;endoplasmic reticulum part;intracellular membrane-bounded organelle;intracellular organelle;intracellular organelle lumen;intracellular organelle part;intracellular part;membrane-bounded organelle;membrane-enclosed lumen;mitochondrion;organelle;organelle lumen;organelle part	Arginine and proline metabolism	2OG-FeII_Oxy;P4Ha_N			27	1	1	56.6	3.2	3.2	61.049	0.0016616	3.3421	677600000	4	Prolyl 4-hydroxylase subunit alpha-1	P4HA1	0	NaN	P13674	P13674
25.847	25.3289	25.3993	NaN	NaN	NaN	cellular macromolecule metabolic process;cellular metabolic process;cellular nitrogen compound metabolic process;cellular process;macromolecule metabolic process;macromolecule modification;metabolic process;ncRNA metabolic process;ncRNA processing;nitrogen compound metabolic process;nucleic acid metabolic process;nucleobase-containing compound metabolic process;primary metabolic process;pseudouri…	binding;catalytic activity;intramolecular transferase activity;isomerase activity;nucleic acid binding;pseudouridine synthase activity;RNA binding			PseudoU_synth_1			4	4	4	17.2	17.2	17.2	33.232	0	5.1791	161540000	9	tRNA pseudouridine synthase-like 1	PUSL1	0	NaN	Q8N0Z8;J3KTG4;Q8N0Z8-2	Q8N0Z8
25.8131	25.3865	25.3913	NaN	NaN	NaN	cell death;cellular macromolecule metabolic process;cellular metabolic process;cellular nitrogen compound metabolic process;cellular process;cellular response to stimulus;cellular response to stress;death;DNA metabolic process;DNA repair;double-strand break repair;macromolecule metabolic process;metabolic process;nitrogen compound metabolic process;nucleic acid metabolic process;nucleic acid phos…	3'-tyrosyl-DNA phosphodiesterase activity;binding;catalytic activity;DNA binding;double-stranded DNA binding;exonuclease activity;hydrolase activity;hydrolase activity, acting on ester bonds;nuclease activity;nucleic acid binding;phosphoric diester hydrolase activity;phosphoric ester hydrolase activity;single-stranded DNA binding;structure-specific DNA binding;tyrosyl-DNA phosphodiesterase activi…	cell part;cytoplasm;intracellular membrane-bounded organelle;intracellular organelle;intracellular part;membrane-bounded organelle;nucleus;organelle		Tyr-DNA_phospho			8	8	8	17.9	17.9	17.9	68.42	0	20.843	508790000	13	Tyrosyl-DNA phosphodiesterase 1	TDP1	0	NaN	Q9NUW8;G3V2F4;E7EPD8;Q9NUW8-2;G3V2J6;G3V2U6;Q9BRS7;G3V4W8;G3V5H9;H0YJ44;G3V3Q0;G3V5F9;G3V5B8;G3V554	Q9NUW8;G3V2F4;E7EPD8;Q9NUW8-2;G3V2J6
25.6776	25.4878	25.3903	NaN	NaN	NaN	alcohol metabolic process;amine biosynthetic process;amine metabolic process;biosynthetic process;cellular amine metabolic process;cellular biogenic amine biosynthetic process;cellular biogenic amine metabolic process;cellular biosynthetic process;cellular lipid metabolic process;cellular metabolic process;cellular nitrogen compound biosynthetic process;cellular nitrogen compound metabolic proces…	binding;catalytic activity;cation binding;CDP-alcohol phosphatidyltransferase activity;diacylglycerol cholinephosphotransferase activity;ethanolaminephosphotransferase activity;ion binding;metal ion binding;phosphotransferase activity, for other substituted phosphate groups;transferase activity;transferase activity, transferring phosphorus-containing groups	cell part;cytoplasmic part;endoplasmic reticulum membrane;endoplasmic reticulum part;integral to membrane;intracellular organelle part;intracellular part;intrinsic to membrane;membrane;membrane part;nuclear membrane;nuclear part;organelle membrane;organelle part	Ether lipid metabolism;Glycerophospholipid metabolism;Phosphonate and phosphinate metabolism	CDP-OH_P_transf			3	3	3	6.7	6.7	6.7	46.553	0.0010953	4.1587	505430000	17	Choline/ethanolaminephosphotransferase 1	CEPT1	0	NaN	Q9Y6K0;A0A0C4DGS9	Q9Y6K0;A0A0C4DGS9
25.361	25.2397	25.3778	NaN	NaN	NaN	cellular macromolecule metabolic process;cellular metabolic process;cellular nitrogen compound metabolic process;cellular process;macromolecule metabolic process;macromolecule methylation;macromolecule modification;metabolic process;methylation;nitrogen compound metabolic process;nucleic acid metabolic process;nucleobase-containing compound metabolic process;one-carbon metabolic process;primary m…	binding;catalytic activity;methyltransferase activity;nucleic acid binding;RNA binding;RNA methyltransferase activity;transferase activity;transferase activity, transferring one-carbon groups	cell part;cytoplasmic part;intracellular membrane-bounded organelle;intracellular organelle;intracellular part;membrane-bounded organelle;mitochondrion;organelle		SpoU_methylase;SpoU_sub_bind			3	3	3	11.6	11.6	11.6	38.638	0.0010955	4.1727	224520000	6	rRNA methyltransferase 1, mitochondrial	MRM1	0	NaN	Q6IN84;A0A087WZC1;Q6IN84-2	Q6IN84;A0A087WZC1;Q6IN84-2
25.1786	24.971	25.371	NaN	NaN	NaN			cell part;cytoplasmic part;intracellular membrane-bounded organelle;intracellular organelle;intracellular part;membrane-bounded organelle;mitochondrion;organelle					3	3	3	14.8	14.8	14.8	29.267	0	5.7708	216140000	9	ATP synthase subunit s-like protein	ATP5SL	0	NaN	Q9NW81;Q9NW81-4;K7ESN5;Q9NW81-6;Q9NW81-3;Q9NW81-5;M0R078;M0QZP7;M0QZC4;K7EIV4;B4DFT4;Q9NW81-2	Q9NW81;Q9NW81-4;K7ESN5;Q9NW81-6;Q9NW81-3;Q9NW81-5
24.7034	25.4109	25.3627	NaN	NaN	NaN	anatomical structure formation involved in morphogenesis;anatomical structure morphogenesis;biological regulation;biosynthetic process;cellular biosynthetic process;cellular component assembly;cellular component organization;cellular component organization or biogenesis;cellular macromolecule biosynthetic process;cellular macromolecule metabolic process;cellular metabolic process;cellular nitroge…	binding;DNA binding;nucleic acid binding;single-stranded DNA binding;structure-specific DNA binding	cell part;intracellular membrane-bounded organelle;intracellular organelle;intracellular part;macromolecular complex;membrane-bounded organelle;nucleus;organelle;protein complex		SSDP			3	3	2	11.6	11.6	8.9	37.697	0.00016228	5.0127	390340000	6	Single-stranded DNA-binding protein 3	SSBP3	0	NaN	Q9BWW4-2;Q9BWW4-3;Q9BWW4;A0A087WVT6;Q5T863;D6RAC5;U3KQ46;Q9NW25;A0A087X159;P81877-2;P81877-4;P81877-5;P81877-3;P81877	Q9BWW4-2;Q9BWW4-3;Q9BWW4;A0A087WVT6
25.3394	25.6619	25.3574	NaN	NaN	NaN	anatomical structure development;biological regulation;cell surface receptor linked signaling pathway;cellular component organization;cellular component organization or biogenesis;cellular membrane organization;cellular process;cellular response to stimulus;chordate embryonic development;developmental process;embryo development;embryo development ending in birth or egg hatching;embryonic organ de…	binding;lipid binding	cell part;clathrin coat;clathrin coat of endocytic vesicle;clathrin vesicle coat;cytoplasmic part;cytoplasmic vesicle part;intracellular organelle part;intracellular part;macromolecular complex;membrane coat;membrane part;organelle part;protein complex;vesicle coat	Endocytosis	ENTH			4	4	4	15.9	15.9	15.9	44.976	0	8.4417	369510000	11	Epsin-2	EPN2	0	NaN	F6PQP6;E9PBC1;O95208-3;O95208-2;O95208;I3L2B2;O95208-5;I3L356;I3L2H1	F6PQP6;E9PBC1;O95208-3;O95208-2;O95208;I3L2B2;O95208-5
25.7757	25.8217	25.351	NaN	NaN	NaN		binding;nucleic acid binding;nucleotide binding;RNA binding			DnaJ			4	4	4	21.7	21.7	21.7	34.687	0	8.8326	212320000	10	DnaJ homolog subfamily C member 17	DNAJC17	0	NaN	Q9NVM6;S4R343;H0YLQ7;H0YK99	Q9NVM6
24.9262	25.1703	25.3345	NaN	NaN	NaN	biological regulation;regulation of ARF GTPase activity;regulation of biological process;regulation of catabolic process;regulation of catalytic activity;regulation of cellular catabolic process;regulation of cellular metabolic process;regulation of cellular process;regulation of GTP catabolic process;regulation of GTPase activity;regulation of hydrolase activity;regulation of metabolic process;r…	ARF GTPase activator activity;binding;cation binding;enzyme activator activity;enzyme regulator activity;GTPase activator activity;GTPase regulator activity;ion binding;metal ion binding;nucleoside-triphosphatase regulator activity;small GTPase regulator activity;transition metal ion binding;zinc ion binding			ArfGap			6	5	5	14.8	13.1	13.1	48.962	0	5.5707	267440000	8	Arf-GAP domain and FG repeat-containing protein 2	AGFG2	0	NaN	O95081;A0A0C4DG34;O95081-2	O95081;A0A0C4DG34;O95081-2
25.645	25.8147	25.3323	NaN	NaN	NaN	anatomical structure formation involved in morphogenesis;biological regulation;cell projection assembly;cell projection organization;cell surface receptor linked signaling pathway;cellular component assembly;cellular component assembly at cellular level;cellular component assembly involved in morphogenesis;cellular component organization;cellular component organization at cellular level;cellular …	hedgehog receptor activity;molecular transducer activity;receptor activity;signal transducer activity;signaling receptor activity;transmembrane signaling receptor activity	axoneme;cell part;cell projection part;centrosome;cilium axoneme;cilium part;cytoplasmic part;cytoskeletal part;intracellular non-membrane-bounded organelle;intracellular organelle;intracellular organelle part;intracellular part;microtubule basal body;microtubule organizing center;non-membrane-bounded organelle;organelle;organelle part		B9-C2			3	3	3	19.6	19.6	19.6	22.775	0.0010895	4.0148	64632000	4	B9 domain-containing protein 1	B9D1	0	NaN	Q9UPM9;H7C3B7;A8MTX4;A0A0B4J223;A8MYG7;Q9UPM9-2	Q9UPM9;H7C3B7;A8MTX4;A0A0B4J223;A8MYG7;Q9UPM9-2
25.5092	25.0262	25.3276	NaN	NaN	NaN	activation of immune response;activation of NF-kappaB-inducing kinase activity;activation of protein kinase activity;antigen receptor-mediated signaling pathway;B cell activation;B cell differentiation;B-1 B cell differentiation;biological regulation;cell activation;cell differentiation;cell proliferation;cell surface receptor linked signaling pathway;cellular component assembly;cellular componen…	acid-amino acid ligase activity;catalytic activity;cysteine-type endopeptidase activity;cysteine-type peptidase activity;endopeptidase activity;hydrolase activity;ligase activity;ligase activity, forming carbon-nitrogen bonds;molecular transducer activity;peptidase activity;peptidase activity, acting on L-amino acid peptides;signal transducer activity;small conjugating protein ligase activity;ubi…	CBM complex;cell part;cytoplasmic part;cytosol;intracellular membrane-bounded organelle;intracellular organelle;intracellular part;macromolecular complex;membrane;membrane-bounded organelle;nucleus;organelle;perinuclear region of cytoplasm;plasma membrane;protein complex	B cell receptor signaling pathway;ko05152;T cell receptor signaling pathway	Peptidase_C14			4	4	4	6.8	6.8	6.8	91.08	0	5.3592	287170000	3	Mucosa-associated lymphoid tissue lymphoma translocation protein 1	MALT1	0	NaN	Q9UDY8-2;Q9UDY8;K7EP42	Q9UDY8-2;Q9UDY8
25.6609	25.4632	25.3222	NaN	NaN	NaN	anion transport;biological regulation;cellular metabolic process;cellular process;establishment of localization;inorganic anion transport;ion transport;metabolic process;phosphate ion transport;phosphate-containing compound metabolic process;phosphorus metabolic process;positive regulation of biological process;positive regulation of cell communication;positive regulation of cellular process;posi…	active transmembrane transporter activity;anion transmembrane transporter activity;anion:cation symporter activity;cation transmembrane transporter activity;high affinity inorganic phosphate:sodium symporter activity;inorganic anion transmembrane transporter activity;inorganic cation transmembrane transporter activity;inorganic phosphate transmembrane transporter activity;ion transmembrane transp…	cell part;integral to membrane;integral to plasma membrane;intrinsic to membrane;intrinsic to plasma membrane;membrane;membrane part;plasma membrane part		PHO4			4	4	4	7.7	7.7	7.7	73.699	0	7.7366	541930000	7	Sodium-dependent phosphate transporter 1	SLC20A1	0	NaN	Q8WUM9;H7BZK4	Q8WUM9;H7BZK4
25.3448	25.1109	25.3215	NaN	NaN	NaN	antigen processing and presentation;antigen processing and presentation of exogenous antigen;antigen processing and presentation of exogenous peptide antigen;antigen processing and presentation of exogenous peptide antigen via MHC class II;antigen processing and presentation of peptide antigen;antigen processing and presentation of peptide antigen via MHC class II;antigen processing and presentat…	adenyl nucleotide binding;adenyl ribonucleotide binding;ATP binding;binding;catalytic activity;DNA binding;hydrolase activity;hydrolase activity, acting on acid anhydrides;hydrolase activity, acting on acid anhydrides, in phosphorus-containing anhydrides;microtubule motor activity;motor activity;nucleic acid binding;nucleoside-triphosphatase activity;nucleotide binding;purine nucleotide binding;p…	adherens junction;anchoring junction;cell junction;cell part;cell-substrate adherens junction;cell-substrate junction;chromatin;chromosomal part;cytoplasmic part;cytoskeletal part;cytosol;focal adhesion;intracellular membrane-bounded organelle;intracellular non-membrane-bounded organelle;intracellular organelle;intracellular organelle part;intracellular part;kinetochore;macromolecular complex;mem…		Kinesin			6	6	6	13.1	13.1	13.1	67.752	0	9.2749	298510000	7	Kinesin-like protein;Kinesin-like protein KIF22	KIF22	0	NaN	H3BRB3;Q14807-2;Q14807;H3BTH5	H3BRB3;Q14807-2;Q14807;H3BTH5
25.3622	25.4099	25.3158	NaN	NaN	NaN	biological regulation;cellular macromolecule metabolic process;cellular metabolic process;cellular nitrogen compound metabolic process;cellular process;cellular response to stimulus;cellular response to stress;DNA metabolic process;DNA repair;macromolecule metabolic process;metabolic process;nitrogen compound metabolic process;nucleic acid metabolic process;nucleobase-containing compound metaboli…	binding;chromatin binding;DNA binding;nucleic acid binding	cell part;cytoplasm;intracellular membrane-bounded organelle;intracellular organelle;intracellular part;membrane-bounded organelle;nucleus;organelle		TPR_2			6	6	6	17.7	17.7	17.7	48.927	0	14.015	373740000	10	Tetratricopeptide repeat protein 5	TTC5	0	NaN	Q8N0Z6;H9KV81	Q8N0Z6
24.399	25.7889	25.3057	NaN	NaN	NaN	biosynthetic process;cellular biosynthetic process;cellular macromolecule metabolic process;cellular metabolic process;cellular process;cellular protein metabolic process;macromolecule metabolic process;macromolecule modification;metabolic process;peptidyl-amino acid modification;peptidyl-diphthamide biosynthetic process from peptidyl-histidine;peptidyl-diphthamide metabolic process;peptidyl-hist…				WD40			2	2	2	5.5	5.5	5.5	50.575	0.00032305	4.8811	310590000	5	Diphthine methyltransferase	DPH7	0	NaN	Q9BTV6;A0A087X2J5	Q9BTV6;A0A087X2J5
25.7611	25.6169	25.2959	NaN	NaN	NaN	anatomical structure development;anatomical structure morphogenesis;appendage morphogenesis;atrial septum morphogenesis;biological regulation;biosynthetic process;blood vessel development;bone remodeling;cardiac septum morphogenesis;cell cycle arrest;cell cycle process;cell fate determination;cell growth;cell surface receptor linked signaling pathway;cell surface receptor linked signaling pathway…	binding;calcium ion binding;cation binding;ion binding;metal ion binding;receptor activity	cell part;cell surface;cytoplasmic part;endoplasmic reticulum membrane;endoplasmic reticulum part;extracellular region;Golgi apparatus part;Golgi membrane;integral to membrane;integral to plasma membrane;intracellular organelle part;intracellular part;intrinsic to membrane;intrinsic to plasma membrane;membrane;membrane part;nuclear part;nucleoplasm;organelle membrane;organelle part;plasma membran…	Dorso-ventral axis formation;Notch signaling pathway	Ank;Ank_2;DUF3454;EGF;EGF_CA;NOD;NODP;Notch			10	7	7	4.4	3.7	3.7	265.4	0	10.071	401020000	11	Neurogenic locus notch homolog protein 2;Notch 2 extracellular truncation;Notch 2 intracellular domain	NOTCH2	0	NaN	Q04721	Q04721
25.7303	25.2133	25.2933	NaN	NaN	NaN	behavior;biological regulation;cognition;learning or memory;long-term memory;memory;multicellular organismal process;neurological system process;regulation of biological process;regulation of cellular process;regulation of intracellular protein kinase cascade;regulation of protein kinase A signaling cascade;regulation of response to stimulus;regulation of signal transduction;regulation of signali…	acid-amino acid ligase activity;binding;catalytic activity;cation binding;enzyme binding;ion binding;kinase binding;ligase activity;ligase activity, forming carbon-nitrogen bonds;metal ion binding;protein binding;protein kinase A binding;protein kinase A catalytic subunit binding;protein kinase A regulatory subunit binding;protein kinase binding;small conjugating protein ligase activity;transitio…	cell junction;cell part;cytoplasm;cytoplasmic part;cytoskeletal part;endoplasmic reticulum membrane;endoplasmic reticulum part;Golgi apparatus part;Golgi membrane;intracellular organelle part;intracellular part;membrane;membrane part;organelle membrane;organelle part;plasma membrane;postsynaptic density;postsynaptic membrane;synapse part;synaptic membrane		zf-RING_2			7	7	7	13.4	13.4	13.4	76.09	0	17.149	408170000	14	E3 ubiquitin-protein ligase Praja-2	PJA2	0	NaN	O43164-2;O43164	O43164-2;O43164
25.1007	24.8264	25.2844	NaN	NaN	NaN	cellular process;establishment of localization;transport;vesicle-mediated transport				KxDL			3	3	3	54.1	54.1	54.1	8.6009	0	6.3351	138210000	7	KxDL motif-containing protein 1	KXD1	0	NaN	M0QXN9;M0R0B4;M0R2G3;M0R228;M0QX74;M0QXP3;M0QY77;Q9BQD3	M0QXN9;M0R0B4;M0R2G3;M0R228;M0QX74;M0QXP3;M0QY77;Q9BQD3
25.3972	25.4914	25.2833	NaN	NaN	NaN	biological adhesion;biological regulation;cell adhesion;cell surface receptor linked signaling pathway;cell-matrix adhesion;cell-substrate adhesion;cellular process;cellular response to stimulus;integrin-mediated signaling pathway;regulation of biological process;regulation of cellular process;response to stimulus;signal transduction	binding;cation binding;collagen binding;ion binding;metal ion binding;protein binding	cell part;integrin complex;macromolecular complex;membrane part;plasma membrane part;protein complex;receptor complex	Arrhythmogenic right ventricular cardiomyopathy (ARVC);Dilated cardiomyopathy;ECM-receptor interaction;Focal adhesion;Hypertrophic cardiomyopathy (HCM);Regulation of actin cytoskeleton	Integrin_alpha2;VWA			5	5	5	6.6	6.6	6.6	127.6	0	16.003	376260000	10	Integrin alpha-10	ITGA10	0	NaN	O75578;O75578-3	O75578;O75578-3
25.7532	25.0297	25.2605	NaN	NaN	NaN	biological regulation;biosynthetic process;cellular biosynthetic process;cellular macromolecule biosynthetic process;cellular macromolecule metabolic process;cellular metabolic process;cellular nitrogen compound metabolic process;cellular process;macromolecule biosynthetic process;macromolecule metabolic process;metabolic process;nitrogen compound metabolic process;nucleic acid metabolic process;…		cell part;cytoplasm;intracellular membrane-bounded organelle;intracellular organelle;intracellular part;membrane-bounded organelle;nucleus;organelle		SAM_1			6	6	6	12.8	12.8	12.8	72.413	0	20.116	385930000	10	Protein Smaug homolog 2	SAMD4B	0	NaN	A0A087WZT0;A0A087WUK6;M0QZ22;Q5PRF9;M0QY61;M0R0X3;M0QXV2	A0A087WZT0;A0A087WUK6;M0QZ22;Q5PRF9
24.7205	24.9899	25.2492	NaN	NaN	NaN	biosynthetic process;cellular biosynthetic process;cellular macromolecule biosynthetic process;cellular macromolecule metabolic process;cellular metabolic process;cellular nitrogen compound metabolic process;cellular process;macromolecule biosynthetic process;macromolecule metabolic process;metabolic process;nitrogen compound metabolic process;nucleic acid metabolic process;nucleobase-containing …	binding;DNA binding;nucleic acid binding;nucleic acid binding transcription factor activity;sequence-specific DNA binding transcription factor activity	cell part;histone methyltransferase complex;intracellular organelle part;intracellular part;macromolecular complex;methyltransferase complex;MLL1 complex;nuclear part;nucleoplasm part;organelle part;protein complex		HLH;T-box			9	9	7	3.9	3.9	3.1	331.83	0	5.5035	195510000	11	MAX gene-associated protein	MGA	0	NaN	Q8IWI9;Q8IWI9-4;Q8IWI9-3;H3BP52;H3BTF4	Q8IWI9;Q8IWI9-4;Q8IWI9-3
25.8043	25.5374	25.2476	NaN	NaN	NaN	amide biosynthetic process;amine metabolic process;anatomical structure development;arginine metabolic process;biosynthetic process;carboxylic acid metabolic process;cellular amide metabolic process;cellular amine metabolic process;cellular amino acid metabolic process;cellular biosynthetic process;cellular ketone metabolic process;cellular metabolic process;cellular nitrogen compound biosyntheti…	arginase activity;binding;catalytic activity;cation binding;hydrolase activity;hydrolase activity, acting on carbon-nitrogen (but not peptide) bonds;hydrolase activity, acting on carbon-nitrogen (but not peptide) bonds, in linear amidines;ion binding;metal ion binding	cell part;cytoplasmic part;intracellular organelle lumen;intracellular organelle part;intracellular part;membrane-enclosed lumen;mitochondrial matrix;mitochondrial part;organelle lumen;organelle part	Amoebiasis;Arginine and proline metabolism	Arginase			3	3	3	16.1	16.1	16.1	38.577	0	5.5369	153080000	3	Arginase-2, mitochondrial	ARG2	0	NaN	P78540	P78540
25.4672	24.9832	25.2441	NaN	NaN	NaN	biological regulation;biosynthetic process;cell cycle;cellular biosynthetic process;cellular component organization;cellular component organization at cellular level;cellular component organization or biogenesis;cellular component organization or biogenesis at cellular level;cellular macromolecule biosynthetic process;cellular macromolecule metabolic process;cellular membrane fusion;cellular memb…	acid-amino acid ligase activity;binding;catalytic activity;enzyme binding;GTPase binding;ligase activity;ligase activity, forming carbon-nitrogen bonds;protein binding;Rab GTPase binding;Ras GTPase binding;small conjugating protein ligase activity;small GTPase binding;ubiquitin-protein ligase activity	cell part;cytoplasmic part;endoplasmic reticulum;Golgi apparatus part;Golgi cisterna membrane;Golgi membrane;intracellular membrane-bounded organelle;intracellular organelle;intracellular organelle part;intracellular part;membrane;membrane-bounded organelle;nucleus;organelle;organelle membrane;organelle part		Ank;Ank_2;HECT			5	5	2	5.8	5.8	2.1	102.34	0.00032347	4.9183	210800000	5	E3 ubiquitin-protein ligase HACE1	HACE1	0	NaN	Q8IYU2;Q8IYU2-4;E5RHI1;E5RFX0;E3W983	Q8IYU2;Q8IYU2-4
24.8644	24.2906	25.2436	NaN	NaN	NaN	alcohol metabolic process;carbohydrate catabolic process;carbohydrate metabolic process;catabolic process;cellular carbohydrate catabolic process;cellular carbohydrate metabolic process;cellular glucan metabolic process;cellular macromolecule metabolic process;cellular metabolic process;cellular polysaccharide catabolic process;cellular polysaccharide metabolic process;cellular process;energy der…	calmodulin-dependent protein kinase activity;catalytic activity;hydrolase activity;hydrolase activity, acting on glycosyl bonds;hydrolase activity, hydrolyzing O-glycosyl compounds;kinase activity;phosphorylase kinase activity;phosphotransferase activity, alcohol group as acceptor;protein kinase activity;protein serine/threonine kinase activity;transferase activity;transferase activity, transferr…	cell part;cytoplasmic part;cytosol;intracellular part;macromolecular complex;membrane;phosphorylase kinase complex;plasma membrane;protein complex	Calcium signaling pathway;Insulin signaling pathway	Glyco_hydro_15			7	6	6	7.2	6.4	6.4	138.41	0.0015242	3.4969	317480000	7	Phosphorylase b kinase regulatory subunit alpha, liver isoform	PHKA2	0	NaN	P46019	P46019
25.1323	25.4786	25.2435	NaN	NaN	NaN	cellular component organization;cellular component organization at cellular level;cellular component organization or biogenesis;cellular component organization or biogenesis at cellular level;cellular process;cytoskeleton organization;microtubule cytoskeleton organization;microtubule-based process;multicellular organismal process;neurological system process;organelle organization;sensory percepti…	catalytic activity;hydrolase activity;structural molecule activity	cell part;cytoplasmic part;cytoskeletal part;cytosol;intracellular organelle part;intracellular part;macromolecular complex;microtubule;microtubule associated complex;organelle part;protein complex					16	13	13	6.2	5.5	5.5	331.25	0	14.259	216780000	16	Microtubule-associated protein 1A;MAP1A heavy chain;MAP1 light chain LC2	MAP1A	0	NaN	E9PGC8;P78559;P78559-2	E9PGC8;P78559;P78559-2
25.5446	25.3311	25.2411	NaN	NaN	NaN	actin cytoskeleton organization;actin filament-based process;axon guidance;biological regulation;cell surface receptor linked signaling pathway;cellular component movement;cellular component organization;cellular component organization at cellular level;cellular component organization or biogenesis;cellular component organization or biogenesis at cellular level;cellular process;cellular response …	binding;enzyme activator activity;enzyme regulator activity;G-protein-coupled receptor binding;GTPase activator activity;GTPase regulator activity;guanyl-nucleotide exchange factor activity;lipid binding;nucleoside-triphosphatase regulator activity;phospholipid binding;protein binding;Ras guanyl-nucleotide exchange factor activity;receptor binding;Rho guanyl-nucleotide exchange factor activity;sm…	cell part;cytoplasmic part;cytosol;intracellular part;membrane	ko05152;Vascular smooth muscle contraction	PDZ;RGS-like;RhoGEF			8	8	8	8.8	8.8	8.8	167.7	0	12.674	354170000	16	Rho guanine nucleotide exchange factor 11	ARHGEF11	0	NaN	O15085;O15085-2	O15085;O15085-2
27.4913	26.5064	25.2398	NaN	NaN	NaN	cellular component assembly;cellular component organization;cellular component organization or biogenesis;macromolecular complex assembly;macromolecular complex subunit organization;protein complex assembly;protein complex subunit organization		cell part;integral to membrane;integral to plasma membrane;intrinsic to membrane;intrinsic to plasma membrane;membrane part;plasma membrane part		Tetraspannin			4	4	4	31.1	31.1	31.1	15.195	0	8.3028	539150000	12	Tetraspanin;Tetraspanin-4	TSPAN4	0	NaN	E9PN41;A8MVV6;J3KQ42;O14817;E9PSH3;E9PPX8;J3KNL1	E9PN41;A8MVV6;J3KQ42;O14817;E9PSH3;E9PPX8
25.5781	25.5321	25.2388	NaN	NaN	NaN		structural molecule activity	cell part;integral to membrane;intrinsic to membrane;membrane;membrane part;plasma membrane;viral capsid;virion part		C1-set;Gag_MA			3	3	3	8.6	8.6	8.6	50.827	0.0086919	2.3005	121750000	3	Natural cytotoxicity triggering receptor 3 ligand 1	NCR3LG1	0	NaN	Q68D85	Q68D85
24.4979	25.2511	25.2284	NaN	NaN	NaN					DUF2045			2	2	2	4.9	4.9	4.9	41.728	0.0066149	2.4922	256200000	8	Uncharacterized protein KIAA0930	KIAA0930	0	NaN	Q6ICG6-3;B0QY18;B0QY16;Q6ICG6;Q6ICG6-2	Q6ICG6-3;B0QY18;B0QY16;Q6ICG6;Q6ICG6-2
25.0712	24.9035	25.2011	NaN	NaN	NaN	anatomical structure development;anatomical structure morphogenesis;apoptosis;appendage morphogenesis;biological regulation;biosynthetic process;cell death;cell differentiation;cell proliferation;cellular biosynthetic process;cellular developmental process;cellular macromolecule biosynthetic process;cellular macromolecule metabolic process;cellular metabolic process;cellular nitrogen compound met…	binding;cation binding;DNA binding;identical protein binding;ion binding;metal ion binding;nucleic acid binding;nucleic acid binding transcription factor activity;protein binding;protein dimerization activity;protein homodimerization activity;sequence-specific DNA binding transcription factor activity;transition metal ion binding;zinc ion binding	cell part;intracellular organelle part;intracellular part;nuclear body;nuclear part;nuclear speck;nucleoplasm part;organelle part	Chronic myeloid leukemia;MAPK signaling pathway;Pathways in cancer	zf-C2H2			7	7	7	7.9	7.9	7.9	118.4	0	9.3471	366300000	9	MDS1 and EVI1 complex locus protein EVI1	MECOM	0	NaN	A0A0C3SFZ7;E7EQ57;Q03112-5;Q03112-6;Q03112;Q03112-4;Q03112-3;E7EUL6;H9KVD4;H0YA13;D6RFY3;D6RDW0;Q9HAZ2-4;Q9HAZ2-2;Q9HAZ2-3;Q9HAZ2	A0A0C3SFZ7;E7EQ57;Q03112-5;Q03112-6;Q03112;Q03112-4;Q03112-3;E7EUL6;H9KVD4
25.4726	25.3966	25.1929	NaN	NaN	NaN	anatomical structure development;anatomical structure formation involved in morphogenesis;anatomical structure morphogenesis;appendage development;biological regulation;body morphogenesis;camera-type eye morphogenesis;cell part morphogenesis;cell projection morphogenesis;cell projection organization;cell surface receptor linked signaling pathway;cellular component morphogenesis;cellular component…		axoneme part;cell part;cell projection;cell projection part;cilium;cytoplasm;cytoplasmic part;cytoskeletal part;intracellular organelle part;intracellular part;intraflagellar transport particle A;macromolecular complex;microtubule basal body;microtubule organizing center;nonmotile primary cilium;organelle part;photoreceptor connecting cilium;primary cilium;protein complex		WD40			9	9	9	10.2	10.2	10.2	134.95	0	10.06	396120000	14	Intraflagellar transport protein 122 homolog	IFT122	0	NaN	Q9HBG6-3;Q9HBG6-6;Q9HBG6;Q9HBG6-5;Q9HBG6-11;Q9HBG6-10;Q9HBG6-9;Q9HBG6-4;Q9HBG6-7;Q9HBG6-8;H0Y9I6;H0Y978;D6R8Z2;H0Y9E1;H0YAG9;H0YAG6;D6RAF7;H0Y9E5;H0Y8I2;D6RIB5;H0Y9Q2	Q9HBG6-3;Q9HBG6-6;Q9HBG6;Q9HBG6-5;Q9HBG6-11;Q9HBG6-10;Q9HBG6-9;Q9HBG6-4;Q9HBG6-7;Q9HBG6-8
23.7928	25.3604	25.1927	NaN	NaN	NaN	anatomical structure development;anatomical structure formation involved in morphogenesis;cell development;cell projection assembly;cell projection organization;cellular component assembly;cellular component assembly at cellular level;cellular component assembly involved in morphogenesis;cellular component movement;cellular component organization;cellular component organization at cellular level;…	enzyme regulator activity;GTPase regulator activity;guanyl-nucleotide exchange factor activity;nucleoside-triphosphatase regulator activity	axoneme;cell part;cell projection;cell projection part;centrosome;cilium;cilium axoneme;cilium part;cytoplasmic part;cytoskeletal part;Golgi apparatus;intracellular membrane-bounded organelle;intracellular non-membrane-bounded organelle;intracellular organelle;intracellular organelle part;intracellular part;membrane-bounded organelle;microtubule organizing center;non-membrane-bounded organelle;no…		RCC1			4	4	4	6.9	6.9	6.9	83.393	0.00079126	4.3985	228840000	6	X-linked retinitis pigmentosa GTPase regulator	RPGR	0	NaN	Q92834-4;Q92834-2;Q92834;Q92834-5;Q92834-3;Q92834-6;H7C4H4	Q92834-4;Q92834-2;Q92834;Q92834-5;Q92834-3;Q92834-6
25.0707	25.6081	25.1919	NaN	NaN	NaN	biosynthetic process;cellular biosynthetic process;cellular ketone metabolic process;cellular metabolic process;cellular process;coenzyme biosynthetic process;coenzyme metabolic process;cofactor biosynthetic process;cofactor metabolic process;metabolic process;oxidoreduction coenzyme metabolic process;quinone cofactor biosynthetic process;quinone cofactor metabolic process;small molecule metaboli…	binding;catalytic activity;coenzyme binding;cofactor binding;flavin adenine dinucleotide binding;monooxygenase activity;oxidoreductase activity;oxidoreductase activity, acting on paired donors, with incorporation or reduction of molecular oxygen;oxidoreductase activity, acting on paired donors, with incorporation or reduction of molecular oxygen, NADH or NADPH as one donor, and incorporation of o…	cell part;cell projection;cytoplasmic part;Golgi apparatus;intracellular membrane-bounded organelle;intracellular organelle;intracellular part;membrane-bounded organelle;mitochondrion;organelle	Ubiquinone and other terpenoid-quinone biosynthesis	FAD_binding_3			4	4	4	9.6	9.6	9.6	50.705	0	5.6336	233580000	8	Ubiquinone biosynthesis monooxygenase COQ6, mitochondrial	COQ6	0	NaN	G3XA86;Q9Y2Z9-3;Q9Y2Z9;A0A0D9SFJ1;Q9Y2Z9-2;G3V2L5;G3V4A6;G3V434	G3XA86;Q9Y2Z9-3;Q9Y2Z9;A0A0D9SFJ1;Q9Y2Z9-2
25.8298	25.4672	25.1843	NaN	NaN	NaN	anatomical structure development;anatomical structure morphogenesis;biological regulation;blood vessel morphogenesis;cardiac atrium morphogenesis;cardiac chamber morphogenesis;cardiac septum development;cell differentiation;cell junction organization;cell morphogenesis;cell morphogenesis involved in differentiation;cell-cell junction organization;cellular component morphogenesis;cellular componen…	binding;calcium ion binding;cation binding;ion binding;metal ion binding	cell junction;cell part;cell-cell junction;external side of plasma membrane;extracellular region;integral to membrane;intrinsic to membrane;membrane part;plasma membrane part		EGF;EGF_CA			7	7	7	5.4	5.4	5.4	147.46	0.00094772	4.3456	265010000	8	Protein HEG homolog 1	HEG1	0	NaN	Q9ULI3;H7C4M4;H7C4K2;Q9ULI3-2	Q9ULI3
25.8531	24.5619	25.1834	NaN	NaN	NaN	amine biosynthetic process;amine catabolic process;amine metabolic process;aromatic amino acid family catabolic process;aromatic amino acid family metabolic process;aromatic compound catabolic process;biosynthetic process;carboxylic acid biosynthetic process;carboxylic acid catabolic process;carboxylic acid metabolic process;catabolic process;cellular amine metabolic process;cellular amino acid b…	binding;carbon-sulfur lyase activity;catalytic activity;cofactor binding;cysteine-S-conjugate beta-lyase activity;glutamine-phenylpyruvate transaminase activity;kynurenine-oxoglutarate transaminase activity;L-glutamine:pyruvate aminotransferase activity;L-phenylalanine aminotransferase activity;L-phenylalanine:pyruvate aminotransferase activity;lyase activity;pyridoxal phosphate binding;transamin…	cell part;cytoplasm;cytoplasmic part;cytosol;intracellular membrane-bounded organelle;intracellular organelle;intracellular part;membrane-bounded organelle;nucleus;organelle	Selenocompound metabolism;Tryptophan metabolism	Aminotran_1_2			4	4	4	8.1	8.1	8.1	57.668	0	5.261	318860000	6	Kynurenine--oxoglutarate transaminase 1	CCBL1	0	NaN	B7Z4W5;Q16773-2;Q16773;Q5T278	B7Z4W5;Q16773-2;Q16773
25.1758	24.8081	25.1831	NaN	NaN	NaN	biological regulation;developmental process;multicellular organismal development;multicellular organismal process;regulation of biological process;regulation of biosynthetic process;regulation of cellular biosynthetic process;regulation of cellular macromolecule biosynthetic process;regulation of cellular metabolic process;regulation of cellular process;regulation of gene expression;regulation of…	binding;DNA binding;nucleic acid binding	cell part;intracellular membrane-bounded organelle;intracellular organelle;intracellular part;membrane-bounded organelle;nucleus;organelle		BrkDBD;DDE_1;HTH_Tnp_Tc5;KRAB			4	4	4	6.1	6.1	6.1	69.443	0.005772	2.5373	291730000	5	Pogo transposable element with KRAB domain	POGK	0	NaN	Q9P215	Q9P215
25.8472	25.4655	25.1548	NaN	NaN	NaN	anatomical structure development;biological adhesion;biological regulation;biomineral tissue development;cell adhesion;cell proliferation;cellular component organization;cellular component organization at cellular level;cellular component organization or biogenesis;cellular component organization or biogenesis at cellular level;cellular macromolecule metabolic process;cellular metabolic process;c…	adenyl nucleotide binding;adenyl ribonucleotide binding;ATP binding;binding;collagen binding;nucleotide binding;protein binding;purine nucleotide binding;purine ribonucleoside triphosphate binding;purine ribonucleotide binding;ribonucleotide binding	cell part;integral to membrane;integral to plasma membrane;intrinsic to membrane;intrinsic to plasma membrane;membrane part;plasma membrane part		F5_F8_type_C;Pkinase_Tyr			9	9	9	12.3	12.3	12.3	96.735	0	12.696	444110000	12	Discoidin domain-containing receptor 2	DDR2	0	NaN	Q16832;Q5T241;H0Y570	Q16832
25.5449	25.2999	25.1536	NaN	NaN	NaN	amide transport;amine metabolic process;amine transport;amino acid transport;biotin metabolic process;biotin transport;carboxylic acid metabolic process;carboxylic acid transport;cellular amide metabolic process;cellular amine metabolic process;cellular amino acid metabolic process;cellular ketone metabolic process;cellular metabolic process;cellular modified amino acid metabolic process;cellular…	active transmembrane transporter activity;cation transmembrane transporter activity;inorganic cation transmembrane transporter activity;ion transmembrane transporter activity;metal ion transmembrane transporter activity;monovalent inorganic cation transmembrane transporter activity;secondary active transmembrane transporter activity;sodium ion transmembrane transporter activity;sodium-dependent m…	brush border membrane;cell part;cell projection membrane;cell projection part;integral to membrane;integral to plasma membrane;intrinsic to membrane;intrinsic to plasma membrane;membrane;membrane part;organelle membrane;organelle part;plasma membrane part;vesicle membrane	Vitamin digestion and absorption	SSF			5	5	5	10.6	10.6	10.6	68.641	0	10.12	338500000	17	Sodium-dependent multivitamin transporter	SLC5A6	0	NaN	Q9Y289;E7EW78;E7ENN0;E7EMX0	Q9Y289
25.3204	25.2377	25.1436	NaN	NaN	NaN		binding;lipid binding;phospholipid binding	cell part;cytoplasm;intracellular membrane-bounded organelle;intracellular organelle;intracellular part;membrane-bounded organelle;nucleus;organelle					7	7	7	12.5	12.5	12.5	86.33	0	7.5265	293570000	11	C-Maf-inducing protein	CMIP	0	NaN	Q8IY22;A0A087WY48;Q8IY22-3;Q8IY22-2;A0A087WU05;A0A087WUL1	Q8IY22;A0A087WY48;Q8IY22-3;Q8IY22-2;A0A087WU05
25.2818	25.4633	25.1398	NaN	NaN	NaN	cell cycle process;cellular component organization;cellular component organization at cellular level;cellular component organization or biogenesis;cellular component organization or biogenesis at cellular level;cellular process;cytokinesis;cytoskeleton organization;microtubule cytoskeleton organization;microtubule-based process;mitotic spindle elongation;organelle organization;spindle elongation		cell part;cytoplasm;cytoskeletal part;cytoskeleton;intracellular membrane-bounded organelle;intracellular non-membrane-bounded organelle;intracellular organelle;intracellular organelle part;intracellular part;macromolecular complex;membrane;membrane-bounded organelle;microtubule;microtubule cytoskeleton;non-membrane-bounded organelle;nucleus;organelle;organelle part;plasma membrane;protein comple…		MAP65_ASE1			5	5	5	12.6	12.6	12.6	61.388	0	8.7609	291740000	8	Protein regulator of cytokinesis 1	PRC1	0	NaN	O43663-3;O43663-4;O43663;O43663-2;H0YL53;H0YLA0;H0YM42;G3V3N7	O43663-3;O43663-4;O43663;O43663-2;H0YL53
25.6196	25.6036	25.1257	NaN	NaN	NaN	biological adhesion;cell adhesion;cell-cell adhesion;cellular process;homophilic cell adhesion	binding;calcium ion binding;cation binding;ion binding;metal ion binding	cell part;integral to membrane;intrinsic to membrane;membrane;membrane part;plasma membrane		Cadherin;Cadherin_2			5	5	5	8	8	8	97	0	11.263	408150000	12	Protocadherin-10	PCDH10	0	NaN	Q9P2E7-2;Q9P2E7	Q9P2E7-2;Q9P2E7
25.459	25.7402	25.1059	NaN	NaN	NaN	biological regulation;biosynthetic process;cell differentiation;cellular biosynthetic process;cellular component assembly;cellular component assembly at cellular level;cellular component organization;cellular component organization at cellular level;cellular component organization or biogenesis;cellular component organization or biogenesis at cellular level;cellular developmental process;cellular…	[myelin basic protein]-arginine N-methyltransferase activity;arginine N-methyltransferase activity;binding;catalytic activity;histone binding;histone methyltransferase activity;histone methyltransferase activity (H4-R3 specific);histone-arginine N-methyltransferase activity;methyltransferase activity;N-methyltransferase activity;protein binding;protein methyltransferase activity;protein-arginine …	cell part;cytoplasm;cytoplasmic part;cytosol;intracellular membrane-bounded organelle;intracellular organelle;intracellular part;membrane-bounded organelle;nucleus;organelle		PrmA			4	4	4	6.4	6.4	6.4	73.153	0	8.6873	405670000	4	Protein arginine N-methyltransferase 7	PRMT7	0	NaN	Q9NVM4-3;Q9NVM4;H3BNC0;Q9NVM4-2;Q9NVM4-4;H3BPZ8	Q9NVM4-3;Q9NVM4;H3BNC0;Q9NVM4-2;Q9NVM4-4;H3BPZ8
25.3124	24.838	25.1034	NaN	NaN	NaN		acid-amino acid ligase activity;binding;catalytic activity;cation binding;ion binding;ligase activity;ligase activity, forming carbon-nitrogen bonds;metal ion binding;small conjugating protein ligase activity;transition metal ion binding;ubiquitin-protein ligase activity;zinc ion binding			F-box			6	6	6	11.1	11.1	11.1	82.303	0	11.205	334170000	10	F-box only protein 30	FBXO30	0	NaN	Q8TB52	Q8TB52
25.078	25.3541	25.0964	NaN	NaN	NaN	biological regulation;cellular macromolecule metabolic process;cellular metabolic process;cellular process;cellular protein metabolic process;macromolecule metabolic process;macromolecule modification;metabolic process;peptidyl-amino acid modification;peptidyl-tyrosine modification;peptidyl-tyrosine phosphorylation;phosphate-containing compound metabolic process;phosphorus metabolic process;phosp…	adenyl nucleotide binding;adenyl ribonucleotide binding;ATP binding;binding;catalytic activity;kinase activity;nucleotide binding;phosphotransferase activity, alcohol group as acceptor;protein kinase activity;protein serine/threonine kinase activity;protein serine/threonine/tyrosine kinase activity;protein tyrosine kinase activity;purine nucleotide binding;purine ribonucleoside triphosphate bindi…	acrosomal vesicle;cell part;cytoplasmic membrane-bounded vesicle;cytoplasmic part;cytoplasmic vesicle;cytoskeleton;intermediate filament cytoskeleton;intracellular membrane-bounded organelle;intracellular non-membrane-bounded organelle;intracellular organelle;intracellular organelle part;intracellular part;membrane-bounded organelle;membrane-bounded vesicle;non-membrane-bounded organelle;nuclear …		Pkinase			7	7	7	19.1	19.1	19.1	56.206	0	9.598	455170000	8	Dual specificity protein kinase CLK3	CLK3	0	NaN	P49761-3;P49761-1;P49761;H3BRE4;H3BNQ5;H3BQG1;H3BRW2;H3BUL5;H3BVF8;H3BNC8	P49761-3;P49761-1;P49761;H3BRE4;H3BNQ5
25.0739	25.3269	25.0656	NaN	NaN	NaN	biological regulation;biosynthetic process;cell cycle phase;cell cycle process;cellular biosynthetic process;cellular macromolecule biosynthetic process;cellular macromolecule metabolic process;cellular metabolic process;cellular nitrogen compound metabolic process;cellular process;macromolecule biosynthetic process;macromolecule metabolic process;meiosis;metabolic process;nitrogen compound metab…	binding;cation binding;ion binding;metal ion binding;nucleic acid binding;transition metal ion binding;zinc ion binding	cell part;cytoplasm;intracellular membrane-bounded organelle;intracellular organelle;intracellular part;membrane-bounded organelle;nucleus;organelle					13	13	13	7.2	7.2	7.2	251.11	0	13.102	2898200000	19	Zinc finger protein 318	ZNF318	0	NaN	Q5VUA4;Q5VUA4-2	Q5VUA4
25.2187	24.8708	25.0637	NaN	NaN	NaN	carbohydrate metabolic process;cellular carbohydrate metabolic process;cellular macromolecule metabolic process;cellular metabolic process;cellular process;cellular protein metabolic process;glycosylation;macromolecule glycosylation;macromolecule metabolic process;macromolecule modification;metabolic process;peptidyl-amino acid modification;peptidyl-asparagine modification;post-translational prot…	acetylglucosaminyltransferase activity;alpha-1,6-mannosylglycoprotein 6-beta-N-acetylglucosaminyltransferase activity;catalytic activity;transferase activity;transferase activity, transferring glycosyl groups;transferase activity, transferring hexosyl groups;UDP-glycosyltransferase activity	cell part;cytoplasmic part;Golgi apparatus part;Golgi membrane;integral to membrane;intracellular organelle part;intracellular part;intrinsic to membrane;membrane;membrane part;organelle membrane;organelle part	N-Glycan biosynthesis				6	6	6	8.9	8.9	8.9	84.542	0	8.1772	260990000	12	Alpha-1,6-mannosylglycoprotein 6-beta-N-acetylglucosaminyltransferase A	MGAT5	0	NaN	Q09328	Q09328
25.1165	25.6142	25.033	NaN	NaN	NaN					AMMECR1			3	3	2	12.6	12.6	9.7	34.499	0.00047985	4.598	122870000	5	AMMECR1-like protein	AMMECR1L	0	NaN	Q6DCA0;Q9Y4X0-4	Q6DCA0
25.1588	25.75	25.0309	NaN	NaN	NaN					Ank;GPCR_chapero_1			7	7	7	16.1	16.1	16.1	67.618	0	9.6644	312640000	11	Ankyrin repeat domain-containing protein 13A	ANKRD13A	0	NaN	Q8IZ07;S4R3D2;H0YIN8;F8W150;S4R3U2;Q6ZTN6-2;Q6ZTN6;Q6ZTN6-3	Q8IZ07;S4R3D2;H0YIN8
24.794	25.4989	25.0242	NaN	NaN	NaN	ammon gyrus development;anatomical structure development;anatomical structure formation involved in morphogenesis;biological regulation;blood coagulation;cell surface receptor linked signaling pathway;cellular lipid metabolic process;cellular metabolic process;cellular process;cellular response to chemical stimulus;cellular response to cytokine stimulus;cellular response to organic substance;cell…	apolipoprotein binding;binding;calcium ion binding;cargo receptor activity;cation binding;ion binding;lipoprotein particle binding;lipoprotein particle receptor activity;metal ion binding;molecular transducer activity;protein binding;protein-lipid complex binding;receptor activity;reelin receptor activity;signal transducer activity;signaling receptor activity;transmembrane signaling receptor acti…	caveola;cell part;extracellular region;integral to membrane;intrinsic to membrane;membrane part;membrane raft;plasma membrane part		cEGF;Ldl_recept_a;Ldl_recept_b			5	4	4	6.2	5.3	5.3	87.959	0	5.5657	485250000	12	Low-density lipoprotein receptor-related protein 8	LRP8	0	NaN	Q14114-4;Q14114;A0A087WW84;Q14114-2;Q14114-3;E9PP15;H0YEV6;H0YEA5	Q14114-4;Q14114;A0A087WW84;Q14114-2;Q14114-3;E9PP15
25.5253	25.1771	25.0232	NaN	NaN	NaN					BACK;BTB;Kelch_1			3	3	3	7.3	7.3	7.3	56.357	0	5.8438	328020000	10	Kelch-like protein 18	KLHL18	0	NaN	O94889-2;O94889	O94889-2;O94889
25.1003	24.844	25.0153	NaN	NaN	NaN	biosynthetic process;cellular biosynthetic process;cellular lipid metabolic process;cellular macromolecule metabolic process;cellular metabolic process;cellular process;cellular protein metabolic process;dephosphorylation;glycerolipid biosynthetic process;glycerolipid metabolic process;glycerophospholipid biosynthetic process;glycerophospholipid metabolic process;lipid biosynthetic process;lipid …	binding;catalytic activity;cation binding;hydrolase activity;hydrolase activity, acting on ester bonds;inositol or phosphatidylinositol phosphatase activity;ion binding;lipid phosphatase activity;metal ion binding;phosphatase activity;phosphatidylinositol monophosphate phosphatase activity;phosphatidylinositol-3-phosphatase activity;phosphoprotein phosphatase activity;phosphoric ester hydrolase a…	cell part;cytoplasm;cytoplasmic part;cytosol;intracellular membrane-bounded organelle;intracellular organelle;intracellular part;membrane;membrane-bounded organelle;nucleus;organelle		FYVE;Myotub-related			6	6	6	6.5	6.5	6.5	129.44	0	11.772	301480000	8	Myotubularin-related protein 3	MTMR3	0	NaN	Q13615-3;Q13615-2;Q13615;G5E953;C9JLU3;J3QR65;Q9NYA4	Q13615-3;Q13615-2;Q13615;G5E953
24.7806	24.3515	25.0111	NaN	NaN	NaN	anatomical structure development;anatomical structure morphogenesis;anterior commissure morphogenesis;axon guidance;axonogenesis;biological regulation;biosynthetic process;cell differentiation;cell part morphogenesis;cell projection morphogenesis;cell projection organization;cellular biosynthetic process;cellular component morphogenesis;cellular component organization;cellular component organizat…	binding;DNA binding;nucleic acid binding;nucleic acid binding transcription factor activity;protein binding transcription factor activity;RNA polymerase II core promoter proximal region sequence-specific DNA binding transcription factor activity;RNA polymerase II core promoter proximal region sequence-specific DNA binding transcription factor activity involved in positive regulation of transcript…	axon;cell part;cell projection;cerebellar mossy fiber;intracellular membrane-bounded organelle;intracellular non-membrane-bounded organelle;intracellular organelle;intracellular organelle part;intracellular part;membrane-bounded organelle;neuron projection;non-membrane-bounded organelle;nuclear part;nucleolus;nucleus;organelle;organelle part		CTF_NFI;MH1;NfI_DNAbd_pre-N			3	2	2	8.1	5.6	5.6	50.29	0.0018102	3.3068	197630000	5	Nuclear factor 1;Nuclear factor 1 B-type	NFIB	0	NaN	A0A0A0MRX8;Q5VW27;Q5VW30;Q5VW26;O00712;O00712-4;O00712-5;U3KPY9;A0A087WXP2;Q5W0Y9;O00712-2;S4R308;K7ESG9;K7EKH0;K7EJB0;C9JWJ8;K7EN08;Q14938-6;Q14938-5;Q14938-3;Q14938-2;Q14938-4;Q14938	A0A0A0MRX8;Q5VW27;Q5VW30;Q5VW26;O00712;O00712-4;O00712-5;U3KPY9;A0A087WXP2;Q5W0Y9;O00712-2
25.0788	24.7985	24.9992	NaN	NaN	NaN	biological regulation;cellular component organization;cellular component organization at cellular level;cellular component organization or biogenesis;cellular component organization or biogenesis at cellular level;cellular process;cytoskeleton organization;developmental process;multicellular organismal development;multicellular organismal process;organelle organization;regulation of anatomical st…	binding;cation binding;DNA binding;ion binding;metal ion binding;nucleic acid binding;transition metal ion binding;zinc ion binding	cell part;intracellular membrane-bounded organelle;intracellular organelle;intracellular part;membrane-bounded organelle;nucleus;organelle		DUF3504;zf-FCS			8	7	7	7.4	6.6	6.6	141.79	0	10.162	265130000	11	Zinc finger MYM-type protein 3	ZMYM3	0	NaN	A6NHN7;A6NHB5;Q14202-2;Q14202;A6NL54;Q14202-3	A6NHN7;A6NHB5;Q14202-2;Q14202
24.8496	25.0634	24.998	NaN	NaN	NaN	aminophospholipid transport;biological regulation;cellular component organization;cellular component organization or biogenesis;cellular membrane organization;cellular process;establishment of localization;lipid translocation;lipid transport;membrane organization;organic substance transport;phospholipid translocation;phospholipid transport;regulation of biological quality;regulation of membrane l…	active transmembrane transporter activity;adenyl nucleotide binding;adenyl ribonucleotide binding;ATP binding;ATPase activity;ATPase activity, coupled;ATPase activity, coupled to movement of substances;ATPase activity, coupled to transmembrane movement of ions;ATPase activity, coupled to transmembrane movement of substances;binding;catalytic activity;cation binding;cation transmembrane transporte…	cell part;cytoplasmic part;early endosome;endoplasmic reticulum;endosomal part;endosome;endosome membrane;integral to membrane;intracellular membrane-bounded organelle;intracellular organelle;intracellular organelle part;intracellular part;intrinsic to membrane;membrane;membrane part;membrane-bounded organelle;nuclear inner membrane;nuclear membrane;nuclear part;organelle;organelle inner membrane…		E1-E2_ATPase;Hydrolase			8	5	5	7.2	5.3	5.3	134.19	0	7.1542	244250000	10	Probable phospholipid-transporting ATPase IF;Phospholipid-transporting ATPase	ATP11B	0	NaN	Q9Y2G3;H7C4W6;A0A0C4DG94;H0Y854;H0Y8C7	Q9Y2G3;H7C4W6
25.0279	24.9193	24.994	NaN	NaN	NaN	cellular macromolecule metabolic process;cellular metabolic process;cellular nitrogen compound metabolic process;cellular process;guanosine metabolic process;heterocycle metabolic process;macromolecule metabolic process;macromolecule modification;metabolic process;ncRNA metabolic process;ncRNA processing;nitrogen compound metabolic process;nucleic acid metabolic process;nucleobase-containing comp…	binding;catalytic activity;cation binding;dioxygenase activity;identical protein binding;ion binding;iron ion binding;metal ion binding;nucleic acid binding;oxidoreductase activity;oxidoreductase activity, acting on paired donors, with incorporation or reduction of molecular oxygen;oxidoreductase activity, acting on paired donors, with incorporation or reduction of molecular oxygen, 2-oxoglutarat…						3	3	3	10.8	10.8	10.8	36.547	0	5.4213	175520000	4	tRNA wybutosine-synthesizing protein 5	TYW5	0	NaN	A2RUC4;A2RUC4-2;A8KAJ9	A2RUC4;A2RUC4-2
24.5739	24.3411	24.989	NaN	NaN	NaN	biological regulation;cellular process;cellular response to stimulus;intracellular signal transduction;regulation of biological process;regulation of cellular process;response to stimulus;signal transduction	binding;cation binding;ion binding;lipid binding;metal ion binding;phospholipid binding	cell part;cytoplasm;intracellular part		DUF4206;RUN			6	6	6	6.9	6.9	6.9	117.44	0	7.099	215120000	6	Pleckstrin homology domain-containing family M member 1;Putative pleckstrin homology domain-containing family M member 1P	PLEKHM1;PLEKHM1P	0	NaN	Q9Y4G2;Q69YJ1;K7EQ68	Q9Y4G2;Q69YJ1
25.8482	25.3747	24.9856	NaN	NaN	NaN	apoptosis;biological regulation;catabolic process;cell death;cell differentiation;cellular catabolic process;cellular developmental process;cellular macromolecule catabolic process;cellular macromolecule metabolic process;cellular metabolic process;cellular process;cellular process involved in reproduction;cellular protein metabolic process;cellular response to abiotic stimulus;cellular response …	catalytic activity;endopeptidase activity;hydrolase activity;peptidase activity;peptidase activity, acting on L-amino acid peptides;serine hydrolase activity;serine-type endopeptidase activity;serine-type peptidase activity	cell part;cytoplasmic part;endoplasmic reticulum part;endoplasmic reticulum quality control compartment;integral to endoplasmic reticulum membrane;integral to membrane;integral to organelle membrane;intracellular membrane-bounded organelle;intracellular organelle;intracellular organelle part;intracellular part;intrinsic to endoplasmic reticulum membrane;intrinsic to membrane;intrinsic to organell…		Rhomboid			4	4	4	19.7	19.7	19.7	35.823	0	9.0582	144940000	7	Rhomboid-related protein 4	RHBDD1	0	NaN	Q8TEB9;B9A054;Q8TEB9-2;C9K011	Q8TEB9;B9A054;Q8TEB9-2
24.2354	24.3975	24.9825	NaN	NaN	NaN	cellular process;establishment of localization;transmembrane transport;transport		cell part;integral to membrane;intrinsic to membrane;membrane part		MFS_1			2	2	2	17.5	17.5	17.5	15.673	0.0016614	3.3368	195000000	7	Solute carrier family 43 member 3	SLC43A3	0	NaN	H0YD64;E9PS74;Q8NBI5;Q8NBI5-2	H0YD64;E9PS74;Q8NBI5;Q8NBI5-2
24.4626	24.892	24.9642	NaN	NaN	NaN	anatomical structure development;anatomical structure homeostasis;anatomical structure morphogenesis;biological regulation;bone development;chordate embryonic development;developmental process;embryo development;embryo development ending in birth or egg hatching;face morphogenesis;growth;homeostatic process;in utero embryonic development;multicellular organism growth;multicellular organismal proc…		cell part;intracellular membrane-bounded organelle;intracellular organelle;intracellular part;membrane-bounded organelle;nucleus;organelle		Ank;Ank_2			9	9	9	5	5	5	297.91	0	5.4624	271360000	12	Ankyrin repeat domain-containing protein 11	ANKRD11	0	NaN	Q6UB99;H3BVB8;Q6UB98-2;Q6UB98	Q6UB99
25.2538	24.8531	24.9438	NaN	NaN	NaN	2'-deoxyribonucleotide biosynthetic process;2'-deoxyribonucleotide metabolic process;ADP biosynthetic process;ADP metabolic process;ATP metabolic process;biological regulation;biosynthetic process;cellular biosynthetic process;cellular metabolic process;cellular nitrogen compound biosynthetic process;cellular nitrogen compound metabolic process;cellular process;cellular response to stimulus;dADP …	adenyl nucleotide binding;adenyl ribonucleotide binding;adenylate kinase activity;ATP binding;binding;cAMP-dependent protein kinase regulator activity;catalytic activity;enzyme regulator activity;kinase activity;kinase regulator activity;nucleobase-containing compound kinase activity;nucleoside kinase activity;nucleotide binding;nucleotide kinase activity;phosphotransferase activity, phosphate gr…	cell part;centrosome;cytoplasmic part;cytoskeletal part;cytosol;intracellular non-membrane-bounded organelle;intracellular organelle;intracellular organelle part;intracellular part;microtubule organizing center;non-membrane-bounded organelle;organelle;organelle part	Purine metabolism	ADK;Dpy-30			6	5	5	13.6	11.9	11.9	60.314	0	7.2985	247520000	7	Adenylate kinase isoenzyme 5	AK5	0	NaN	Q9Y6K8-3;Q9Y6K8;Q9Y6K8-2;E9PQQ8	Q9Y6K8-3;Q9Y6K8;Q9Y6K8-2
25.7847	25.5677	24.9423	NaN	NaN	NaN	anatomical structure development;biological regulation;brain development;cellular macromolecule metabolic process;cellular metabolic process;cellular nitrogen compound metabolic process;cellular process;developmental process;macromolecule metabolic process;macromolecule modification;metabolic process;ncRNA metabolic process;ncRNA processing;negative regulation of biological process;negative regul…	4 iron, 4 sulfur cluster binding;binding;catalytic activity;cation binding;enzyme binding;ion binding;iron-sulfur cluster binding;kinase binding;metal cluster binding;metal ion binding;protein binding;protein kinase binding;transferase activity	cell part;cytoplasm;intracellular part		Radical_SAM;TRAM;UPF0004			6	6	6	14.7	14.7	14.7	56.223	0	22.271	335050000	7	CDK5 regulatory subunit-associated protein 1	CDK5RAP1	0	NaN	Q96SZ6-2;Q96SZ6-3;Q96SZ6;Q96SZ6-5;Q96SZ6-6;Q96SZ6-4;H0Y721	Q96SZ6-2;Q96SZ6-3;Q96SZ6;Q96SZ6-5;Q96SZ6-6;Q96SZ6-4;H0Y721
25.4971	25.3909	24.935	NaN	NaN	NaN	anatomical structure morphogenesis;biological regulation;cell proliferation;cell surface receptor linked signaling pathway;cellular process;cellular response to stimulus;developmental process;epithelial tube morphogenesis;morphogenesis of an epithelium;multicellular organismal process;negative regulation of actin filament bundle assembly;negative regulation of biological process;negative regulati…	receptor activity	basal plasma membrane;cell part;cytoplasmic part;cytosol;integral to membrane;integral to plasma membrane;intracellular part;intrinsic to membrane;intrinsic to plasma membrane;lateral plasma membrane;membrane part;plasma membrane part		Thyroglobulin_1			5	5	5	23.2	23.2	23.2	35.709	0	8.7142	378140000	9	Tumor-associated calcium signal transducer 2	TACSTD2	0	NaN	P09758	P09758
24.4245	24.7526	24.887	NaN	NaN	NaN	activation of JUN kinase activity;activation of MAPK activity;biological regulation;cellular macromolecule metabolic process;cellular metabolic process;cellular process;cellular protein metabolic process;macromolecule metabolic process;macromolecule modification;metabolic process;phosphate-containing compound metabolic process;phosphorus metabolic process;phosphorylation;positive regulation of ca…	adenyl nucleotide binding;adenyl ribonucleotide binding;ATP binding;binding;catalytic activity;cation binding;ion binding;kinase activity;magnesium ion binding;MAP kinase kinase kinase activity;metal ion binding;molecular transducer activity;nucleotide binding;phosphotransferase activity, alcohol group as acceptor;protein kinase activity;protein serine/threonine kinase activity;purine nucleotide …		MAPK signaling pathway	DUF4071;Pkinase			4	4	4	4.5	4.5	4.5	141.65	0	5.7114	213360000	5	Mitogen-activated protein kinase kinase kinase 6	MAP3K6	0	NaN	O95382-3;O95382;H0Y894;O95382-2	O95382-3;O95382
24.6669	25.0612	24.8789	NaN	NaN	NaN					Ank_2			4	4	4	13.9	13.9	13.9	41.088	0	9.8285	385600000	7	Ankyrin repeat domain-containing protein 40	ANKRD40	0	NaN	Q6AI12	Q6AI12
24.6089	24.7646	24.8771	NaN	NaN	NaN	biological regulation;regulation of biological process;regulation of biosynthetic process;regulation of cellular biosynthetic process;regulation of cellular macromolecule biosynthetic process;regulation of cellular metabolic process;regulation of cellular process;regulation of gene expression;regulation of macromolecule biosynthetic process;regulation of macromolecule metabolic process;regulation…	binding;centromeric DNA binding;chromatin binding;DNA binding;nucleic acid binding;satellite DNA binding;sequence-specific DNA binding	cell part;chromosomal part;chromosome, centromeric region;intracellular membrane-bounded organelle;intracellular organelle;intracellular organelle part;intracellular part;membrane-bounded organelle;nucleus;organelle;organelle part		Cenp-B_dimeris;CENP-B_N;DDE_1;HTH_Tnp_Tc5			6	6	6	11.4	11.4	11.4	65.171	0	20.075	491820000	9	Major centromere autoantigen B	CENPB	0	NaN	P07199	P07199
25.2248	24.7126	24.8582	NaN	NaN	NaN	anatomical structure development;anatomical structure morphogenesis;biological regulation;biosynthetic process;branching morphogenesis of a tube;cell cycle phase;cell cycle process;cell division;cellular biosynthetic process;cellular component organization;cellular component organization at cellular level;cellular component organization or biogenesis;cellular component organization or biogenesis …		cell part;chromatin;chromosomal part;intracellular organelle part;intracellular part;nuclear chromatin;nuclear chromosome part;nuclear part;organelle part		TIMELESS;TIMELESS_C			9	9	9	8.7	8.7	8.7	138.53	0	19.368	295800000	10	Protein timeless homolog	TIMELESS	0	NaN	Q9UNS1-2;Q9UNS1	Q9UNS1-2;Q9UNS1
24.7126	24.9128	24.8571	NaN	NaN	NaN			cell part;cytoplasmic part;endoplasmic reticulum membrane;endoplasmic reticulum part;integral to membrane;intracellular organelle part;intracellular part;intrinsic to membrane;membrane;membrane part;organelle membrane;organelle part		PIP49_C			6	6	6	16.5	16.5	16.5	48.582	0	9.1904	251660000	12	Protein FAM69B	FAM69B	0	NaN	Q5VUD6;Q5VUD6-2;A0A087WVG3	Q5VUD6;Q5VUD6-2;A0A087WVG3
25.0432	25.0504	24.8024	NaN	NaN	NaN	anatomical structure homeostasis;biological regulation;biosynthetic process;cell cycle process;cellular biosynthetic process;cellular component organization;cellular component organization at cellular level;cellular component organization or biogenesis;cellular component organization or biogenesis at cellular level;cellular macromolecule biosynthetic process;cellular macromolecule metabolic proce…	binding;catalytic activity;DNA binding;DNA polymerase activity;DNA-directed DNA polymerase activity;nucleic acid binding;nucleotidyltransferase activity;transferase activity;transferase activity, transferring phosphorus-containing groups	cell part;chromosomal part;DNA polymerase complex;epsilon DNA polymerase complex;intracellular organelle part;intracellular part;macromolecular complex;nuclear chromosome part;nuclear part;nucleoplasm;organelle part;protein complex	Base excision repair;DNA replication;Nucleotide excision repair;Purine metabolism;Pyrimidine metabolism	DNA_pol_E_B;Dpoe2NT			6	6	6	19.7	19.7	19.7	56.784	0	14.982	230720000	10	DNA polymerase epsilon subunit 2	POLE2	0	NaN	P56282-3;P56282;P56282-2	P56282-3;P56282;P56282-2
24.8725	25.2142	24.8015	NaN	NaN	NaN	biological regulation;cellular component assembly;cellular component assembly at cellular level;cellular component organization;cellular component organization at cellular level;cellular component organization or biogenesis;cellular component organization or biogenesis at cellular level;cellular macromolecular complex assembly;cellular macromolecular complex subunit organization;cellular macromol…	binding;double-stranded RNA binding;nucleic acid binding;RNA binding;siRNA binding	cell part;cytoplasmic part;cytosol;intracellular membrane-bounded organelle;intracellular organelle;intracellular part;macromolecular complex;membrane-bounded organelle;nucleus;organelle;perinuclear region of cytoplasm;ribonucleoprotein complex;RNAi effector complex;RNA-induced silencing complex		dsrm			3	3	3	9	9	9	36.916	0	5.2304	253550000	7	RISC-loading complex subunit TARBP2	TARBP2	0	NaN	Q15633-2;Q15633;H3BV98;F8VSA1;F8VYK6;F8VZZ7;F8VP94;F8VYK3	Q15633-2;Q15633;H3BV98;F8VSA1
24.7291	24.7668	24.7885	NaN	NaN	NaN	biological regulation;carbohydrate metabolic process;carbohydrate transport;cell surface receptor linked signaling pathway;cellular process;cellular response to chemical stimulus;cellular response to cytokine stimulus;cellular response to organic substance;cellular response to stimulus;cytokine-mediated signaling pathway;establishment of localization;establishment of protein localization;establis…		cell part;cytoplasmic part;endoplasmic reticulum membrane;endoplasmic reticulum part;envelope;intracellular organelle part;intracellular part;macromolecular complex;membrane;membrane part;nuclear envelope;nuclear membrane;nuclear part;nuclear pore;organelle envelope;organelle membrane;organelle part;pore complex;protein complex	RNA transport				20	4	4	23.5	5.6	5.6	127.72	0.0012311	3.735	253780000	6	Nuclear envelope pore membrane protein POM 121	POM121	0	NaN	Q96HA1;Q96HA1-2;Q96HA1-3	Q96HA1;Q96HA1-2;Q96HA1-3
26.4726	25.5877	24.7643	NaN	NaN	NaN	biological regulation;cell communication;cell-cell signaling;cellular process;cellular response to stimulus;detection of abiotic stimulus;detection of external stimulus;detection of light stimulus;detection of stimulus;establishment of localization;establishment of protein localization;lipoprotein transport;multicellular organismal process;neurological system process;phototransduction;protein tra…	binding;lipid binding	cell part;centrosome;cytoplasmic part;cytoskeletal part;cytosol;intracellular non-membrane-bounded organelle;intracellular organelle;intracellular organelle part;intracellular part;microtubule organizing center;non-membrane-bounded organelle;organelle;organelle part		GMP_PDE_delta			4	3	3	20	16.2	16.2	26.962	0	8.5096	246310000	12	Protein unc-119 homolog A	UNC119	0	NaN	Q13432;K7EN86;Q13432-2;K7EJU3;C9JSK0;REV__G3V4V5;REV__Q9ULT8;REV__A0A087X2H1	Q13432;K7EN86;Q13432-2;K7EJU3;C9JSK0
24.0453	24.6955	24.7641	NaN	NaN	NaN		binding;cation binding;ion binding;metal ion binding;transition metal ion binding;zinc ion binding	cell part;chromosomal part;chromosome, centromeric region;intracellular membrane-bounded organelle;intracellular non-membrane-bounded organelle;intracellular organelle;intracellular organelle part;intracellular part;membrane-bounded organelle;midbody;non-membrane-bounded organelle;nuclear part;nucleolus;nucleus;organelle;organelle part		NOA36			3	3	3	10.6	10.6	10.6	36.201	0.00047862	4.5307	367300000	7	Zinc finger protein 330	ZNF330	0	NaN	Q9Y3S2;D6RBR7;D6R8Y9	Q9Y3S2;D6RBR7
25.1724	24.9047	24.7591	NaN	NaN	NaN								3	3	2	11.2	11.2	8.5	36.056	0.0012329	3.7804	164140000	5	GATS-like protein 2	GATSL2	0	NaN	A6NHX0	A6NHX0
24.6465	25.2681	24.7352	NaN	NaN	NaN	anatomical structure development;biological regulation;cellular component organization;cellular component organization at cellular level;cellular component organization or biogenesis;cellular component organization or biogenesis at cellular level;cellular process;developmental process;extracellular matrix organization;extracellular sequestering of receptor ligand;extracellular structure organizat…	binding;calcium ion binding;cation binding;extracellular matrix structural constituent;ion binding;metal ion binding;structural molecule activity	basement membrane;extracellular matrix part;extracellular region part;extracellular space;fibril;microfibril		cEGF;EGF_CA;TB			6	6	5	2.5	2.5	2.2	312.24	0	7.7132	209900000	9	Fibrillin-1	FBN1	0	NaN	P35555	P35555
27.2448	26.8781	24.7338	NaN	NaN	NaN	activation of protein kinase activity;activation of protein kinase B activity;anatomical structure development;anatomical structure formation involved in morphogenesis;biological adhesion;biological regulation;biomineral tissue development;biosynthetic process;blood vessel endothelial cell proliferation involved in sprouting angiogenesis;cell adhesion;cell differentiation;cell migration;cell moti…	binding;enzyme binding;enzyme regulator activity;GDP-dissociation inhibitor activity;GTPase regulator activity;integrin binding;kinase binding;nucleoside-triphosphatase regulator activity;protein binding;protein complex binding;protein kinase binding;protein transporter activity;receptor binding;small GTPase regulator activity;substrate-specific transporter activity;transporter activity	cell part;cell projection;cytoplasmic part;cytoskeleton;cytosol;intracellular membrane-bounded organelle;intracellular non-membrane-bounded organelle;intracellular organelle;intracellular part;lamellipodium;membrane;membrane-bounded organelle;non-membrane-bounded organelle;nucleus;organelle;perinuclear region of cytoplasm;plasma membrane;ruffle		ICAP-1_inte_bdg			4	4	4	27	27	27	21.782	0	7.2025	179320000	9	Integrin beta-1-binding protein 1	ITGB1BP1	0	NaN	O14713;C9JBU8;A8MPU2;O14713-2;C9IZZ8;C9J6Y2;C9J0J6;C9JZ07;G3V1A3;C9J5T5	O14713;C9JBU8;A8MPU2;O14713-2;C9IZZ8;C9J6Y2;C9J0J6;C9JZ07;G3V1A3;C9J5T5
24.7829	24.9541	24.7263	NaN	NaN	NaN	biological regulation;negative regulation of biological process;negative regulation of cell proliferation;negative regulation of cellular process;regulation of biological process;regulation of cell proliferation;regulation of cellular process		cell part;cytoplasmic part;Golgi apparatus;integral to membrane;intracellular membrane-bounded organelle;intracellular organelle;intracellular part;intrinsic to membrane;membrane part;membrane-bounded organelle;nucleus;organelle		DUF1751			5	5	5	17.4	17.4	17.4	38.197	0	5.6297	210930000	13	Transmembrane protein 115	TMEM115	0	NaN	Q12893	Q12893
24.7006	24.3087	24.717	NaN	NaN	NaN					DUF4211			11	11	11	10.8	10.8	10.8	189.97	0	18.142	258670000	15	Glutamine and serine-rich protein 1	QSER1	0	NaN	Q2KHR3;Q2KHR3-2;H0YCQ7	Q2KHR3;Q2KHR3-2
24.4942	24.6707	24.7127	NaN	NaN	NaN		adenyl nucleotide binding;adenyl ribonucleotide binding;ATP binding;binding;catalytic activity;cation binding;ion binding;kinase activity;magnesium ion binding;metal ion binding;nucleotide binding;phosphotransferase activity, alcohol group as acceptor;protein kinase activity;protein serine/threonine kinase activity;purine nucleotide binding;purine ribonucleoside triphosphate binding;purine ribonu…	cell part;cytoplasm;intracellular part		Pkinase			3	3	3	3.6	3.6	3.6	138.58	0	28.364	221700000	7	Serine/threonine-protein kinase SIK3	SIK3	0	NaN	H0Y494;J3KPC8;H0Y4E8;Q9Y2K2-3;Q9Y2K2-4;Q9Y2K2;Q9Y2K2-2	H0Y494;J3KPC8;H0Y4E8;Q9Y2K2-3;Q9Y2K2-4;Q9Y2K2
24.838	24.683	24.6899	NaN	NaN	NaN	biological regulation;cellular macromolecule metabolic process;cellular metabolic process;cellular process;cellular protein metabolic process;macromolecule metabolic process;macromolecule modification;metabolic process;negative regulation of biological process;negative regulation of biosynthetic process;negative regulation of carbohydrate metabolic process;negative regulation of cellular biosynth…	adenyl nucleotide binding;adenyl ribonucleotide binding;ATP binding;binding;catalytic activity;kinase activity;lipid binding;molecular transducer activity;nucleotide binding;phosphatidylinositol binding;phospholipid binding;phosphotransferase activity, alcohol group as acceptor;protein kinase activity;protein serine/threonine kinase activity;purine nucleotide binding;purine ribonucleoside triphos…	cell part;cytoplasmic part;Golgi apparatus;intracellular membrane-bounded organelle;intracellular organelle;intracellular part;membrane-bounded organelle;nucleus;organelle		Pkinase			6	6	6	5.1	5.1	5.1	142.93	0	10.228	244320000	11	PAS domain-containing serine/threonine-protein kinase	PASK	0	NaN	Q96RG2;Q96RG2-2;Q96RG2-4	Q96RG2;Q96RG2-2;Q96RG2-4
24.8825	24.9615	24.6685	NaN	NaN	NaN		protein transporter activity;substrate-specific transporter activity;transporter activity	cell part;cytoplasm;cytoplasmic part;cytosol;intracellular membrane-bounded organelle;intracellular organelle;intracellular organelle part;intracellular part;membrane-bounded organelle;nuclear body;nuclear part;nuclear speck;nucleoplasm part;nucleus;organelle;organelle part;PML body		EIF4E-T			4	4	4	5	5	5	108.2	0	9.1202	335120000	10	Eukaryotic translation initiation factor 4E transporter	EIF4ENIF1	0	NaN	Q9NRA8;Q9NRA8-3;B1AKL4;Q9NRA8-2;B0QYZ7	Q9NRA8;Q9NRA8-3;B1AKL4;Q9NRA8-2;B0QYZ7
24.5413	24.0043	24.6563	NaN	NaN	NaN	biological regulation;catabolic process;cell surface receptor linked signaling pathway;cellular catabolic process;cellular macromolecule catabolic process;cellular macromolecule metabolic process;cellular metabolic process;cellular nitrogen compound metabolic process;cellular process;cellular response to chemical stimulus;cellular response to cytokine stimulus;cellular response to interleukin-6;c…	binding;catalytic activity;cation binding;ion binding;metal ion binding;nucleic acid binding;nucleotidyltransferase activity;RNA uridylyltransferase activity;transferase activity;transferase activity, transferring phosphorus-containing groups;transition metal ion binding;uridylyltransferase activity;zinc ion binding	cell part;cytoplasm;intracellular non-membrane-bounded organelle;intracellular organelle;intracellular organelle part;intracellular part;non-membrane-bounded organelle;nuclear part;nucleolus;organelle;organelle part		NTP_transf_2;PAP_assoc;zf-CCHC			8	7	7	7.1	6.4	6.4	135.98	0	5.6564	1629400000	12	Terminal uridylyltransferase 4	ZCCHC11	0	NaN	E9PKY2;A0A0C4DFM7;Q5TAX3;E9PKX1;Q5TAX3-2;H0YDJ1;H0YEE8	E9PKY2;A0A0C4DFM7;Q5TAX3;E9PKX1;Q5TAX3-2
25.4493	24.7571	24.6547	NaN	NaN	NaN	biological regulation;blood coagulation;cAMP catabolic process;cAMP metabolic process;cAMP-mediated signaling;catabolic process;cell maturation;cellular catabolic process;cellular developmental process;cellular lipid metabolic process;cellular metabolic process;cellular nitrogen compound catabolic process;cellular nitrogen compound metabolic process;cellular process;cellular process involved in r…	3',5'-cyclic-AMP phosphodiesterase activity;3',5'-cyclic-nucleotide phosphodiesterase activity;adenyl nucleotide binding;adenyl ribonucleotide binding;AMP binding;binding;cAMP binding;catalytic activity;cation binding;cGMP-inhibited cyclic-nucleotide phosphodiesterase activity;cyclic nucleotide binding;cyclic-nucleotide phosphodiesterase activity;hydrolase activity;hydrolase activity, acting on e…	cell part;cytoplasmic part;cytosol;integral to membrane;intracellular part;intrinsic to membrane;membrane part	Insulin signaling pathway;Progesterone-mediated oocyte maturation;Purine metabolism	PDEase_I			6	6	6	7	7	7	124.98	0	10.712	276320000	10	cGMP-inhibited 3,5-cyclic phosphodiesterase A	PDE3A	0	NaN	Q14432	Q14432
25.3237	24.9098	24.6461	NaN	NaN	NaN	amine biosynthetic process;amine metabolic process;beta-alanine biosynthetic process;beta-alanine metabolic process;biosynthetic process;carboxylic acid biosynthetic process;carboxylic acid metabolic process;catabolic process;cellular amine metabolic process;cellular amino acid biosynthetic process;cellular amino acid metabolic process;cellular aromatic compound metabolic process;cellular biosynt…	4 iron, 4 sulfur cluster binding;binding;catalytic activity;cation binding;coenzyme binding;cofactor binding;dihydroorotate dehydrogenase activity;dihydroorotate oxidase activity;dihydropyrimidine dehydrogenase (NADP+) activity;flavin adenine dinucleotide binding;identical protein binding;ion binding;iron-sulfur cluster binding;metal cluster binding;metal ion binding;NADP binding;nucleotide bindi…	cell part;cytoplasmic part;cytosol;intracellular part	beta-Alanine metabolism;Drug metabolism - other enzymes;Pantothenate and CoA biosynthesis;Pyrimidine metabolism	DHO_dh			7	7	7	10.1	10.1	10.1	111.4	0	27.025	296710000	11	Dihydropyrimidine dehydrogenase [NADP(+)]	DPYD	0	NaN	Q12882;Q12882-2	Q12882
24.7383	24.9134	24.645	NaN	NaN	NaN	adenosine metabolic process;cellular component assembly;cellular component organization;cellular component organization at cellular level;cellular component organization or biogenesis;cellular component organization or biogenesis at cellular level;cellular macromolecule metabolic process;cellular metabolic process;cellular nitrogen compound metabolic process;cellular process;heterocycle metabolic…	catalytic activity;methyltransferase activity;RNA methyltransferase activity;S-adenosylmethionine-dependent methyltransferase activity;transferase activity;transferase activity, transferring one-carbon groups;tRNA (adenine) methyltransferase activity;tRNA (adenine-N1-)-methyltransferase activity;tRNA methyltransferase activity	cell part;cytoplasmic part;intracellular membrane-bounded organelle;intracellular organelle;intracellular part;macromolecular complex;membrane-bounded organelle;methyltransferase complex;mitochondrion;organelle;protein complex;tRNA (m1A) methyltransferase complex;tRNA methyltransferase complex		GCD14			4	4	4	9.9	9.9	9.9	52.965	0.0015195	3.434	238460000	5	tRNA (adenine(58)-N(1))-methyltransferase, mitochondrial	TRMT61B	0	NaN	Q9BVS5;H7C2E8;F8WDR2	Q9BVS5;H7C2E8
24.4842	24.2361	24.6404	NaN	NaN	NaN	alcohol metabolic process;amine biosynthetic process;amine metabolic process;biosynthetic process;cellular amine metabolic process;cellular biogenic amine biosynthetic process;cellular biogenic amine metabolic process;cellular biosynthetic process;cellular lipid metabolic process;cellular metabolic process;cellular nitrogen compound biosynthetic process;cellular nitrogen compound metabolic proces…	adenyl nucleotide binding;adenyl ribonucleotide binding;alcohol binding;amine binding;ATP binding;binding;carboxylic ester hydrolase activity;catalytic activity;cation binding;choline binding;choline kinase activity;cholinesterase activity;drug binding;ethanolamine kinase activity;hydrolase activity;hydrolase activity, acting on ester bonds;ion binding;kinase activity;molecular transducer activit…	cell part;cytoplasmic part;cytosol;intracellular part	Glycerophospholipid metabolism				3	3	3	7.1	7.1	7.1	50.154	0.00552	2.6352	159150000	4	Choline kinase alpha	CHKA	0	NaN	P35790-2;P35790;E9PM06	P35790-2;P35790
24.6439	24.4438	24.6229	NaN	NaN	NaN	acyl-CoA metabolic process;acylglycerol biosynthetic process;acylglycerol metabolic process;biological regulation;biosynthetic process;carboxylic acid biosynthetic process;carboxylic acid metabolic process;CDP-diacylglycerol biosynthetic process;CDP-diacylglycerol metabolic process;cellular biosynthetic process;cellular ketone metabolic process;cellular lipid metabolic process;cellular metabolic …	catalytic activity;glycerol-3-phosphate O-acyltransferase activity;O-acyltransferase activity;transferase activity;transferase activity, transferring acyl groups;transferase activity, transferring acyl groups other than amino-acyl groups	cell part;cytoplasmic part;integral to membrane;intracellular organelle part;intracellular part;intrinsic to membrane;membrane;membrane part;mitochondrial inner membrane;mitochondrial membrane;mitochondrial outer membrane;mitochondrial part;organelle inner membrane;organelle membrane;organelle outer membrane;organelle part;outer membrane	Glycerolipid metabolism;Glycerophospholipid metabolism	Acyltransferase			6	6	6	10.3	10.3	10.3	80.139	0	5.9207	488210000	14	Glycerol-3-phosphate acyltransferase 1, mitochondrial	GPAM	0	NaN	Q5VW52;Q9HCL2	Q5VW52;Q9HCL2
24.2361	24.4359	24.6051	NaN	NaN	NaN	biological regulation;cell cycle process;cell division;cellular component assembly;cellular component assembly at cellular level;cellular component organization;cellular component organization at cellular level;cellular component organization or biogenesis;cellular component organization or biogenesis at cellular level;cellular macromolecule metabolic process;cellular metabolic process;cellular n…	adenyl nucleotide binding;adenyl ribonucleotide binding;alpha-tubulin binding;ATP binding;ATPase activity;binding;catalytic activity;cytoskeletal protein binding;DNA binding;DNA helicase activity;helicase activity;hydrolase activity;hydrolase activity, acting on acid anhydrides;hydrolase activity, acting on acid anhydrides, in phosphorus-containing anhydrides;nucleic acid binding;nucleoside-triph…	cell part;chromatin remodeling complex;chromosomal part;cytoskeletal part;DNA helicase complex;Ino80 complex;intracellular organelle part;intracellular part;macromolecular complex;microtubule;nuclear chromosome part;nuclear part;organelle part;protein complex		DBINO;Helicase_C;SNF2_N			7	7	7	5.5	5.5	5.5	176.75	0	10.317	228660000	9	DNA helicase INO80	INO80	0	NaN	Q9ULG1;H0YMN5;A0A087X0U7	Q9ULG1;H0YMN5
24.7452	24.7323	24.5989	NaN	NaN	NaN	amine metabolic process;aminoglycan biosynthetic process;aminoglycan metabolic process;anatomical structure development;anatomical structure morphogenesis;axon guidance;biological regulation;biosynthetic process;carbohydrate biosynthetic process;carbohydrate metabolic process;cellular biosynthetic process;cellular carbohydrate biosynthetic process;cellular carbohydrate metabolic process;cellular …	acetylglucosaminyltransferase activity;binding;catalytic activity;glucuronosyl-N-acetylglucosaminyl-proteoglycan 4-alpha-N-acetylglucosaminyltransferase activity;glucuronosyltransferase activity;heparan sulfate N-acetylglucosaminyltransferase activity;identical protein binding;N-acetylglucosaminyl-proteoglycan 4-beta-glucuronosyltransferase activity;protein binding;protein dimerization activity;p…	cell part;cytoplasmic part;endoplasmic reticulum part;Golgi apparatus part;Golgi membrane;integral to endoplasmic reticulum membrane;integral to membrane;integral to organelle membrane;intracellular organelle part;intracellular part;intrinsic to endoplasmic reticulum membrane;intrinsic to membrane;intrinsic to organelle membrane;membrane;membrane part;organelle membrane;organelle part	Glycosaminoglycan biosynthesis - heparan sulfate	Exostosin;Glyco_transf_64			4	4	4	5.9	5.9	5.9	86.254	0.0011005	4.2665	196410000	3	Exostosin-1	EXT1	0	NaN	Q16394	Q16394
24.7168	24.3813	24.5889	NaN	NaN	NaN	autophagy;biological regulation;catabolic process;cell communication;cellular catabolic process;cellular component assembly;cellular component organization;cellular component organization or biogenesis;cellular metabolic process;cellular process;cellular response to external stimulus;cellular response to extracellular stimulus;cellular response to nutrient levels;cellular response to starvation;c…	binding;cation binding;enzyme binding;ion binding;kinase binding;metal ion binding;mitogen-activated protein kinase binding;protein binding;protein kinase binding;small conjugating protein binding;transition metal ion binding;ubiquitin binding;zinc ion binding	autophagic vacuole;cell part;contractile fiber part;cytoplasmic part;cytoplasmic vesicle;cytosol;endosome;intracellular membrane-bounded organelle;intracellular organelle;intracellular part;late endosome;lysosome;lytic vacuole;M band;membrane-bounded organelle;organelle;organelle part;pre-autophagosomal structure;vacuole;vesicle		PB1;ZZ			5	5	5	6.5	6.5	6.5	103.83	0.0010996	4.2366	296550000	7	Next to BRCA1 gene 1 protein	NBR1	0	NaN	Q14596-2;Q14596;B7Z5R6	Q14596-2;Q14596;B7Z5R6
24.52	24.8477	24.5843	NaN	NaN	NaN		adenyl nucleotide binding;adenyl ribonucleotide binding;ATP binding;binding;catalytic activity;hydrolase activity;hydrolase activity, acting on acid anhydrides;hydrolase activity, acting on acid anhydrides, in phosphorus-containing anhydrides;motor activity;nucleoside-triphosphatase activity;nucleotide binding;purine nucleotide binding;purine ribonucleoside triphosphate binding;purine ribonucleot…	cell part;cytoplasm;cytoplasmic part;cytoskeletal part;intracellular organelle part;intracellular part;macromolecular complex;membrane;mitochondrial membrane;mitochondrial outer membrane;mitochondrial part;myosin complex;organelle membrane;organelle outer membrane;organelle part;outer membrane;protein complex		Myosin_head			8	8	8	13.3	13.3	13.3	109.13	0	13.443	265580000	10	Unconventional myosin-XIX	MYO19	0	NaN	Q96H55;Q96H55-3;Q96H55-4;Q96H55-2;A0A087WU55;A0A087WY49;A0A087WZQ9;B4DSL5	Q96H55;Q96H55-3;Q96H55-4;Q96H55-2
24.4684	25.1327	24.5838	NaN	NaN	NaN	anatomical structure development;apoptosis;biological regulation;blood vessel development;cell cycle;cell death;cellular metabolic process;cellular process;death;developmental process;developmental process involved in reproduction;gland development;metabolic process;negative regulation of biological process;negative regulation of biosynthetic process;negative regulation of cellular biosynthetic p…	binding;DNA binding;heat shock protein binding;Hsp90 protein binding;ligand-dependent nuclear receptor activity;molecular transducer activity;nucleic acid binding;nucleic acid binding transcription factor activity;protein binding;protein dimerization activity;protein heterodimerization activity;receptor activity;regulatory region DNA binding;regulatory region nucleic acid binding;sequence-specifi…	aryl hydrocarbon receptor complex;cell part;cytoplasmic part;cytosolic aryl hydrocarbon receptor complex;cytosolic part;intracellular organelle part;intracellular part;macromolecular complex;nuclear part;nucleoplasm part;organelle part;protein complex;receptor complex;transcription factor complex		HLH;PAS;PAS_3			6	6	6	8.3	8.3	8.3	96.146	0	7.5335	210420000	9	Aryl hydrocarbon receptor	AHR	0	NaN	P35869;E5RGQ2;G3V143;E5RFG4;A9YTQ3;A9YTQ3-3;A9YTQ3-2	P35869
24.8176	25.3187	24.5777	NaN	NaN	NaN	aging;alcohol metabolic process;biological regulation;cellular process;cellular response to stimulus;cholesterol metabolic process;developmental process;ER-nucleus signaling pathway;lipid metabolic process;metabolic process;negative regulation of biological process;negative regulation of biosynthetic process;negative regulation of cholesterol biosynthetic process;negative regulation of cholestero…	binding;protein binding;unfolded protein binding	cell part;coated vesicle membrane;cytoplasmic part;cytoplasmic vesicle membrane;cytoplasmic vesicle part;endoplasmic reticulum;endoplasmic reticulum membrane;endoplasmic reticulum part;ER to Golgi transport vesicle membrane;Golgi apparatus part;Golgi membrane;integral to membrane;intracellular membrane-bounded organelle;intracellular organelle;intracellular organelle part;intracellular part;intri…		WD40			6	6	6	4.6	4.6	4.6	139.73	0.0012325	3.7706	247710000	5	Sterol regulatory element-binding protein cleavage-activating protein	SCAP	0	NaN	Q12770;Q12770-3;A0A0A0MTG6;Q12770-4;Q12770-2;D6RA39;C9JQ35	Q12770;Q12770-3;A0A0A0MTG6;Q12770-4;Q12770-2
24.5952	25.0772	24.576	NaN	NaN	NaN	cell cycle phase;cell cycle process;cell division;cellular component assembly;cellular component assembly at cellular level;cellular component organization;cellular component organization at cellular level;cellular component organization or biogenesis;cellular component organization or biogenesis at cellular level;cellular process;centrosome organization;cytoskeleton organization;microtubule cyto…	binding;enzyme binding;protein binding;thioesterase binding	cell part;centrosome;cytoplasm;cytoplasmic part;cytoskeletal part;HAUS complex;intracellular non-membrane-bounded organelle;intracellular organelle;intracellular organelle part;intracellular part;macromolecular complex;membrane;microtubule;microtubule associated complex;microtubule organizing center;non-membrane-bounded organelle;nuclear part;nucleolus;organelle;organelle part;plasma membrane;pro…					2	2	2	9.2	9.2	9.2	37.524	0.0033764	2.82	85370000	4	HAUS augmin-like complex subunit 7	HAUS7	0	NaN	Q99871-3;Q99871;Q99871-2;A6NDA1	Q99871-3;Q99871;Q99871-2;A6NDA1
24.0893	24.0494	24.5748	NaN	NaN	NaN	biological regulation;cellular component organization;cellular component organization or biogenesis;cellular membrane organization;cellular process;cellular response to stimulus;endocytosis;establishment of localization;intracellular signal transduction;membrane invagination;membrane organization;positive regulation of catalytic activity;positive regulation of GTPase activity;positive regulation …	enzyme activator activity;enzyme regulator activity;GTPase activator activity;GTPase regulator activity;guanyl-nucleotide exchange factor activity;nucleoside-triphosphatase regulator activity;Rab guanyl-nucleotide exchange factor activity;Ras guanyl-nucleotide exchange factor activity;small GTPase regulator activity	cell part;cytoplasm;intracellular part		RA;VPS9			7	7	3	10.1	10.1	3.9	100.16	0	6.578	248190000	8	Ras and Rab interactor 2	RIN2	0	NaN	Q8WYP3;Q8WYP3-2	Q8WYP3;Q8WYP3-2
24.3374	24.542	24.5638	NaN	NaN	NaN	biological regulation;positive regulation of catalytic activity;positive regulation of GTPase activity;positive regulation of hydrolase activity;positive regulation of molecular function;regulation of biological process;regulation of catabolic process;regulation of catalytic activity;regulation of cellular catabolic process;regulation of cellular metabolic process;regulation of cellular process;r…	enzyme activator activity;enzyme regulator activity;GTPase activator activity;GTPase regulator activity;nucleoside-triphosphatase regulator activity			DUF3401;PDZ;Rap_GAP			8	7	7	5.8	5.2	5.2	190.44	0	7.3798	164170000	7	Signal-induced proliferation-associated 1-like protein 2	SIPA1L2	0	NaN	Q9P2F8;Q9P2F8-2	Q9P2F8
24.6391	24.7102	24.5473	NaN	NaN	NaN	acyl-CoA metabolic process;biosynthetic process;carboxylic acid biosynthetic process;carboxylic acid metabolic process;cellular biosynthetic process;cellular ketone metabolic process;cellular lipid metabolic process;cellular metabolic process;cellular process;coenzyme metabolic process;cofactor metabolic process;fatty acid biosynthetic process;fatty acid metabolic process;lipid biosynthetic proce…	3-oxoacyl-[acyl-carrier-protein] synthase activity;catalytic activity;fatty acid synthase activity;transferase activity;transferase activity, transferring acyl groups;transferase activity, transferring acyl groups other than amino-acyl groups	cell part;cytoplasmic part;intracellular membrane-bounded organelle;intracellular organelle;intracellular part;membrane-bounded organelle;mitochondrion;organelle	Fatty acid biosynthesis	ketoacyl-synt;Ketoacyl-synt_C			4	4	3	17	17	13.6	40.034	0	16.863	348770000	7	3-oxoacyl-[acyl-carrier-protein] synthase, mitochondrial	OXSM	0	NaN	Q9NWU1-2;Q9NWU1;C9J2G3;C9JQQ2	Q9NWU1-2;Q9NWU1;C9J2G3;C9JQQ2
24.6024	24.5571	24.5311	NaN	NaN	NaN		adenyl nucleotide binding;adenyl ribonucleotide binding;ATP binding;ATPase activity;ATPase activity, coupled;ATP-dependent helicase activity;binding;catalytic activity;DNA binding;helicase activity;hydrolase activity;hydrolase activity, acting on acid anhydrides;hydrolase activity, acting on acid anhydrides, in phosphorus-containing anhydrides;nucleic acid binding;nucleoside-triphosphatase activi…	cell part;cytoplasm;intracellular membrane-bounded organelle;intracellular organelle;intracellular part;membrane-bounded organelle;nucleus;organelle	RIG-I-like receptor signaling pathway	DEAD;Helicase_C			38	5	5	60.6	15.9	15.9	73.153	0	24.626	394750000	11	ATP-dependent RNA helicase DDX3Y	DDX3Y	0	NaN	O15523;O15523-2;O15523-3;C9J081;C9J8G5	O15523;O15523-2
25.0406	24.5873	24.5294	NaN	NaN	NaN		binding;nucleotide binding	cell part;cytoplasmic part;integral to membrane;intracellular organelle part;intracellular part;intrinsic to membrane;lysosomal membrane;membrane;membrane part;organelle membrane;organelle part;vacuolar membrane;vacuolar part		DUF221			4	4	4	5.3	5.3	5.3	92.125	0.0036566	2.7563	246930000	7	CSC1-like protein 1	TMEM63A	0	NaN	O94886;X6RI56	O94886;X6RI56
24.066	24.123	24.5183	NaN	NaN	NaN	ATP metabolic process;biosynthetic process;cellular biosynthetic process;cellular metabolic process;cellular nitrogen compound biosynthetic process;cellular nitrogen compound metabolic process;cellular process;coenzyme biosynthetic process;coenzyme metabolic process;cofactor biosynthetic process;cofactor metabolic process;heterocycle biosynthetic process;heterocycle metabolic process;metabolic pr…	adenyl nucleotide binding;adenyl ribonucleotide binding;ATP binding;binding;catalytic activity;cation binding;ion binding;kinase activity;metal ion binding;NAD+ kinase activity;nucleotide binding;phosphotransferase activity, alcohol group as acceptor;purine nucleotide binding;purine ribonucleoside triphosphate binding;purine ribonucleotide binding;ribonucleotide binding;transferase activity;trans…	cell part;cytoplasmic part;cytosol;intracellular part	Nicotinate and nicotinamide metabolism	NAD_kinase			3	3	3	9	9	9	49.228	0.00016205	4.965	137920000	3	NAD kinase	NADK	0	NaN	O95544;O95544-2;A0A0A0MR98;O95544-3;J3KSP9;J3KTI3	O95544;O95544-2;A0A0A0MR98;O95544-3
24.871	24.5147	24.5002	NaN	NaN	NaN	cation transport;establishment of localization;ion transport;metal ion transport;monovalent inorganic cation transport;sodium ion transport;transport	acidic amino acid transmembrane transporter activity;active transmembrane transporter activity;alanine transmembrane transporter activity;amine transmembrane transporter activity;amino acid transmembrane transporter activity;basic amino acid transmembrane transporter activity;carboxylic acid transmembrane transporter activity;L-alanine transmembrane transporter activity;L-amino acid transmembrane…	axon;cell body;cell part;cell projection;integral to membrane;intrinsic to membrane;membrane part;neuron projection;neuronal cell body		Aa_trans			3	3	3	7.1	7.1	7.1	49.965	0.0097872	2.2491	174620000	6	Putative sodium-coupled neutral amino acid transporter 7	SLC38A7	0	NaN	Q9NVC3;H3BN87;H3BU46;H3BPV9;H3BP25;H3BMC5;Q9NVC3-2;H3BPK8	Q9NVC3;H3BN87;H3BU46;H3BPV9;H3BP25;H3BMC5;Q9NVC3-2
24.1197	23.3668	24.4817	NaN	NaN	NaN			cell part;integral to membrane;intrinsic to membrane;membrane part					3	3	3	8.2	8.2	8.2	59.659	0	5.257	153010000	4	Protein ITFG3	ITFG3	0	NaN	Q9H0X4;H7C2U8;Q9H0X4-2;C9JP72;C9J3Y6;H7C3L6;C9IYB9;C9K0C5;B4DGG1	Q9H0X4;H7C2U8;Q9H0X4-2
25.2906	24.4407	24.4699	NaN	NaN	NaN	biological regulation;cellular component organization;cellular component organization at cellular level;cellular component organization or biogenesis;cellular component organization or biogenesis at cellular level;cellular macromolecule metabolic process;cellular metabolic process;cellular process;cellular protein metabolic process;chromatin modification;chromatin organization;chromosome organiza…		Ada2/Gcn5/Ada3 transcription activator complex;cell part;cytoskeletal part;histone acetyltransferase complex;intracellular non-membrane-bounded organelle;intracellular organelle;intracellular organelle part;intracellular part;macromolecular complex;mitotic spindle;non-membrane-bounded organelle;nuclear part;nucleoplasm part;organelle;organelle part;protein complex;spindle		YEATS			9	9	9	8.8	8.8	8.8	150.78	0	13.672	286500000	10	YEATS domain-containing protein 2	YEATS2	0	NaN	Q9ULM3	Q9ULM3
24.1271	24.4791	24.4556	NaN	NaN	NaN	activation of immune response;activation of innate immune response;axon guidance;biological regulation;cell communication;cell cycle;cell surface receptor linked signaling pathway;cell-cell signaling;cellular process;cellular response to stimulus;cellular response to stress;chemotaxis;defense response;enzyme linked receptor protein signaling pathway;immune response;immune response-activating sign…	adenyl nucleotide binding;adenyl ribonucleotide binding;ATP binding;binding;caspase inhibitor activity;caspase regulator activity;catalytic activity;cation binding;cysteine-type endopeptidase inhibitor activity;endopeptidase inhibitor activity;endopeptidase regulator activity;enzyme inhibitor activity;enzyme regulator activity;ion binding;kinase activity;magnesium ion binding;metal ion binding;nu…	cell part;cytoplasm;cytoplasmic part;cytoskeletal part;cytosol;intracellular membrane-bounded organelle;intracellular non-membrane-bounded organelle;intracellular organelle;intracellular organelle part;intracellular part;membrane-bounded organelle;non-membrane-bounded organelle;nuclear part;nucleoplasm;nucleus;organelle;organelle part;spindle	Long-term potentiation;MAPK signaling pathway;mTOR signaling pathway;Neurotrophin signaling pathway;Oocyte meiosis;Progesterone-mediated oocyte maturation	Pkinase;Pkinase_C			15	6	6	23.6	11.3	11.3	81.471	0	11.997	376780000	11	Ribosomal protein S6 kinase;Ribosomal protein S6 kinase alpha-1	RPS6KA1	0	NaN	E9PGT3;Q15418-4;Q15418;Q15418-2;Q15418-3;E9PMM7;E9PAN7;Q5SVM6	E9PGT3;Q15418-4;Q15418;Q15418-2;Q15418-3
25.3099	24.593	24.4485	NaN	NaN	NaN			cell part;cytoplasmic part;cytosol;extracellular region;intracellular membrane-bounded organelle;intracellular organelle;intracellular part;membrane-bounded organelle;nucleus;organelle		C2			3	3	3	7.8	7.8	7.8	75.016	0	11.189	223530000	7	C2 domain-containing protein 2	C2CD2	0	NaN	Q9Y426-3;Q9Y426;Q9Y426-2	Q9Y426-3;Q9Y426;Q9Y426-2
24.219	24.4126	24.4353	NaN	NaN	NaN	biological regulation;biosynthetic process;cell differentiation;cellular biosynthetic process;cellular developmental process;cellular macromolecule biosynthetic process;cellular macromolecule metabolic process;cellular metabolic process;cellular nitrogen compound metabolic process;cellular process;developmental process;macromolecule biosynthetic process;macromolecule metabolic process;metabolic p…	actin binding;actin monomer binding;binding;cytoskeletal protein binding;DNA binding;nucleic acid binding;nucleic acid binding transcription factor activity;protein binding;protein binding transcription factor activity;regulatory region DNA binding;regulatory region nucleic acid binding;sequence-specific DNA binding;sequence-specific DNA binding transcription factor activity;transcription coactiv…	cell part;cytoplasm;intracellular membrane-bounded organelle;intracellular organelle;intracellular part;membrane-bounded organelle;nucleus;organelle		RPEL;SAP			4	4	4	6.5	6.5	6.5	85.075	0.00079189	4.4104	192050000	3	MKL/myocardin-like protein 1	MKL1;mkl1	0	NaN	E7ER32;A0A087X287;B0QY83;A0A087WU73;W0Z7M9;Q969V6;B0QY84	E7ER32;A0A087X287;B0QY83;A0A087WU73;W0Z7M9;Q969V6
24.63	24.613	24.422	NaN	NaN	NaN	biological regulation;blood coagulation;cell migration;cell motility;cellular component movement;cellular process;cellular response to stimulus;coagulation;hemostasis;immune system process;leukocyte migration;locomotion;multicellular organismal process;regulation of biological process;regulation of biological quality;regulation of body fluid levels;regulation of cellular process;response to stimu…	binding;binding, bridging;lipid binding;phospholipid binding;protein binding;protein binding, bridging;SH3/SH2 adaptor activity;signaling adaptor activity	cell part;cytoplasmic part;cytosol;endosomal part;endosome membrane;Golgi apparatus part;Golgi membrane;intracellular membrane-bounded organelle;intracellular organelle;intracellular organelle part;intracellular part;membrane;membrane-bounded organelle;organelle;organelle membrane;organelle part;plasma membrane		BPS;PH;RA;SH2			5	5	5	13	13	13	60.988	0	9.9435	297340000	10	Growth factor receptor-bound protein 14	GRB14	0	NaN	Q14449;Q14449-2;C9JD37	Q14449;Q14449-2
24.2612	24.7209	24.4069	NaN	NaN	NaN	carboxylic acid catabolic process;carboxylic acid metabolic process;catabolic process;cellular catabolic process;cellular ketone metabolic process;cellular lipid catabolic process;cellular lipid metabolic process;cellular metabolic process;cellular process;fatty acid beta-oxidation;fatty acid beta-oxidation using acyl-CoA dehydrogenase;fatty acid catabolic process;fatty acid metabolic process;fat…	acyl-CoA dehydrogenase activity;binding;catalytic activity;coenzyme binding;cofactor binding;flavin adenine dinucleotide binding;medium-chain-acyl-CoA dehydrogenase activity;oxidoreductase activity;oxidoreductase activity, acting on the CH-CH group of donors;transferase activity;transferase activity, transferring phosphorus-containing groups;very long-chain-acyl-CoA dehydrogenase activity	cell part;cytoplasmic part;intracellular membrane-bounded organelle;intracellular organelle;intracellular organelle part;intracellular part;membrane;membrane-bounded organelle;microbody;mitochondrial membrane;mitochondrial part;nucleus;organelle;organelle membrane;organelle part;peroxisome		Acyl-CoA_dh_1;Acyl-CoA_dh_M;Acyl-CoA_dh_N;APH			4	4	4	4.9	4.9	4.9	87.282	0.0011027	4.2954	364280000	8	Acyl-CoA dehydrogenase family member 11	ACAD11	0	NaN	Q709F0;F8WEV0;D6RDI8;Q709F0-3;Q709F0-2	Q709F0;F8WEV0;D6RDI8;Q709F0-3;Q709F0-2
24.5996	24.9235	24.4011	NaN	NaN	NaN		adenyl nucleotide binding;adenyl ribonucleotide binding;ATP binding;binding;catalytic activity;fucokinase activity;kinase activity;nucleotide binding;phosphotransferase activity, alcohol group as acceptor;purine nucleotide binding;purine ribonucleoside triphosphate binding;purine ribonucleotide binding;ribonucleotide binding;transferase activity;transferase activity, transferring phosphorus-conta…	cell part;cytoplasm;intracellular part	Amino sugar and nucleotide sugar metabolism;Fructose and mannose metabolism	Fucokinase;GHMP_kinases_C;GHMP_kinases_N			6	6	6	7.5	7.5	7.5	117.62	0	12.247	249050000	13	L-fucose kinase	FUK	0	NaN	Q8N0W3;Q8N0W3-2;J3KSP6;I3L3J1;I3L106;I3L171;I3L1X0	Q8N0W3;Q8N0W3-2;J3KSP6
23.8884	24.8634	24.3982	NaN	NaN	NaN	amine catabolic process;amine metabolic process;aspartate family amino acid catabolic process;aspartate family amino acid metabolic process;biosynthetic process;carboxylic acid catabolic process;carboxylic acid metabolic process;catabolic process;cellular amine metabolic process;cellular amino acid catabolic process;cellular amino acid metabolic process;cellular catabolic process;cellular ketone …	acetyltransferase activity;binding;C-acetyltransferase activity;C-acyltransferase activity;catalytic activity;cofactor binding;glycine C-acetyltransferase activity;pyridoxal phosphate binding;transferase activity;transferase activity, transferring acyl groups;transferase activity, transferring acyl groups other than amino-acyl groups;vitamin B6 binding;vitamin binding	cell part;cytoplasmic part;intracellular membrane-bounded organelle;intracellular organelle;intracellular part;membrane-bounded organelle;mitochondrion;nucleus;organelle	Glycine, serine and threonine metabolism	Aminotran_1_2			5	5	5	16.7	16.7	16.7	45.285	0	10.045	155690000	5	2-amino-3-ketobutyrate coenzyme A ligase, mitochondrial	GCAT	0	NaN	O75600;O75600-2;H7BZ75;F2Z340;C9IZC9	O75600;O75600-2
24.2284	24.3152	24.3564	NaN	NaN	NaN	biological regulation;biosynthetic process;catabolic process;cell cycle;cellular biosynthetic process;cellular catabolic process;cellular component organization;cellular component organization at cellular level;cellular component organization or biogenesis;cellular component organization or biogenesis at cellular level;cellular macromolecule biosynthetic process;cellular macromolecule catabolic p…	binding;catalytic activity;cation binding;cysteine-type peptidase activity;hydrolase activity;hydrolase activity, acting on ester bonds;ion binding;ligand-dependent nuclear receptor transcription coactivator activity;metal ion binding;peptidase activity;peptidase activity, acting on L-amino acid peptides;protein binding transcription factor activity;small conjugating protein-specific protease act…	cell part;histone acetyltransferase complex;intracellular organelle part;intracellular part;macromolecular complex;nuclear part;nucleoplasm part;organelle part;protein complex;SAGA complex;SAGA-type complex		UCH;zf-UBP			4	4	4	10.7	10.7	10.7	59.96	0.0015316	3.5909	218340000	5	Ubiquitin carboxyl-terminal hydrolase 22	USP22	0	NaN	Q9UPT9;Q9UPT9-2	Q9UPT9;Q9UPT9-2
24.4795	24.4794	24.3527	NaN	NaN	NaN	biological regulation;blood coagulation;cellular process;cellular response to stimulus;coagulation;hemostasis;inositol phosphate metabolic process;inositol trisphosphate metabolic process;metabolic process;multicellular organismal process;organophosphate metabolic process;regulation of biological process;regulation of biological quality;regulation of body fluid levels;regulation of cellular proce…	adenyl nucleotide binding;adenyl ribonucleotide binding;ATP binding;binding;catalytic activity;cation binding;inositol or phosphatidylinositol kinase activity;inositol tetrakisphosphate 1-kinase activity;inositol tetrakisphosphate kinase activity;inositol trisphosphate kinase activity;inositol-1,3,4-trisphosphate 5-kinase activity;inositol-1,3,4-trisphosphate 6-kinase activity;ion binding;isomera…	cell part;cytoplasmic part;cytosol;intracellular;intracellular part	Inositol phosphate metabolism;Phosphatidylinositol signaling system	Ins134_P3_kin			4	4	4	11.6	11.6	11.6	45.621	0.00048154	4.6855	229970000	6	Inositol-tetrakisphosphate 1-kinase	ITPK1	0	NaN	Q13572;Q13572-2;G3V588;G3V3C0;G3V5A3;G3V4M9	Q13572;Q13572-2;G3V588;G3V3C0;G3V5A3;G3V4M9
24.1533	24.7477	24.35	NaN	NaN	NaN	activation of signaling protein activity involved in unfolded protein response;biological regulation;biosynthetic process;cellular biosynthetic process;cellular macromolecule biosynthetic process;cellular macromolecule metabolic process;cellular metabolic process;cellular process;cellular protein metabolic process;glycoprotein biosynthetic process;glycoprotein metabolic process;heparan sulfate pr…	acetylglucosaminyltransferase activity;binding;catalytic activity;cation binding;glucuronyl-galactosyl-proteoglycan 4-alpha-N-acetylglucosaminyltransferase activity;ion binding;metal ion binding;transferase activity;transferase activity, transferring glycosyl groups;transferase activity, transferring hexosyl groups;UDP-glycosyltransferase activity	cell part;cytoplasmic part;endoplasmic reticulum membrane;endoplasmic reticulum part;integral to membrane;intracellular organelle part;intracellular part;intrinsic to endoplasmic reticulum membrane;intrinsic to membrane;intrinsic to organelle membrane;membrane;membrane part;organelle membrane;organelle part	Glycosaminoglycan biosynthesis - heparan sulfate	Exostosin;Glyco_transf_64			7	7	7	9	9	9	104.75	0	5.5072	227580000	8	Exostosin-like 3	EXTL3	0	NaN	O43909;E7ET85;H0YBJ7	O43909;E7ET85
23.9964	24.6359	24.3446	NaN	NaN	NaN	calcium ion transport;cation transport;divalent inorganic cation transport;divalent metal ion transport;establishment of localization;ion transport;metal ion transport;transport		cell part;integral to membrane;intrinsic to membrane;membrane part		Cache_1;VWA_N			4	4	4	3.8	3.8	3.8	136.71	0	5.1482	182870000	7	VWFA and cache domain-containing protein 1	CACHD1	0	NaN	A0A0A0MQY7;Q5VU97;Q5VU97-2	A0A0A0MQY7;Q5VU97;Q5VU97-2
23.9243	23.8536	24.3268	NaN	NaN	NaN	biological regulation;cellular macromolecule metabolic process;cellular metabolic process;cellular nitrogen compound metabolic process;cellular process;cellular response to chemical stimulus;cellular response to dsRNA;cellular response to organic substance;cellular response to stimulus;dsRNA fragmentation;I-kappaB kinase/NF-kappaB cascade;intracellular protein kinase cascade;intracellular signal …		cell part;cytoplasm;intracellular membrane-bounded organelle;intracellular organelle;intracellular part;membrane-bounded organelle;nucleus;organelle		FHA			4	4	4	13.4	13.4	13.4	45.777	0.00047672	4.4589	136870000	6	Smad nuclear-interacting protein 1	SNIP1	0	NaN	Q8TAD8	Q8TAD8
24.2686	24.3923	24.3156	NaN	NaN	NaN		acetyltransferase activity;catalytic activity;N-acetyltransferase activity;N-acyltransferase activity;transferase activity;transferase activity, transferring acyl groups;transferase activity, transferring acyl groups other than amino-acyl groups			Acetyltransf_1			2	2	2	13.4	13.4	13.4	24.752	0.0012342	3.7938	79038000	5	N-alpha-acetyltransferase 40	NAA40	0	NaN	Q86UY6-3;Q86UY6;F5H2C9;Q86UY6-4	Q86UY6-3;Q86UY6;F5H2C9;Q86UY6-4
25.3431	24.5133	24.3025	NaN	NaN	NaN	alcohol metabolic process;alditol metabolic process;biosynthetic process;carbohydrate metabolic process;cellular biosynthetic process;cellular carbohydrate metabolic process;cellular ketone metabolic process;cellular metabolic process;cellular process;coenzyme biosynthetic process;coenzyme metabolic process;cofactor biosynthetic process;cofactor metabolic process;glycerol metabolic process;metabo…	2-polyprenyl-6-methoxy-1,4-benzoquinone methyltransferase activity;3-demethylubiquinone-9 3-O-methyltransferase activity;catalytic activity;C-methyltransferase activity;hexaprenyldihydroxybenzoate methyltransferase activity;methyltransferase activity;O-methyltransferase activity;polyprenyldihydroxybenzoate methyltransferase activity;quinone cofactor methyltransferase activity;S-adenosylmethionine…	cell part;cytoplasmic part;intracellular organelle lumen;intracellular organelle part;intracellular part;membrane-enclosed lumen;mitochondrial matrix;mitochondrial part;organelle lumen;organelle part	Ubiquinone and other terpenoid-quinone biosynthesis	Methyltransf_11			3	3	3	13.2	13.2	13.2	34.647	0.0026938	3.1762	208600000	6	Ubiquinone biosynthesis O-methyltransferase, mitochondrial	COQ3	0	NaN	Q5T063;Q9NZJ6;F6WGP0	Q5T063;Q9NZJ6;F6WGP0
24.4099	24.3074	24.2988	NaN	NaN	NaN	anatomical structure development;biological regulation;biosynthetic process;cell development;cell migration;cell motility;cellular biosynthetic process;cellular component assembly;cellular component assembly at cellular level;cellular component movement;cellular component organization;cellular component organization at cellular level;cellular component organization or biogenesis;cellular componen…	binding;cation binding;ion binding;metal ion binding;protein binding transcription factor activity;transcription cofactor activity;transcription corepressor activity;transcription factor binding transcription factor activity;transition metal ion binding;zinc ion binding	adherens junction;anchoring junction;cell junction;cell part;cell-substrate adherens junction;cell-substrate junction;cytoplasmic mRNA processing body;cytoplasmic part;focal adhesion;intracellular membrane-bounded organelle;intracellular non-membrane-bounded organelle;intracellular organelle;intracellular part;macromolecular complex;membrane-bounded organelle;non-membrane-bounded organelle;nucleu…		LIM			3	3	3	6.5	6.5	6.5	65.534	0	5.2141	1885100000	8	LIM domain-containing protein 1	LIMD1	0	NaN	C9JRJ5;Q9UGP4	C9JRJ5;Q9UGP4
24.8414	24.4905	24.2981	NaN	NaN	NaN	biological regulation;negative regulation of activated T cell proliferation;negative regulation of biological process;negative regulation of cell activation;negative regulation of cell proliferation;negative regulation of cellular process;negative regulation of cytokine secretion;negative regulation of immune system process;negative regulation of leukocyte activation;negative regulation of leukoc…		cell part;integral to membrane;integral to plasma membrane;intrinsic to membrane;intrinsic to plasma membrane;membrane part;plasma membrane part		LRR_1;LRRNT			5	5	5	11.2	11.2	11.2	71.978	0	12.447	192540000	10	Leucine-rich repeat-containing protein 32	LRRC32	0	NaN	Q14392;C9JYU3	Q14392
24.4005	24.144	24.2905	NaN	NaN	NaN	biological regulation;biosynthetic process;cell differentiation;cellular biosynthetic process;cellular developmental process;cellular macromolecule biosynthetic process;cellular macromolecule metabolic process;cellular metabolic process;cellular nitrogen compound metabolic process;cellular process;developmental process;macromolecule biosynthetic process;macromolecule metabolic process;metabolic p…	binding;cation binding;DNA binding;ion binding;metal ion binding;nucleic acid binding;nucleic acid binding transcription factor activity;protein binding;protein binding transcription factor activity;protein dimerization activity;protein heterodimerization activity;sequence-specific DNA binding;sequence-specific DNA binding transcription factor activity;transcription cofactor activity;transcriptio…	cell part;intracellular membrane-bounded organelle;intracellular organelle;intracellular part;membrane-bounded organelle;nucleus;organelle		Homeobox			4	4	4	8.8	8.8	8.8	98.096	0	7.0625	172930000	6	Zinc fingers and homeoboxes protein 1	ZHX1	0	NaN	Q9UKY1	Q9UKY1
24.1743	24.2917	24.2865	NaN	NaN	NaN	apoptosis;biological regulation;cell cycle cytokinesis;cell cycle process;cell death;cellular process;cytokinesis;cytokinesis after mitosis;death;negative regulation of biological process;negative regulation of cellular component organization;negative regulation of cellular process;negative regulation of cytoskeleton organization;negative regulation of microtubule depolymerization;negative regula…		cell part;centrosome;cytoplasmic microtubule;cytoplasmic part;cytoskeletal part;intracellular non-membrane-bounded organelle;intracellular organelle;intracellular organelle part;intracellular part;macromolecular complex;microtubule;microtubule organizing center;non-membrane-bounded organelle;organelle;organelle part;protein complex;spindle pole					3	3	3	7.5	7.5	7.5	55.307	0.0029665	3.0342	142450000	3	Cytoskeleton-associated protein 2	CKAP2	0	NaN	Q8WWK9-4;Q8WWK9-6;Q8WWK9-5;Q8WWK9;C9J7Y4	Q8WWK9-4;Q8WWK9-6;Q8WWK9-5;Q8WWK9
25.0931	24.2551	24.2841	NaN	NaN	NaN	amine metabolic process;amino acid activation;biosynthetic process;carboxylic acid metabolic process;cellular amine metabolic process;cellular amino acid metabolic process;cellular biosynthetic process;cellular component organization;cellular component organization at cellular level;cellular component organization or biogenesis;cellular component organization or biogenesis at cellular level;cellu…	adenyl nucleotide binding;adenyl ribonucleotide binding;ATP binding;binding;carbon-nitrogen ligase activity, with glutamine as amido-N-donor;catalytic activity;glutaminyl-tRNA synthase (glutamine-hydrolyzing) activity;ligase activity;ligase activity, forming carbon-nitrogen bonds;nucleotide binding;purine nucleotide binding;purine ribonucleoside triphosphate binding;purine ribonucleotide binding;…	cell part;cytoplasmic part;glutamyl-tRNA(Gln) amidotransferase complex;intracellular membrane-bounded organelle;intracellular organelle;intracellular part;macromolecular complex;membrane-bounded organelle;mitochondrion;organelle;protein complex		Amidase			8	8	8	17.6	17.6	17.6	57.46	0	15.008	267670000	14	Glutamyl-tRNA(Gln) amidotransferase subunit A, mitochondrial	QRSL1	0	NaN	Q9H0R6;X6R772;Q9H0R6-2	Q9H0R6
24.0115	24.4589	24.2836	NaN	NaN	NaN	alcohol catabolic process;alcohol metabolic process;androgen biosynthetic process;androgen metabolic process;biological regulation;biosynthetic process;carbohydrate biosynthetic process;carbohydrate metabolic process;catabolic process;cellular biosynthetic process;cellular carbohydrate metabolic process;cellular catabolic process;cellular hormone metabolic process;cellular lipid catabolic process…	3-oxo-5-alpha-steroid 4-dehydrogenase activity;catalytic activity;cholestenone 5-alpha-reductase activity;enone reductase activity;oxidoreductase activity;oxidoreductase activity, acting on the CH-CH group of donors;oxidoreductase activity, acting on the CH-CH group of donors, NAD or NADP as acceptor;steroid dehydrogenase activity;steroid dehydrogenase activity, acting on the CH-CH group of donors	cell part;cytoplasm;cytoplasmic part;endoplasmic reticulum membrane;endoplasmic reticulum part;integral to membrane;intracellular organelle part;intracellular part;intrinsic to membrane;membrane;membrane part;organelle membrane;organelle part	Steroid hormone biosynthesis	Steroid_dh			2	2	2	6.6	6.6	6.6	36.521	0.0015352	3.6362	133720000	6	Polyprenol reductase	SRD5A3	0	NaN	Q9H8P0;H0Y9P9	Q9H8P0;H0Y9P9
24.5514	24.4904	24.278	NaN	NaN	NaN	cellular component organization;cellular component organization or biogenesis;cellular membrane organization;cellular process;endocytosis;establishment of localization;membrane invagination;membrane organization;transport;vesicle-mediated transport	binding;carbohydrate binding	cell part;integral to membrane;intrinsic to membrane;membrane part	ko05152;Phagosome	fn2;Lectin_C			3	3	3	2.4	2.4	2.4	166.67	0	7.6491	194990000	4	C-type mannose receptor 2	MRC2	0	NaN	Q9UBG0;J3QQZ6	Q9UBG0
23.82	23.7806	24.2769	NaN	NaN	NaN	anatomical structure development;biological regulation;cellular macromolecule metabolic process;cellular metabolic process;cellular process;cellular protein metabolic process;developmental process;macromolecule metabolic process;macromolecule modification;metabolic process;negative regulation of biological process;negative regulation of biosynthetic process;negative regulation of cellular biosynt…		cell part;Cul3-RING ubiquitin ligase complex;cullin-RING ubiquitin ligase complex;cytoplasm;cytoskeleton;intracellular membrane-bounded organelle;intracellular non-membrane-bounded organelle;intracellular organelle;intracellular organelle part;intracellular part;macromolecular complex;membrane-bounded organelle;non-membrane-bounded organelle;nuclear matrix;nuclear part;nucleus;organelle;organelle…		BACK;BTB;Kelch_1			3	3	3	6.6	6.6	6.6	66.129	0.0023981	3.2029	120770000	6	Ectoderm-neural cortex protein 1	ENC1	0	NaN	O14682;D6R9D7;O14682-2	O14682
24.0517	24.3743	24.2713	NaN	NaN	NaN	biological regulation;cell communication;cell-cell signaling;cellular process;cellular response to stimulus;chordate embryonic development;developmental process;embryo development;embryo development ending in birth or egg hatching;establishment of localization;establishment of protein localization;in utero embryonic development;intracellular signal transduction;protein transport;regulation of bio…	beta-amyloid binding;binding;enzyme inhibitor activity;enzyme regulator activity;protein binding	cell part;cytoplasmic part;intracellular part;membrane;perinuclear region of cytoplasm		PDZ;PID			3	3	3	5.6	5.6	5.6	61.453	0.0029864	3.122	297210000	5	Amyloid beta A4 precursor protein-binding family A member 3	APBA3	0	NaN	O96018	O96018
24.5069	24.4552	24.2386	NaN	NaN	NaN	cellular macromolecule metabolic process;cellular metabolic process;cellular nitrogen compound metabolic process;cellular process;macromolecule metabolic process;metabolic process;mRNA metabolic process;mRNA processing;nitrogen compound metabolic process;nucleic acid metabolic process;nucleobase-containing compound metabolic process;primary metabolic process;RNA metabolic process;RNA processing;R…	binding;nucleic acid binding;nucleotide binding;RNA binding	cell part;intracellular membrane-bounded organelle;intracellular organelle;intracellular part;macromolecular complex;membrane-bounded organelle;nucleus;organelle;ribonucleoprotein complex	Spliceosome	RBM1CTR;RRM_1			19	3	3	46.7	6.9	6.9	42.141	0.0024006	3.2195	175720000	5	RNA binding motif protein, X-linked-like-1	RBMXL1	0	NaN	Q96E39	Q96E39
23.9534	24.5362	24.2345	NaN	NaN	NaN	axon guidance;biological regulation;catabolic process;cell migration;cell motility;cellular catabolic process;cellular component movement;cellular component organization;cellular component organization at cellular level;cellular component organization or biogenesis;cellular component organization or biogenesis at cellular level;cellular macromolecule catabolic process;cellular macromolecule metab…	binding;catalytic activity;cation binding;cysteine-type endopeptidase activity;cysteine-type peptidase activity;endopeptidase activity;hydrolase activity;hydrolase activity, acting on ester bonds;ion binding;metal ion binding;peptidase activity;peptidase activity, acting on L-amino acid peptides;small conjugating protein-specific protease activity;thiolester hydrolase activity;transition metal io…	cell body;cell part;centrosome;cytoplasmic part;cytoplasmic ubiquitin ligase complex;cytoskeletal part;Golgi apparatus;intracellular membrane-bounded organelle;intracellular non-membrane-bounded organelle;intracellular organelle;intracellular organelle part;intracellular part;macromolecular complex;membrane-bounded organelle;microtubule organizing center;non-membrane-bounded organelle;organelle;o…		DUSP;UCH;zf-UBP			6	6	6	14.6	14.6	14.6	93.956	0	13.399	284690000	10	Ubiquitin carboxyl-terminal hydrolase 33	USP33	0	NaN	Q8TEY7-3;Q8TEY7-2;Q8TEY7;E9PLK7;E9PQP0;H0YCV3;E9PP47;H0YD08	Q8TEY7-3;Q8TEY7-2;Q8TEY7
24.308	24.0276	24.2261	NaN	NaN	NaN					Hyd_WA			4	4	4	4.1	4.1	4.1	137.94	0	9.8781	164780000	9	Tectonin beta-propeller repeat-containing protein 2	TECPR2	0	NaN	O15040-2;O15040	O15040-2;O15040
23.8401	24.2412	24.2259	NaN	NaN	NaN		adenyl nucleotide binding;adenyl ribonucleotide binding;ATP binding;binding;catalytic activity;DNA binding;helicase activity;hydrolase activity;hydrolase activity, acting on acid anhydrides;hydrolase activity, acting on acid anhydrides, in phosphorus-containing anhydrides;nucleic acid binding;nucleoside-triphosphatase activity;nucleotide binding;protein binding transcription factor activity;purin…	cell part;intracellular membrane-bounded organelle;intracellular organelle;intracellular part;membrane-bounded organelle;nucleus;organelle		Helicase_C;SNF2_N			4	4	4	3.1	3.1	3.1	162.77	0	6.0602	138030000	7	Helicase ARIP4	RAD54L2	0	NaN	Q9Y4B4;H0Y760	Q9Y4B4;H0Y760
24.6425	24.4722	24.2221	NaN	NaN	NaN	cellular macromolecule metabolic process;cellular metabolic process;cellular process;cellular protein metabolic process;macromolecule metabolic process;macromolecule modification;metabolic process;primary metabolic process;protein metabolic process;protein modification by small protein conjugation;protein modification by small protein conjugation or removal;protein modification process;protein ub…	acid-amino acid ligase activity;catalytic activity;ligase activity;ligase activity, forming carbon-nitrogen bonds;small conjugating protein ligase activity;ubiquitin-protein ligase activity	cell part;cytoplasm;intracellular;intracellular membrane-bounded organelle;intracellular organelle;intracellular part;membrane-bounded organelle;nucleus;organelle	Ubiquitin mediated proteolysis	HECT;IQ			5	5	5	5.4	5.4	5.4	123.1	0.00048333	4.8092	237360000	7	Ubiquitin-protein ligase E3B	UBE3B	0	NaN	Q7Z3V4;F5H5T5;Q7Z3V4-2;S4R3H8;F5H6D6;Q7Z3V4-3	Q7Z3V4;F5H5T5;Q7Z3V4-2
24.0649	24.2988	24.1954	NaN	NaN	NaN	actin cytoskeleton organization;actin filament-based process;actin-mediated cell contraction;actomyosin structure organization;anatomical structure development;anatomical structure morphogenesis;anterior/posterior axis specification;apical constriction;axial mesoderm morphogenesis;axis specification;biological adhesion;biological regulation;cell adhesion;cell growth;cell morphogenesis;cell morpho…		adherens junction;anchoring junction;cell junction;cell part;cell projection membrane;cell projection part;cell-substrate adherens junction;cell-substrate junction;cytoplasm;cytoskeleton;extrinsic to membrane;focal adhesion;intracellular non-membrane-bounded organelle;intracellular organelle;intracellular part;leading edge membrane;membrane part;non-membrane-bounded organelle;organelle;plasma mem…		FA;FERM_C;FERM_M;FERM_N			3	3	3	11.1	11.1	11.1	57.885	0.0012306	3.7221	152940000	7	Band 4.1-like protein 5	EPB41L5	0	NaN	Q9HCM4-2;Q9HCM4-4;Q9HCM4-3;Q9HCM4	Q9HCM4-2;Q9HCM4-4;Q9HCM4-3;Q9HCM4
24.9378	24.847	24.1703	NaN	NaN	NaN					Guanylate_cyc_2			2	2	2	8.1	8.1	8.1	33.474	0.00048263	4.7627	115810000	7	Protein GUCD1	GUCD1	0	NaN	A0A087WVD9;Q96NT3-2;Q96NT3;Q96NT3-3;B5MCF3;E7EX77;E9PGZ7	A0A087WVD9;Q96NT3-2;Q96NT3;Q96NT3-3;B5MCF3;E7EX77;E9PGZ7
26.4661	24.9712	24.1661	NaN	NaN	NaN	actin filament-based movement;actin filament-based process;actin-mediated cell contraction;actin-myosin filament sliding;adult heart development;anatomical structure development;anatomical structure morphogenesis;biological regulation;cardiac muscle tissue morphogenesis;cellular component movement;cellular process;developmental process;heart development;muscle filament sliding;muscle tissue morph…	actin-dependent ATPase activity;adenyl nucleotide binding;adenyl ribonucleotide binding;ATP binding;ATPase activity;ATPase activity, coupled;binding;catalytic activity;hydrolase activity;hydrolase activity, acting on acid anhydrides;hydrolase activity, acting on acid anhydrides, in phosphorus-containing anhydrides;microfilament motor activity;motor activity;nucleoside-triphosphatase activity;nucl…	actin filament bundle;actomyosin;adherens junction;anchoring junction;cell junction;cell part;cell-substrate adherens junction;cell-substrate junction;contractile fiber part;cytoplasmic part;cytoskeletal part;focal adhesion;intracellular non-membrane-bounded organelle;intracellular organelle;intracellular organelle part;intracellular part;macromolecular complex;muscle myosin complex;myosin comple…	Tight junction;Viral myocarditis	Myosin_head;Myosin_N;Myosin_tail_1			21	13	7	14.3	8.8	4.3	223.09	0	30.346	622860000	15	Myosin-7	MYH7	0	NaN	P12883	P12883
24.6426	24.2944	24.1493	NaN	NaN	NaN	amine metabolic process;aminoglycan catabolic process;aminoglycan metabolic process;anatomical structure morphogenesis;biological adhesion;carbohydrate catabolic process;carbohydrate metabolic process;catabolic process;cell adhesion;cell-matrix adhesion;cell-substrate adhesion;cellular component movement;cellular process;developmental process;establishment of localization;glycosaminoglycan catabo…	binding;carbohydrate binding;glycosaminoglycan binding;hyaluronic acid binding;molecular transducer activity;pattern binding;polysaccharide binding;receptor activity;signal transducer activity;signaling receptor activity;transmembrane signaling receptor activity	cell part;integral to membrane;integral to plasma membrane;intrinsic to membrane;intrinsic to plasma membrane;membrane part;plasma membrane part		Xlink			2	2	2	5.6	5.6	5.6	35.213	0.0097789	2.2366	154320000	4	Lymphatic vessel endothelial hyaluronic acid receptor 1	LYVE1	0	NaN	Q9Y5Y7	Q9Y5Y7
24.7549	24.8706	24.0879	NaN	NaN	NaN	biological regulation;cell chemotaxis;cell migration;cell motility;cellular component movement;cellular macromolecule metabolic process;cellular metabolic process;cellular process;cellular protein metabolic process;cellular response to chemical stimulus;cellular response to stimulus;chemotaxis;dendritic cell chemotaxis;immune system process;leukocyte chemotaxis;leukocyte migration;locomotion;macr…	adenyl nucleotide binding;adenyl ribonucleotide binding;ATP binding;binding;calcium activated cation channel activity;calcium channel activity;cation channel activity;cation transmembrane transporter activity;channel activity;ion channel activity;ion transmembrane transporter activity;nucleotide binding;passive transmembrane transporter activity;purine nucleotide binding;purine ribonucleoside tri…	cell part;cytoplasmic part;endoplasmic reticulum;Golgi apparatus;integral to membrane;intracellular membrane-bounded organelle;intracellular organelle;intracellular part;intrinsic to membrane;membrane;membrane part;membrane-bounded organelle;organelle;plasma membrane		Ion_trans			10	10	10	14.3	14.3	14.3	115.56	0	17.865	310550000	19	Transient receptor potential cation channel subfamily M member 4	TRPM4	0	NaN	Q8TD43-2;Q8TD43;Q8TD43-3	Q8TD43-2;Q8TD43;Q8TD43-3
24.5276	24.0342	24.0768	NaN	NaN	NaN					DUF4196;DUF4211			2	2	2	6.2	6.2	6.2	64.001	0	6.1977	143750000	3	Coiled-coil domain-containing protein 82	CCDC82	0	NaN	Q8N4S0;F5H777;Q8N4S0-2	Q8N4S0;F5H777;Q8N4S0-2
24.1318	23.9521	24.0737	NaN	NaN	NaN			cell part;integral to membrane;intrinsic to membrane;membrane part		Pecanex_C			4	4	4	2.9	2.9	2.9	222.04	0.00016215	4.9848	129970000	6	Pecanex-like protein 3	PCNXL3	0	NaN	Q9H6A9;Q9H6A9-3;Q9H6A9-2	Q9H6A9;Q9H6A9-3;Q9H6A9-2
24.1578	24.5445	24.0347	NaN	NaN	NaN	cellular process;endosome transport;establishment of localization;establishment of localization in cell;establishment of protein localization;intracellular transport;protein transport;transport;vesicle-mediated transport		AP-type membrane coat adaptor complex;cell part;cytoplasmic part;intracellular part;macromolecular complex;membrane part;protein complex					6	6	6	9	9	9	93.948	0	8.7885	170810000	9	AP-5 complex subunit beta-1	AP5B1	0	NaN	Q2VPB7	Q2VPB7
24.1592	24.2898	24.0306	NaN	NaN	NaN	biological regulation;biosynthetic process;cellular biosynthetic process;cellular component organization;cellular component organization at cellular level;cellular component organization or biogenesis;cellular component organization or biogenesis at cellular level;cellular macromolecule biosynthetic process;cellular macromolecule metabolic process;cellular metabolic process;cellular nitrogen comp…	adenyl nucleotide binding;adenyl ribonucleotide binding;ATP binding;ATPase activity;binding;catalytic activity;cation binding;DNA binding;helicase activity;hydrolase activity;hydrolase activity, acting on acid anhydrides;hydrolase activity, acting on acid anhydrides, in phosphorus-containing anhydrides;ion binding;ligase activity;metal ion binding;nucleic acid binding;nucleoside-triphosphatase ac…	cell part;intracellular membrane-bounded organelle;intracellular organelle;intracellular part;membrane-bounded organelle;nucleus;organelle		Helicase_C;HIRAN;SNF2_N			5	5	5	6.9	6.9	6.9	113.86	0	12.542	151350000	7	Helicase-like transcription factor	HLTF	0	NaN	A0A0C4DGA6;Q14527;Q14527-2;H7C5K0	A0A0C4DGA6;Q14527;Q14527-2
23.9876	24.1224	24.0206	NaN	NaN	NaN	biological regulation;biosynthetic process;cellular biosynthetic process;cellular macromolecule biosynthetic process;cellular macromolecule metabolic process;cellular metabolic process;cellular nitrogen compound metabolic process;cellular process;macromolecule biosynthetic process;macromolecule metabolic process;metabolic process;negative regulation of biological process;negative regulation of bi…	binding;DNA binding;nucleic acid binding;regulatory region DNA binding;regulatory region nucleic acid binding;transcription regulatory region DNA binding	cell part;cytoplasmic part;intracellular membrane-bounded organelle;intracellular organelle;intracellular part;membrane-bounded organelle;mitochondrion;organelle		mTERF			7	7	7	22.3	22.3	22.3	47.971	0.0010828	3.8723	220920000	8	Transcription termination factor 3, mitochondrial	MTERF3	0	NaN	Q96E29;E5RIK9;Q96E29-3;Q96E29-2;E5RI75;E5RIY4	Q96E29;E5RIK9;Q96E29-3;Q96E29-2
23.5909	23.5363	23.997	NaN	NaN	NaN	biological regulation;biosynthetic process;cellular biosynthetic process;cellular macromolecule biosynthetic process;cellular macromolecule metabolic process;cellular metabolic process;cellular nitrogen compound metabolic process;cellular process;establishment of localization;establishment of localization in cell;intracellular transport;macromolecule biosynthetic process;macromolecule metabolic p…	binding;DNA binding;nucleic acid binding	cell part;cytoplasmic part;intracellular membrane-bounded organelle;intracellular organelle;intracellular organelle part;intracellular part;membrane;membrane-bounded organelle;mitochondrial membrane;mitochondrial outer membrane;mitochondrial part;nucleus;organelle;organelle membrane;organelle outer membrane;organelle part;outer membrane		HLH			3	3	3	5.8	5.8	5.8	101.18	0.00016192	4.9557	116680000	3	MLX-interacting protein	MLXIP	0	NaN	Q9HAP2;Q9HAP2-4;Q9HAP2-2;Q9HAP2-3;F5H0V4;A0A0G2JR68;Q9HAP2-5	Q9HAP2;Q9HAP2-4;Q9HAP2-2;Q9HAP2-3
23.8043	23.7497	23.992	NaN	NaN	NaN	biological regulation;cellular process;cellular response to stimulus;negative regulation of biological process;negative regulation of cell proliferation;negative regulation of cellular process;regulation of biological process;regulation of cell proliferation;regulation of cellular process;response to stimulus;response to stress;signal transduction	binding;cation binding;DNA binding;ion binding;metal ion binding;nucleic acid binding	cell part;intracellular membrane-bounded organelle;intracellular organelle;intracellular part;membrane-bounded organelle;nucleus;organelle		Dimer_Tnp_hAT;DUF4371;THAP			4	4	4	6.4	6.4	6.4	87.703	0	5.0392	308260000	8	52 kDa repressor of the inhibitor of the protein kinase	PRKRIR	0	NaN	O43422;O43422-2;E9PSI2	O43422;O43422-2
23.4812	23.5749	23.9891	NaN	NaN	NaN	activation of Ral GTPase activity;activation of Ras GTPase activity;biological regulation;positive regulation of catalytic activity;positive regulation of GTPase activity;positive regulation of hydrolase activity;positive regulation of molecular function;positive regulation of Ral GTPase activity;positive regulation of Ras GTPase activity;regulation of biological process;regulation of biosyntheti…	enzyme activator activity;enzyme regulator activity;GTPase activator activity;GTPase regulator activity;nucleoside-triphosphatase regulator activity;Ral GTPase activator activity;Ras GTPase activator activity;small GTPase regulator activity	cell part;cytoplasmic part;cytosol;intracellular membrane-bounded organelle;intracellular organelle;intracellular part;membrane-bounded organelle;mitochondrion;nucleus;organelle		Rap_GAP			5	5	5	3.1	3.1	3.1	221.1	0.0015191	3.4297	148050000	8	Ral GTPase-activating protein subunit alpha-1	RALGAPA1	0	NaN	Q6GYQ0-4;Q6GYQ0;Q6GYQ0-7;Q6GYQ0-5;Q6GYQ0-6;Q6GYQ0-2;Q6GYQ0-3	Q6GYQ0-4;Q6GYQ0;Q6GYQ0-7;Q6GYQ0-5;Q6GYQ0-6;Q6GYQ0-2
24.0049	24.1003	23.9881	NaN	NaN	NaN	biological regulation;cellular component movement;cellular process;microtubule-based movement;microtubule-based process;negative regulation of biological process;negative regulation of cell communication;negative regulation of cellular process;negative regulation of response to stimulus;negative regulation of signal transduction;negative regulation of signaling;negative regulation of smoothened s…	adenyl nucleotide binding;adenyl ribonucleotide binding;ATP binding;binding;catalytic activity;hydrolase activity;hydrolase activity, acting on acid anhydrides;hydrolase activity, acting on acid anhydrides, in phosphorus-containing anhydrides;microtubule motor activity;motor activity;nucleoside-triphosphatase activity;nucleotide binding;purine nucleotide binding;purine ribonucleoside triphosphate…	cell part;cell projection;cilium;cytoskeletal part;intracellular organelle part;intracellular part;macromolecular complex;microtubule associated complex;organelle part;protein complex		Kinesin			5	4	4	4.4	3.6	3.6	150.59	0.0015272	3.5352	140900000	5	Kinesin-like protein KIF7	KIF7	0	NaN	Q2M1P5	Q2M1P5
25.0568	23.9872	23.9579	NaN	NaN	NaN	biological regulation;biosynthetic process;cell proliferation;cellular biosynthetic process;cellular component biogenesis;cellular component biogenesis at cellular level;cellular component organization;cellular component organization at cellular level;cellular component organization or biogenesis;cellular component organization or biogenesis at cellular level;cellular macromolecule metabolic proc…		cell part;intracellular non-membrane-bounded organelle;intracellular organelle;intracellular organelle part;intracellular part;non-membrane-bounded organelle;nuclear part;nucleolus;nucleoplasm;organelle;organelle part		RRN3			11	11	5	17.9	17.9	8.3	72.787	0	32.012	381480000	20	RNA polymerase I-specific transcription initiation factor RRN3	RRN3	0	NaN	H3BMT1;Q9NYV6;F5H148;Q9NYV6-3;Q9NYV6-2;Q9NYV6-4	H3BMT1;Q9NYV6;F5H148;Q9NYV6-3;Q9NYV6-2
23.8164	23.8269	23.9475	NaN	NaN	NaN		adenyl nucleotide binding;adenyl ribonucleotide binding;ATP binding;ATPase activity;ATPase activity, coupled;ATP-dependent helicase activity;binding;catalytic activity;cation binding;helicase activity;hydrolase activity;hydrolase activity, acting on acid anhydrides;hydrolase activity, acting on acid anhydrides, in phosphorus-containing anhydrides;ion binding;metal ion binding;nucleic acid binding…	cell part;intracellular		DEAD;Helicase_C;zf-HIT			5	5	5	9.5	9.5	9.5	68.809	0	6.5568	347610000	6	Probable ATP-dependent RNA helicase DDX59	DDX59	0	NaN	Q5T1V6;Q5T1V6-2;H0Y6Y1;B7ZBU3	Q5T1V6;Q5T1V6-2
24.5617	23.9594	23.9398	NaN	NaN	NaN	biological regulation;biosynthetic process;cellular biosynthetic process;cellular component organization;cellular component organization at cellular level;cellular component organization or biogenesis;cellular component organization or biogenesis at cellular level;cellular macromolecule biosynthetic process;cellular macromolecule metabolic process;cellular metabolic process;cellular nitrogen comp…		cell part;chromatin remodeling complex;chromosomal part;cytoplasm;DNA helicase complex;histone acetyltransferase complex;histone methyltransferase complex;Ino80 complex;intracellular organelle part;intracellular part;macromolecular complex;methyltransferase complex;MLL1 complex;nuclear chromosome part;nuclear part;nucleoplasm part;organelle part;protein complex		FHA;MCRS_N			3	3	3	10.6	10.6	10.6	51.803	0	7.6949	244600000	5	Microspherule protein 1	MCRS1	0	NaN	Q96EZ8;Q96EZ8-4;Q96EZ8-3;Q96EZ8-2;F8W0I9;F8VVA6;F8VP44;F8W126	Q96EZ8;Q96EZ8-4;Q96EZ8-3;Q96EZ8-2
24.5873	24.3481	23.8959	NaN	NaN	NaN	cell cycle;cell cycle process;cellular process;cytokinesis;maintenance of mitotic sister chromatid cohesion;maintenance of sister chromatid cohesion;mitotic cell cycle		cell part;chromatin;chromosomal part;intracellular organelle part;intracellular part;macromolecular complex;nuclear part;nucleoplasm;organelle part;protein complex;SMC loading complex		Cohesin_load			5	5	4	8.5	8.5	6.7	69.081	0.0016649	3.3612	191480000	10	MAU2 chromatid cohesion factor homolog	MAU2	0	NaN	Q9Y6X3;V9GZ52;V9GYS3;Q9Y6X3-3;Q9Y6X3-2	Q9Y6X3;V9GZ52
23.9056	23.8977	23.8796	NaN	NaN	NaN	biological regulation;cellular process;cellular response to stimulus;intracellular signal transduction;lipid metabolic process;metabolic process;primary metabolic process;regulation of biological process;regulation of cellular process;response to stimulus;signal transduction	binding;calcium ion binding;catalytic activity;cation binding;hydrolase activity;hydrolase activity, acting on ester bonds;ion binding;lipase activity;lipid binding;metal ion binding;molecular transducer activity;phosphatidylinositol phospholipase C activity;phospholipase activity;phospholipase C activity;phospholipid binding;phosphoric diester hydrolase activity;phosphoric ester hydrolase activi…	cell part;cytoplasm;intracellular part		C2;efhand_like;PI-PLC-X;PI-PLC-Y			6	6	1	7.1	7.1	1.5	125.86	0	8.8293	854650000	11	Inactive phospholipase C-like protein 2	PLCL2	0	NaN	Q9UPR0	Q9UPR0
23.6041	23.9418	23.8738	NaN	NaN	NaN	biological regulation;calcium ion transmembrane transport;calcium ion transport;cation transport;cellular process;divalent inorganic cation transport;divalent metal ion transport;establishment of localization;ion transmembrane transport;ion transport;metal ion transport;multicellular organismal process;neurological system process;positive regulation of axon extension;positive regulation of axonog…	calcium channel activity;cation channel activity;cation transmembrane transporter activity;channel activity;ion channel activity;ion transmembrane transporter activity;passive transmembrane transporter activity;substrate-specific channel activity;substrate-specific transmembrane transporter activity;substrate-specific transporter activity;transmembrane transporter activity;transporter activity	axon part;axonal growth cone;cell body;cell part;cell projection part;cell surface;cytoplasmic membrane-bounded vesicle;cytoplasmic part;cytoplasmic vesicle;endomembrane system;growth cone;growth cone membrane;integral to membrane;integral to plasma membrane;intracellular;intracellular membrane-bounded organelle;intracellular organelle;intracellular part;intrinsic to membrane;intrinsic to plasma …		Ank_2;Ion_trans			2	2	2	3.9	3.9	3.9	85.98	0	5.4592	157060000	10	Transient receptor potential cation channel subfamily V member 2	TRPV2	0	NaN	Q9Y5S1;H7BZK2	Q9Y5S1;H7BZK2
23.6828	23.8853	23.8258	NaN	NaN	NaN	cell cycle process;cell division;cellular component organization;cellular component organization at cellular level;cellular component organization or biogenesis;cellular component organization or biogenesis at cellular level;cellular localization;cellular macromolecule localization;cellular process;cellular protein localization;cytoskeleton organization;establishment of chromosome localization;es…	binding;kinetochore binding	cell part;chromosomal part;condensed chromosome outer kinetochore;cytoplasmic part;cytoskeletal part;cytosol;intracellular membrane-bounded organelle;intracellular organelle;intracellular organelle part;intracellular part;macromolecular complex;membrane-bounded organelle;microtubule organizing center;nucleus;organelle;organelle part;protein complex;spindle pole					2	2	2	6.3	6.3	6.3	58.537	0.0010824	3.8707	104250000	4	Protein Spindly	SPDL1	0	NaN	Q96EA4-2;Q96EA4-3;Q96EA4;D6RCL1;D6REZ1;D6R936;D6RIF7;D6RIB8;D6RC83;H0YBG5	Q96EA4-2;Q96EA4-3;Q96EA4;D6RCL1;D6REZ1;D6R936;D6RIF7;D6RIB8;D6RC83;H0YBG5
23.5626	23.2936	23.825	NaN	NaN	NaN	cellular macromolecule metabolic process;cellular metabolic process;cellular process;cellular protein metabolic process;macromolecule metabolic process;macromolecule modification;metabolic process;primary metabolic process;protein metabolic process;protein modification by small protein conjugation;protein modification by small protein conjugation or removal;protein modification process;protein ub…	acid-amino acid ligase activity;catalytic activity;ligase activity;ligase activity, forming carbon-nitrogen bonds;small conjugating protein ligase activity;ubiquitin-protein ligase activity	cell part;cytoplasm;cytoplasmic membrane-bounded vesicle;cytoplasmic part;cytoplasmic vesicle;intracellular membrane-bounded organelle;intracellular organelle;intracellular part;membrane-bounded organelle;membrane-bounded vesicle;nucleus;organelle;vesicle	Ubiquitin mediated proteolysis	HECT;RCC1			2	2	2	2.3	2.3	2.3	117.19	0.0029691	3.0434	107300000	3	Probable E3 ubiquitin-protein ligase HERC3	HERC3	0	NaN	Q15034	Q15034
23.7497	23.748	23.8075	NaN	NaN	NaN	apoptosis;biological regulation;cell death;cellular process;death;induction of apoptosis;induction of programmed cell death;negative regulation of biological process;negative regulation of cell cycle;negative regulation of cellular process;positive regulation of apoptosis;positive regulation of biological process;positive regulation of cell death;positive regulation of cellular process;positive r…		cell part;cytoplasm;intracellular membrane-bounded organelle;intracellular organelle;intracellular part;membrane;membrane-bounded organelle;nucleus;organelle;plasma membrane		Ank;SH3_1			4	4	4	7.1	7.1	7.1	119.56	0.00048418	4.8579	145160000	6	Apoptosis-stimulating of p53 protein 1	PPP1R13B	0	NaN	Q96KQ4;H0YJL1	Q96KQ4;H0YJL1
24.0082	24.2394	23.7981	NaN	NaN	NaN		binding;calcium ion binding;cation binding;ion binding;metal ion binding;structural molecule activity	cell part;integral to membrane;intrinsic to membrane;membrane part		CUB;EGF_CA;Laminin_EGF;PSI			4	4	4	1.9	1.9	1.9	295.93	0.0019578	3.2722	138000000	3	Multiple epidermal growth factor-like domains protein 8	MEGF8	0	NaN	Q7Z7M0-2;Q7Z7M0;F5GZG7	Q7Z7M0-2;Q7Z7M0
24.129	23.9952	23.7954	NaN	NaN	NaN					C2;Copine			5	4	3	11.1	9.4	7.8	62.233	0	5.6884	182030000	6	Copine-8	CPNE8	0	NaN	E7ENV7;Q86YQ8;Q86YQ8-2;Q9HCH3;A0A0J9YWU8;A0A0J9YWA1	E7ENV7;Q86YQ8;Q86YQ8-2
23.9136	23.7879	23.7862	NaN	NaN	NaN	biological regulation;macromolecule metabolic process;membrane protein ectodomain proteolysis;membrane protein intracellular domain proteolysis;membrane protein proteolysis;metabolic process;primary metabolic process;protein metabolic process;proteolysis;regulation of biological process;regulation of immune response;regulation of immune system process;regulation of response to stimulus	aspartic endopeptidase activity, intramembrane cleaving;aspartic-type endopeptidase activity;aspartic-type peptidase activity;binding;catalytic activity;endopeptidase activity;hydrolase activity;identical protein binding;peptidase activity;peptidase activity, acting on L-amino acid peptides;protein binding;protein dimerization activity;protein homodimerization activity	cell part;cytoplasmic part;cytoplasmic vesicle membrane;cytoplasmic vesicle part;endoplasmic reticulum part;endosomal part;endosome membrane;Golgi apparatus part;Golgi membrane;Golgi-associated vesicle membrane;integral to cytosolic side of endoplasmic reticulum membrane;integral to endoplasmic reticulum membrane;integral to lumenal side of endoplasmic reticulum membrane;integral to membrane;inte…		PA;Peptidase_A22B			4	4	4	14.4	14.4	14.4	32.549	0.0059155	2.5321	135200000	10	Signal peptide peptidase-like 2B	SPPL2B	0	NaN	A0A087WZ50;Q8TCT7-2;Q8TCT7-4;Q8TCT7;A0A087WZ93	A0A087WZ50;Q8TCT7-2;Q8TCT7-4;Q8TCT7;A0A087WZ93
24.9059	24.0449	23.7569	NaN	NaN	NaN	anatomical structure morphogenesis;biological regulation;biosynthetic process;body morphogenesis;cell differentiation;cellular biosynthetic process;cellular developmental process;cellular macromolecule biosynthetic process;cellular macromolecule metabolic process;cellular metabolic process;cellular nitrogen compound metabolic process;cellular process;developmental process;embryonic body morphogen…	binding;cation binding;core promoter binding;DNA binding;ion binding;metal ion binding;nucleic acid binding;nucleic acid binding transcription factor activity;protein binding transcription factor activity;regulatory region DNA binding;regulatory region nucleic acid binding;sequence-specific DNA binding;sequence-specific DNA binding transcription factor activity;transcription cofactor activity;tra…	cell part;intracellular membrane-bounded organelle;intracellular organelle;intracellular part;membrane-bounded organelle;nucleus;organelle					6	6	6	10.8	10.8	10.8	93.231	0	6.7435	264310000	8	Zinc finger protein 281	ZNF281	0	NaN	Q9Y2X9-2;Q9Y2X9	Q9Y2X9-2;Q9Y2X9
23.4821	23.6061	23.7503	NaN	NaN	NaN	apoptosis;biological regulation;cell cycle;cell cycle checkpoint;cell cycle phase;cell cycle process;cell death;cell division;cell proliferation;cellular component organization;cellular component organization at cellular level;cellular component organization or biogenesis;cellular component organization or biogenesis at cellular level;cellular process;chromosome segregation;death;interaction with…	adenyl nucleotide binding;adenyl ribonucleotide binding;ATP binding;binding;catalytic activity;kinase activity;nucleotide binding;phosphotransferase activity, alcohol group as acceptor;protein kinase activity;protein serine/threonine kinase activity;purine nucleotide binding;purine ribonucleoside triphosphate binding;purine ribonucleotide binding;ribonucleotide binding;transferase activity;transf…	cell part;chromosomal part;chromosome, centromeric region;condensed chromosome kinetochore;condensed chromosome, centromeric region;condensed nuclear chromosome, centromeric region;cytoplasmic part;cytosol;intracellular non-membrane-bounded organelle;intracellular organelle;intracellular organelle part;intracellular part;kinetochore;macromolecular complex;non-membrane-bounded organelle;nuclear ch…	Cell cycle;Cell cycle - yeast;Meiosis - yeast;Oocyte meiosis;Progesterone-mediated oocyte maturation	Mad3_BUB1_I;Pkinase			3	3	3	5.3	5.3	5.3	115.84	0.0022533	3.2344	112290000	4	Mitotic checkpoint serine/threonine-protein kinase BUB1	BUB1	0	NaN	O43683-2;O43683-3;O43683	O43683-2;O43683-3;O43683
23.5007	23.9885	23.7227	NaN	NaN	NaN	acylglycerol catabolic process;acylglycerol metabolic process;biological regulation;biosynthetic process;catabolic process;cellular biosynthetic process;cellular catabolic process;cellular lipid catabolic process;cellular lipid metabolic process;cellular metabolic process;cellular process;glycerol ether catabolic process;glycerol ether metabolic process;glycerolipid biosynthetic process;glyceroli…	carboxylic ester hydrolase activity;catalytic activity;hydrolase activity;hydrolase activity, acting on ester bonds;lipase activity;retinyl-palmitate esterase activity;triglyceride lipase activity	cell part;cytoplasmic part;cytosol;endoplasmic reticulum membrane;endoplasmic reticulum part;integral to membrane;intracellular organelle part;intracellular part;intrinsic to membrane;lipid particle;membrane;membrane part;organelle membrane;organelle part;plasma membrane		Patatin			2	2	2	5.8	5.8	5.8	55.315	0.0015253	3.5069	93061000	2	Patatin-like phospholipase domain-containing protein 2	PNPLA2	0	NaN	Q96AD5	Q96AD5
23.6392	23.5998	23.7108	NaN	NaN	NaN	cellular macromolecule metabolic process;cellular metabolic process;cellular process;cellular protein metabolic process;macromolecule metabolic process;macromolecule modification;metabolic process;primary metabolic process;protein metabolic process;protein modification by small protein conjugation;protein modification by small protein conjugation or removal;protein modification process;protein ub…		cell part;CUL4 RING ubiquitin ligase complex;cullin-RING ubiquitin ligase complex;intracellular part;macromolecular complex;protein complex;ubiquitin ligase complex		WD40			4	4	4	10.6	10.6	10.6	58.846	0	7.2344	122760000	8	DDB1- and CUL4-associated factor 11	DCAF11	0	NaN	Q8TEB1-2;Q8TEB1;H0YLH4;H0YMN6;H0YKR8;H0YM86;H0YNS2;H0YN92;H0YL98;Q8TEB1-3;H0YLQ1;H0YLF1;H0YLX7;H0YN03;H0YNK2;H0YN21;H0YMZ4;H0YNT0;H0YN15;H0YM56;H0YMF7;H0YL64;H0YL29;H0YLB2;H0YL77	Q8TEB1-2;Q8TEB1;H0YLH4;H0YMN6;H0YKR8;H0YM86;H0YNS2;H0YN92;H0YL98;Q8TEB1-3
[truncated: 5,713 more rows]

## Sheet: Tabelle1
LFQ intensity Ctrl_1	LFQ intensity Ctrl_2	LFQ intensity Ctrl_3	LFQ intensity PKM2KD_1	LFQ intensity PKM2KD_2	LFQ intensity PKM2_3	GOBP name	GOMF name	GOCC name	KEGG name	Pfam	Student's T-test Significant PKM2 KD/Ctrl	Student's T-test significant	Peptides	Razor + unique peptides	Unique peptides	Sequence coverage [%]	Unique + razor sequence coverage [%]	Unique sequence coverage [%]	Mol. weight [kDa]	Q-value	Score	Intensity	MS/MS count	-Log Student's T-test p-value PKM2 KD/Ctrl	Student's T-test Difference PKM2 KD/Ctrl	Student's T-test Test statistic PKM2 KD/Ctrl	Protein IDs	Majority protein IDs	Protein names	Gene names
25.942	NaN	26.3651	26.1612	26.0016	26.432	cell proliferation		cell part;cytoplasm;intracellular membrane-bounded organelle;intracellular organelle;intracellular part;membrane-bounded organelle;nucleus;organelle		PWWP			5	3	3	31.5	19.2	19.2	22.619	0	5.5364	351560000	13	0.0675614	0.0447102	0.137075	A0A024R216;Q9Y3E1;H3BPQ6;H3BPM9	A0A024R216;Q9Y3E1	Hepatoma-derived growth factor-related protein 3	HDGFRP3
[truncated: 6,978 more rows]
