# Supplementary material for: Loss of pyruvate kinase M2 limits growth and triggers innate immune signaling in endothelial cells
Source: Nat Commun. 2018 Oct 9;9:4077. doi: 10.1038/s41467-018-06406-8 (PMC6177464; doi:10.1038/s41467-018-06406-8)
Supplement: Supplementary file 6 — Supplementary Data 3 [file 41467_2018_6406_MOESM6_ESM.xlsx]

## Sheet: Sheet1
Supplementary Data File 3_Primer sequences
CGAGCCTCAAGTCACTCCAC	PKM1 qPCR Fwd human
GTGAGCAGACCTGCCAGACT	PKM1 qPCR Rev human
ATTATTTGAGGAACTCCGCCGCCT	PKM2 qPCR Fwd human
ATTCCGGGTCACAGCAATGATGG	PKM2 qPCR Rev human
GGAGAGTTCTGGGATTGTAC	TBP qPCR Fwd human
CTTATCCTCATGATTACCGCAG	TBP qPCR Rev human
CTGTTCTGACCCGTGACCCTTC	pkma2 HRMA Fwd
GGTGAGTATGATGATGCCGC	pkma2 HRMA Rev
CTGAGAAGGACATCAAGGACC	pkmb HRMA Fwd
AGCAGCTTTGCGGATAAAGGAGG	pkmb HRMA Rev
TGGAGGCACTGATTGTCAAG	Abcc1-1fw (iCre)
CCTCCCTGTCATTCACGAAG	Abcc1-1rev (iCre)
GCCGCCGGGATCACTCTCG	PDGFBcre-ERT2 fwd
CCAGCCGCCGTCGCAACTC	PDGFBcre-ERT2 rev
TAGGGCAGGACCAAAGGATTCCCT	PKM2 mouse genotyping Fwd
CTGGCCCAGAGCCACTCACTCTTG	PKM2 mouse genotyping Rev
AGTTATAGATAGGTATAGAGTGTTGGTTTATAG	MLT1B Bisulfite Fwd
CCTATTCTAACCATTTTCTATCAATAAAATC	MLT1B Bisulfite Rev
TTTGAGGAAGTGTGTTTGAGGTTGTTAGGATG	MER4D Bisulfite Fwd_1 HincII digest
CCTCTAACACTACCTTAACTCAAACATTTC	MER4D Bisulfite Rev_1 HincII digest
